# Supplementary material for: GWAS of epigenetic aging rates in blood reveals a critical role for TERT
Source: Nat Commun. 2018 Jan 26;9:387. doi: 10.1038/s41467-017-02697-5 (PMC5786029; doi:10.1038/s41467-017-02697-5)
Supplement: Supplementary file 3 — Supplementary Data 1 [file 41467_2017_2697_MOESM3_ESM.xlsx]

## Sheet: header
Column	Lable	Note
CHR	Chromosome
SNP	Marker name
Near_by_CpG_clock	listing nearby (+/-1 Mb) epigenetic clock CpG (bp)
HGNC_gene	HGNC gene name
bp	hg19 build bp
kgp.a0	reference allele in 1000 genome
kgp.a1	alternative allele in 1000 genome
eur.a0	kgp.a0 allele frequency based on 1000 genome Europeans group
afr.a0	kgp.a0 allele frequency based on 1000 genome Africans group
amr.a0	kgp.a0 allele frequency based on 1000 genome Americas group
type	Marker Type
minor.allele	minor allele	Fixed effect approach meta analysis
MAF	minor allele frequency	"
MinFreq	minimum minor allele freq. across study sets	"
MaxFreq	maximum minor allele freq. across study sets	"
FreqSE	SE of MAF across study sets	"
Meta.EUR.BETA	Effect size of Meta analysis at stage 1 analysis using studies of European ancestry	"
Meta.nonEUR.BETA	Effect size of Meta analysis at stage 2 analysisusing studies of non-European ancestry	"
Meta.BETA	Effect size of Meta analysis at combined analysis using studies of ALL ancestry	"
Meta.EUR.P	P value of Meta analysis at stage 1 analysis using studies of European ancestry	"
Meta.nonEUR.P	P value of Meta analysis at stage 2 analysisusing studies of non-European ancestry	"
Meta.P	P value of Meta analysis at combined analysis using studies of ALL ancestry	"
Meta.EUR.SE	Standard error of effect size of Meta analysis at stage 1 analysis using studies of European ancestry	"
Meta.nonEUR.SE	Standard error of effect size of Meta analysis at stage 2 analysisusing studies of non-European ancestry	"
Meta.SE	Standard error of effect size of of Meta analysis at combined analysis using studies of ALL ancestry	"
Direction	sign of beta at each study set	"
HetISq	Cochran's I2	"
HetPVal	Cochran's I2 P value	"
log10BF	log10 Bayes' factor	Bayesian approach meta-analysis
Prob.heterogeneity.	probability of heterogeneity	"
GERP_cons	GERP score	Queried from HaploReq
SiPhy_cons	Siphy score	"
DNAse	DNAse	"
Proteins.bound	Proteins bound by Chip-seq	"
Motifs.changed	effects on regulatory Motifs	"
NHGRI.EBI.GWAS.hits	GWAS hits listed in NHGRI EBI	"
dbSNP_functional_annotation	functional annotation listed in dbGAP	"

## Sheet: IEAA
CHR	SNP	Near_by_CpG_clock	HGNC_gene	bp	kgp.a0	kgp.a1	eur.a0	afr.a0	amr.a0	type	minor.allele	MAF	MinFreq	MaxFreq	FreqSE	Meta.EUR.Beta	Meta.nonEUR.Beta	Meta.Beta	Meta.EUR.P	Meta.nonEUR.P	Meta.P	Meta.EUR.SE	Meta.nonEUR.SE	Meta.SE	Direction	HetISq	HetPVal	log10BF	Prob(heterogeneity)	GERP_cons	SiPhy_cons	DNAse	Proteins.bound	Motifs.changed	NHGRI.EBI.GWAS.hits	dbSNP_functional_annotation
3	rs6791056		IFT80	160025238	G	A	0.5501	0.7236	0.5994	SNP	A	0.4481	0.3013	0.4853	0.0516	0.3886	0.407	0.391	1.541e-07	0.03365	1.509e-08	0.074	0.1916	0.0691	+++++-++++++++-	12.5	0.3137	6.2	0.276					GATA;Hoxd8;TAL1		intronic
3	rs6790951		IFT80	160025287	C	T	0.5501	0.7236	0.5994	SNP	T	0.4481	0.3013	0.4853	0.0516	0.3886	0.4065	0.3909	1.535e-07	0.03384	1.51e-08	0.074	0.1916	0.0691	+++++-++++++++-	12.5	0.3128	6.4	0.28					GCNF;HNF4;PRDM1		intronic
3	rs7627555		IFT80	160034574	A	G	0.5488	0.752	0.6022	SNP	G	0.4487	0.2884	0.4889	0.055	0.3879	0.4031	0.3898	1.255e-07	0.03473	1.264e-08	0.0734	0.1909	0.0685	+++++-++++++++-	8.2	0.3611	6.2	0.249			ADRL		HDAC2;MZF1::1-4;RFX5		intronic
3	rs7620828		IFT80	160036076	T	C	0.5501	0.7236	0.5994	SNP	C	0.4492	0.3004	0.4886	0.0522	0.3898	0.4044	0.3917	1.052e-07	0.03131	9.668e-09	0.0733	0.1878	0.0683	+++++-++++++++-	8.9	0.3531	6.3	0.261					4 altered motifs		intronic
3	rs869467		IFT80	160047306	T	C	0.5501	0.7541	0.6022	SNP	C	0.4484	0.288	0.489	0.055	0.3901	0.397	0.391	9.217e-08	0.03622	9.616e-09	0.073	0.1895	0.0681	+++++-++++++++-	6.7	0.3774	6.8	0.245					4 altered motifs		intronic
3	rs6809153		IFT80	160071418	C	T	0.5501	0.7561	0.6022	SNP	T	0.4484	0.2835	0.4899	0.0559	0.3918	0.3846	0.3908	6.89e-08	0.04122	8.057e-09	0.0726	0.1884	0.0678	+++++-++++++++-	4.3	0.404	6.3	0.249					HNF4;Hoxa4;SETDB1		intronic
3	rs6798183		IFT80	160074767	A	G	0.5501	0.7561	0.6022	SNP	G	0.448	0.2888	0.4891	0.0553	0.3896	0.397	0.3905	8.363e-08	0.03522	8.516e-09	0.0727	0.1885	0.0678	+++++-++++++++-	0.7	0.4429	6.6	0.236					4 altered motifs		intronic
3	rs7355951		IFT80	160077943	C	G	0.5501	0.7541	0.6022	SNP	G	0.4492	0.2886	0.4906	0.055	0.398	0.386	0.3965	4.226e-08	0.04014	4.844e-09	0.0726	0.1881	0.0677	+++++-++++++++-	6.3	0.3819	6.9	0.239					Nrf1;SRF		intronic
3	rs139818107		IFT80	160078874	T	C	0.5501	0.75	0.6022	SNP	C	0.4491	0.2921	0.4899	0.0541	0.3935	0.3732	0.3909	6.042e-08	0.0468	7.93e-09	0.0726	0.1877	0.0677	+++++-++++++++-	1	0.4389	6.2	0.235							intronic
3	rs76247316		IFT80	160082284	T	C	0.5501	0.7541	0.6022	SNP	C	0.4487	0.2933	0.4892	0.0537	0.388	0.3828	0.3873	9.437e-08	0.04143	1.107e-08	0.0727	0.1877	0.0678	+++++-++++++++-	0	0.4507	6.6	0.201					4 altered motifs		intronic
3	rs55992947		SMC4	160123373	A	G	0.5501	0.7541	0.6022	SNP	G	0.4488	0.2889	0.49	0.0549	0.3941	0.3954	0.3943	5.681e-08	0.035	5.759e-09	0.0726	0.1875	0.0677	+++++-++++++++-	4.6	0.4006	6.2	0.246							intronic
3	rs12632030		SMC4	160133339	T	C	0.5488	0.7541	0.6022	SNP	C	0.4486	0.2885	0.4896	0.0551	0.3957	0.3975	0.396	5.23e-08	0.03413	5.188e-09	0.0727	0.1876	0.0678	+++++-++++++++-	4.9	0.3976	6.9	0.269				MAFK	Foxa;Sox		intronic
3	rs1451760		SMC4	160135428	C	T	0.5501	0.7236	0.5994	SNP	T	0.4494	0.3005	0.4894	0.0524	0.3954	0.4134	0.3978	5.458e-08	0.02555	4.208e-09	0.0727	0.1852	0.0677	+++++-++++++++-	5.6	0.3903	6.9	0.245					CEBPG;Homez;Sox		intronic
3	rs11718121		SMC4	160142618	A	C	0.5501	0.7236	0.5994	SNP	C	0.449	0.3	0.4886	0.0526	0.3978	0.4203	0.4008	4.699e-08	0.02335	3.354e-09	0.0728	0.1854	0.0678	+++++-++++++++-	5.3	0.3929	7	0.248					AP-1;Pbx3;SP2		intronic
3	rs6785881		TRIM59	160153989	C	T	0.5541	0.7541	0.605	SNP	T	0.4468	0.2884	0.4876	0.055	0.4043	0.4254	0.407	2.824e-08	0.02365	2.041e-09	0.0728	0.188	0.0679	+++++-++++++++-	3	0.4185	6.4	0.269					5 altered motifs		3'-UTR
3	rs1047210		TRIM59	160154258	A	C	0.5541	0.7541	0.605	SNP	C	0.4468	0.2883	0.4876	0.055	0.4043	0.4258	0.4071	2.816e-08	0.02352	2.026e-09	0.0728	0.188	0.0679	+++++-++++++++-	2.9	0.4195	7.2	0.269			CRVX	POL2	12 altered motifs		3'-UTR
3	rs11706810		TRIM59	160159921	T	C	0.5541	0.7236	0.6022	SNP	C	0.4476	0.2999	0.4875	0.0523	0.4043	0.4387	0.4089	2.84e-08	0.01809	1.631e-09	0.0728	0.1856	0.0678	+++++-++++++++-	2.6	0.4221	7.5	0.255					4 altered motifs		intronic
3	rs17826221		TRIM59	160160452	G	C	0.5541	0.7236	0.6022	SNP	C	0.4475	0.2999	0.4875	0.0523	0.4041	0.4396	0.4088	2.894e-08	0.01786	1.644e-09	0.0728	0.1856	0.0678	+++++-++++++++-	3.3	0.4146	7.3	0.248					GCNF		intronic
3	rs17236473		TRIM59	160165608	G	T	0.5567	0.7236	0.605	SNP	T	0.4462	0.299	0.4844	0.052	0.3969	0.4308	0.4014	4.575e-08	0.02038	2.916e-09	0.0726	0.1857	0.0676	+-+++-++++++++-	9.6	0.3456	7.2	0.25			21 tissues	GATA1	Pax-5,THAP1		intronic
3	rs3851365		TRIM59-KPNA4	160191236	C	A	0.5541	0.8049	0.6105	SNP	A	0.4475	0.2724	0.4875	0.0607	0.3871	0.4718	0.3979	9.302e-08	0.01281	4.187e-09	0.0725	0.1896	0.0677	+-+++-++++++++-	14.9	0.2864	7	0.306			11 tissues	CTCF	DBP,Egr-1,Evi-1
3	rs4680591		KPNA4-SCARNA7	160226575	T	C	0.5409	0.8252	0.6133	SNP	C	0.4562	0.2766	0.5041	0.0634	0.3836	0.5173	0.4008	1.333e-07	0.006217	3.529e-09	0.0727	0.1891	0.0679	+++++-++++++++-	21	0.2196	7	0.376							intronic
3	rs56156703		SCARNA7-KPNA4	160258869	A	T	0.5409	0.561	0.5967	SNP	T	0.4736	0.3977	0.5103	0.0305	0.3782	0.4165	0.384	1.866e-07	0.0155	9.296e-09	0.0726	0.1721	0.0669	+++++-++++++++-	9.9	0.3423	6.7	0.264					NF-kappaB,PRDM1		intronic
3	rs4679654		SCARNA7-KPNA4	160272388	A	T	0.5409	0.8252	0.6133	SNP	T	0.4555	0.2656	0.505	0.0659	0.3896	0.533	0.4075	8.598e-08	0.005601	2.126e-09	0.0728	0.1924	0.0681	+++++-++++++++-	16.9	0.2646	7.4	0.361							intronic
5	rs7734992		TERT	1280128	T	C	0.5739	0.3272	0.5912	SNP	C	0.4364	0.404	0.5364	0.0396	0.637	0.2876	0.5875	1.504e-09	0.2677	1.781e-09	0.1054	0.2594	0.0976	+-+++++-???++++	57.4	0.00688	7.8	0.721					Gm397,Mtf1		intronic
5	rs4975538		TERT	1280830	G	C	0.6214	0.8211	0.6354	SNP	C	0.3483	0.2801	0.3677	0.0257	0.6168	0.521	0.6047	1.872e-08	0.07013	3.642e-09	0.1097	0.2877	0.1025	+-+++++-???++++	31.4	0.1395	7.1	0.373					AP-2		intronic
5	rs7726159		TERT	1282319	C	A	0.6609	0.813	0.6409	SNP	A	0.3313	0.2712	0.384	0.0268	0.7228	0.3953	0.672	1.619e-11	0.1142	9.481e-12	0.1073	0.2503	0.0986	+-++++++???++-+	22.3	0.2247	9.8	0.35			4 tissues		GR,Myf		intronic
5	rs7725218		TERT	1282414	G	A	0.6412	0.5732	0.6133	SNP	A	0.371	0.3394	0.4386	0.029	0.6836	0.4345	0.6319	5.644e-11	0.03305	1.015e-11	0.1043	0.2039	0.0929	+-+++++-???++++	48.5	0.03003	9.7	0.439			9 tissues		4 altered motifs		intronic
5	rs7713218		TERT	1283312	A	G	0.4947	0.4329	0.4558	SNP	A	0.4789	0.4482	0.542	0.0209	0.6333	0.4208	0.5883	2.727e-10	0.02971	3.954e-11	0.1003	0.1936	0.0891	++++++++???++++	26	0.1888	8.7	0.282					YY1		intronic
5	rs7717443		TERT	1283486	T	C	0.471	0.4207	0.4365	SNP	T	0.4675	0.4418	0.5268	0.0201	0.6818	0.4198	0.6116	1.728e-07	0.0515	4.261e-08	0.1305	0.2156	0.1116	?+++++++???++++	20.7	0.2465	6.2	0.314					Spdef,TAL1		intronic
5	rs4449583		TERT	1284135	C	T	0.6715	0.8171	0.6492	SNP	T	0.3304	0.2668	0.3829	0.0275	0.7339	0.4107	0.6847	7.775e-12	0.1045	4.106e-12	0.1073	0.253	0.0988	++++++++???++++	15.5	0.2926	10	0.351					7 altered motifs		intronic
5	rs7705526		TERT	1285974	C	A	0.6847	0.8232	0.6657	SNP	A	0.3321	0.2593	0.3632	0.028	0.6395	0.3615	0.6056	1.671e-11	0.1566	1.022e-11	0.095	0.2552	0.089	+-+++++++??++-+	54.4	0.009594	10.7	0.945					6 altered motifs		intronic
5	rs2736100		TERT	1286516	C	A	0.4987	0.4268	0.4475	SNP	C	0.4974	0.4446	0.5594	0.0264	0.5262	0.3249	0.4872	1.043e-10	0.05047	2.702e-11	0.0815	0.1661	0.0731	+-+++++++??++++	51.8	0.01529	9.3	0.687					Foxa	15 hits	intronic
5	rs2853677		TERT	1287194	G	A	0.3997	0.3008	0.3508	SNP	G	0.4145	0.3367	0.4429	0.0276	0.5381	0.437	0.5279	5.469e-10	0.09097	1.359e-10	0.0867	0.2585	0.0822	+++++++++??++-+	0	0.6752	7.8	0.357						1 hit	intronic
5	rs2736099		TERT	1287340	A	G	0.3298	0.1667	0.3066	SNP	A	0.3607	0.2635	0.394	0.0329	0.6428	0.5034	0.631	4.666e-12	0.09933	1.287e-12	0.093	0.3054	0.0889	+++++++++??++-+	0	0.5542	10.6	0.469					Smad,TCF12		intronic
6	rs6907850	cg22736354 (20825)	KIF13A-NHLRC1	18101894	G	C	0.566	0.6728	0.5138	SNP	C	0.4165	0.3629	0.448	0.0251	0.5437	0.3092	0.5067	3.229e-12	0.08634	1.49e-12	0.078	0.1803	0.0716	+?+++++-+++++-+	45.3	0.03335	10.5	0.399					Rad21,SP1
6	rs6908777	cg22736354 (20349)	KIF13A-NHLRC1	18102370	G	A	0.8945	0.6098	0.8619	SNP	A	0.145	0.1014	0.2432	0.0527	-0.7643	-0.0844	-0.5951	8.218e-11	0.6797	5.334e-09	0.1176	0.2044	0.102	-?-----------++	36.5	0.08386	7.3	0.626			BRST
6	rs6910196	cg22736354 (20212)	KIF13A-NHLRC1	18102507	C	A	0.6412	0.8496	0.7155	SNP	A	0.3263	0.226	0.378	0.0451	0.516	0.0242	0.4475	9.223e-11	0.9029	1.387e-09	0.0796	0.1981	0.0739	+?+++++++++-+-+	45.7	0.03166	7.6	0.451
6	rs73726531	cg22736354 (19691)	KIF13A-NHLRC1	18103028	C	G	0.9697	0.8841	0.9282	SNP	G	0.0492	0.0363	0.0703	0.0128	-1.774	-1.1294	-1.6309	2.114e-21	0.001233	4.12e-23	0.1868	0.3495	0.1647	-------?------?	56.7	0.006039	21.1	0.594					5 altered motifs
6	rs12189658	cg22736354 (19382)	KIF13A-NHLRC1	18103337	T	A	0.5897	0.8232	0.558	SNP	A	0.3796	0.2878	0.419	0.0384	0.5597	0.2598	0.5159	3.368e-13	0.1624	3.864e-13	0.0769	0.186	0.0711	+?+++++-+++++-+	43.7	0.04062	11.1	0.39					Arid5a,Pdx1,Znf143
6	rs6921836	cg22736354 (18443)	KIF13A-NHLRC1	18104276	C	A	0.5765	0.6768	0.5249	SNP	A	0.4109	0.3845	0.445	0.0198	0.5342	0.3818	0.5094	2.578e-12	0.0275	3.017e-13	0.0763	0.1732	0.0698	+?+++++-+++++-+	41.6	0.05128	10.8	0.38					COMP1,NRSF,Sin3Ak-20
6	rs6920558	cg22736354 (18397)	KIF13A-NHLRC1	18104322	G	A	0.5765	0.7175	0.5331	SNP	A	0.4043	0.3558	0.44	0.0262	0.5348	0.3991	0.5129	2.89e-12	0.02231	2.615e-13	0.0766	0.1747	0.0701	+?+++++-+++++-+	51.6	0.01294	11.3	0.459					6 altered motifs
6	rs55749163	cg22736354 (18074)	KIF13A-NHLRC1	18104645	G	C	0.9697	0.8862	0.9282	SNP	C	0.0492	0.0363	0.0704	0.0128	-1.7754	-1.13	-1.6323	1.798e-21	0.001226	3.498e-23	0.1866	0.3495	0.1646	-------?------?	56.8	0.005958	20.8	0.57					Ets,Ik-1,Irf
6	rs7744541	cg22736354 (18019)	KIF13A-NHLRC1	18104700	T	A	0.5765	0.6768	0.5276	SNP	A	0.4086	0.3804	0.445	0.0211	0.5333	0.3772	0.5081	3.508e-12	0.03085	4.589e-13	0.0767	0.1747	0.0702	+?+++++-+++++-+	44	0.03928	10.8	0.423					GR,Pax-5,p300
6	rs7761743	cg22736354 (17879)	KIF13A-NHLRC1	18104840	G	A	0.5897	0.7825	0.5497	SNP	A	0.3822	0.3096	0.419	0.0329	0.5614	0.245	0.5136	2.917e-13	0.1787	4.273e-13	0.0769	0.1822	0.0709	+?+++++-+++++-+	47.2	0.02595	10.8	0.427					5 altered motifs
6	rs11969064	cg22736354 (17624)	KIF13A-NHLRC1	18105095	C	T	0.909	0.7886	0.8812	SNP	T	0.1035	0.0838	0.1413	0.0199	-0.8573	-0.8189	-0.849	1.708e-11	0.0007594	5.346e-14	0.1274	0.2432	0.1129	-?------------+	18.5	0.2515	11.7	0.343					8 altered motifs
6	rs73726533	cg22736354 (17286)	KIF13A-NHLRC1	18105433	G	A	0.909	0.7276	0.8729	SNP	A	0.1104	0.0839	0.1668	0.0304	-0.86	-0.6881	-0.8199	1.418e-11	0.002852	1.887e-13	0.1273	0.2307	0.1114	-?------------+	25.5	0.1794	10.8	0.332					Irf,Pax-5,p300
6	rs7764074	cg22736354 (17146)	KIF13A-NHLRC1	18105573	C	T	0.909	0.7276	0.8729	SNP	T	0.1104	0.0839	0.1668	0.0304	-0.8602	-0.6885	-0.8201	1.402e-11	0.002838	1.857e-13	0.1273	0.2307	0.1114	-?------------+	25.5	0.1796	11.3	0.308					4 altered motifs
6	rs4294009	cg22736354 (16643)	KIF13A-NHLRC1	18106076	T	G	0.5897	0.8232	0.558	SNP	G	0.3796	0.2876	0.419	0.0383	0.5611	0.2577	0.5169	2.946e-13	0.1661	3.524e-13	0.0769	0.1861	0.0711	+?+++++-+++++-+	44.1	0.03857	11.2	0.395					Nkx2
6	rs199687815	cg22736354 (16600)	KIF13A-NHLRC1	18106119	AGAG	A	0.9103	0.7297	0.8729	INDEL	A	0.1094	0.0814	0.1605	0.0323	-1.0892	-0.7584	-0.9864	1.302e-11	0.00155	1.542e-13	0.1609	0.2396	0.1336	-?---?--?-----+	32.8	0.1282	11.4	0.412					8 altered motifs
6	rs60709844	cg22736354 (16394)	KIF13A-NHLRC1	18106325	A	G	0.909	0.7276	0.8729	SNP	G	0.1104	0.0839	0.1669	0.0304	-0.8588	-0.6889	-0.8191	1.533e-11	0.002817	2.006e-13	0.1273	0.2306	0.1115	-?------------+	25.9	0.1755	11.2	0.337					7 altered motifs
6	rs4074444	cg22736354 (16230)	KIF13A-NHLRC1	18106489	A	G	0.5884	0.8211	0.5193	SNP	G	0.3817	0.2991	0.419	0.0354	0.5605	0.2304	0.5116	3.203e-13	0.2117	5.804e-13	0.0769	0.1845	0.071	+?+++++-+++++-+	44.3	0.03755	10.9	0.414					4 altered motifs
6	rs56267547	cg22736354 (16218)	KIF13A-NHLRC1	18106501	G	C	0.909	0.8354	0.8812	SNP	C	0.0973	0.0838	0.1143	0.0117	-0.8568	-1.0982	-0.9035	1.938e-11	2.532e-05	3.296e-15	0.1277	0.2607	0.1147	-?------------+	35.8	0.08903	13.3	0.544					4 altered motifs
6	rs59638787	cg22736354 (15680)	KIF13A-NHLRC1	18107039	CG	C	0.909	0.8354	0.8812	INDEL	C	0.0961	0.0838	0.1164	0.0128	-0.9203	-1.0542	-0.9513	9.031e-11	4.58e-05	2.107e-14	0.142	0.2586	0.1245	-?------?-----+	36.2	0.09343	12.4	0.529					4 altered motifs
6	rs7759752	cg22736354 (15592)	KIF13A-NHLRC1	18107127	T	G	0.909	0.7276	0.8729	SNP	G	0.1112	0.0839	0.1705	0.0315	-0.8581	-0.6618	-0.8118	1.607e-11	0.003876	3.044e-13	0.1274	0.2291	0.1113	-?------------+	27.2	0.1632	11	0.315					6 altered motifs
6	rs7773076	cg22736354 (15587)	KIF13A-NHLRC1	18107132	G	T	0.9697	0.9126	0.9309	SNP	T	0.048	0.036	0.0691	0.0115	-1.7811	-1.1362	-1.6462	2.182e-21	0.001839	5.652e-23	0.1876	0.3648	0.1668	-------?------?	59.7	0.002983	20.2	0.586					HNF1,LXR,SREBP
6	rs75702705	cg22736354 (15178)	KIF13A-NHLRC1	18107541	T	A	0.909	0.7256	0.8729	SNP	A	0.1112	0.0839	0.1705	0.0315	-0.8577	-0.6615	-0.8113	1.644e-11	0.003857	3.1e-13	0.1274	0.2289	0.1113	-?------------+	27.3	0.1622	11	0.316				SETDB1	ATF3,Irf,SIX5
6	rs78410491	cg22736354 (15043)	KIF13A-NHLRC1	18107676	C	T	0.909	0.7256	0.8702	SNP	T	0.1119	0.0839	0.1729	0.0323	-0.8567	-0.654	-0.8087	1.752e-11	0.004232	3.672e-13	0.1274	0.2286	0.1113	-?------------+	26.3	0.1714	11	0.318				SETDB1	4 altered motifs
6	rs77460275	cg22736354 (15011)	KIF13A-NHLRC1	18107708	T	C	0.909	0.7256	0.8729	SNP	C	0.1113	0.0839	0.1706	0.0315	-0.8577	-0.6613	-0.8113	1.653e-11	0.003867	3.127e-13	0.1274	0.2289	0.1113	-?------------+	27.3	0.1621	11.1	0.317				SETDB1	4 altered motifs
6	rs140495843	cg22736354 (14188)	KIF13A-NHLRC1	18108531	G	A	0.9697	0.8801	0.9337	SNP	A	0.0498	0.036	0.0743	0.0141	-1.7907	-1.0444	-1.6231	1.345e-21	0.002731	8.685e-23	0.1876	0.3486	0.1652	-------?------?	57.2	0.005523	20.7	0.57					Ets,Mef2,ZBTB33
6	rs11964992	cg22736354 (13742)	KIF13A-NHLRC1	18108977	T	C	0.9077	0.7256	0.8729	SNP	C	0.1112	0.0839	0.17	0.0313	-0.861	-0.6657	-0.815	1.407e-11	0.003697	2.543e-13	0.1274	0.2293	0.1114	-?------------+	27.3	0.1624	11.2	0.359					7 altered motifs
6	rs80152842	cg22736354 (13221)	KIF13A-NHLRC1	18109498	C	G	0.9697	0.8821	0.9282	SNP	G	0.05	0.0363	0.0748	0.014	-1.7764	-1.0739	-1.6175	1.702e-21	0.001861	6.46e-23	0.1866	0.3451	0.1641	-------?------?	58	0.00456	20.7	0.581					Sin3Ak-20,YY1
6	rs76889382	cg22736354 (12904)	KIF13A-NHLRC1	18109815	G	C	0.9697	0.8821	0.9282	SNP	C	0.05	0.0363	0.0748	0.0139	-1.7738	-1.0743	-1.6156	1.945e-21	0.001854	7.254e-23	0.1866	0.3451	0.1641	-------?------?	58.2	0.004357	20.8	0.594
6	rs6915893	cg22736354 (12163)	KIF13A-NHLRC1	18110556	C	T	0.5884	0.7175	0.5083	SNP	T	0.3909	0.3637	0.419	0.0184	0.5561	0.332	0.5197	5.071e-13	0.05752	1.629e-13	0.077	0.1748	0.0705	+?+++++-+++++-+	27	0.1654	11.4	0.343			6 tissues		GR,TBX5
6	rs7738953	cg22736354 (11634)	KIF13A-NHLRC1	18111085	A	G	0.9077	0.7724	0.8729	SNP	G	0.1046	0.0839	0.1426	0.0216	-0.8605	-0.8381	-0.8556	1.55e-11	0.0004824	3.137e-14	0.1276	0.2401	0.1127	-?------------+	33.3	0.1087	12.2	0.408					Crx,Pitx2
6	rs12209493	cg22736354 (11562)	KIF13A-NHLRC1	18111157	G	A	0.5884	0.8191	0.5193	SNP	A	0.3795	0.2946	0.415	0.0361	0.5512	0.2184	0.5023	9.172e-13	0.2401	1.83e-12	0.0772	0.1859	0.0713	+?+++++-+++++-+	47.2	0.02579	10.5	0.481					6 altered motifs
6	rs77792766	cg22736354 (11556)	KIF13A-NHLRC1	18111163	A	G	0.9077	0.7256	0.8729	SNP	G	0.1115	0.0839	0.1709	0.0315	-0.8601	-0.6629	-0.8133	1.445e-11	0.003708	2.638e-13	0.1274	0.2284	0.1112	-?------------+	27.5	0.1601	11.1	0.34					5 altered motifs
6	rs16880220	cg22736354 (11331)	KIF13A-NHLRC1	18111388	T	A	0.9077	0.7256	0.8729	SNP	A	0.1115	0.0839	0.1709	0.0315	-0.8599	-0.6629	-0.8132	1.462e-11	0.003708	2.668e-13	0.1274	0.2284	0.1112	-?------------+	27.5	0.1599	11.2	0.311					CEBPG,STAT
6	rs4601132	cg22736354 (10147)	KIF13A-NHLRC1	18112572	C	T	0.9077	0.7256	0.8729	SNP	T	0.1114	0.0839	0.1707	0.0314	-0.8586	-0.6756	-0.8154	1.579e-11	0.003175	2.396e-13	0.1274	0.229	0.1113	-?------------+	28.3	0.1529	11.1	0.348					5 altered motifs
6	rs79458321	cg22736354 (8843)	KIF13A-NHLRC1	18113876	A	G	0.9077	0.7276	0.8729	SNP	G	0.1106	0.0839	0.1671	0.0303	-0.8574	-0.7199	-0.8252	1.71e-11	0.001808	1.375e-13	0.1274	0.2307	0.1115	-?------------+	28.2	0.1537	11.4	0.339					Ets,Sin3Ak-20,ZEB1
6	rs143093668	cg22736354 (8473)	KIF13A-NHLRC1	18114246	C	T	0.971	0.872	0.9227	SNP	T	0.0529	0.0359	0.0845	0.0178	-1.7819	-1.3729	-1.6799	1.889e-21	2.416e-05	4.233e-25	0.1873	0.3251	0.1623	-------?------?	58.4	0.004116	23.1	0.636					5 altered motifs
6	rs148215716	cg22736354 (8454)	KIF13A-NHLRC1	18114265	C	A	0.909	0.7276	0.8729	SNP	A	0.1099	0.0815	0.1662	0.0302	-0.8662	-0.7453	-0.8379	1.317e-11	0.001293	7.499e-14	0.128	0.2317	0.112	-?------------+	28	0.1551	11.7	0.339					CDP,GR
6	rs77509695	cg22736354 (8389)	KIF13A-NHLRC1	18114330	G	A	0.909	0.7276	0.8729	SNP	A	0.1101	0.0816	0.1669	0.0304	-0.8668	-0.7425	-0.8377	1.234e-11	0.001318	7.203e-14	0.1279	0.2312	0.1119	-?------------+	28.1	0.1545	11.7	0.33					Pax-4,p53
6	rs146929633	cg22736354 (8277)	KIF13A-NHLRC1	18114442	A	G	0.971	0.8841	0.9309	SNP	G	0.0489	0.036	0.0711	0.0127	-1.7801	-1.2096	-1.6542	1.792e-21	0.0005794	1.277e-23	0.1871	0.3515	0.1651	-------?------?	58.3	0.004229	21.6	0.558					EBF,ZID
6	rs74370978	cg22736354 (8032)	KIF13A-NHLRC1	18114687	G	T	0.971	0.872	0.9254	SNP	T	0.0531	0.036	0.0851	0.018	-1.7797	-1.3632	-1.6753	1.83e-21	2.508e-05	4.369e-25	0.1871	0.3235	0.1619	-------?------?	58.6	0.003946	22.9	0.606
6	rs199708350	cg22736354 (7739)	KIF13A-NHLRC1	18114980	GTA	G	0.9116	0.7866	0.884	INDEL	G	0.1068	0.0838	0.1559	0.025	-0.9436	-0.7171	-0.8864	5.175e-11	0.003713	9.711e-13	0.1437	0.2471	0.1242	-?------?-----+	27	0.172	10.7	0.387			LNG		8 altered motifs
6	rs11967409	cg22736354 (7004)	KIF13A-NHLRC1	18115715	G	T	0.909	0.7927	0.884	SNP	T	0.1043	0.081	0.1514	0.0227	-0.8512	-0.8108	-0.8425	3.131e-11	0.0008811	1.126e-13	0.1282	0.2438	0.1135	-?------------+	25.4	0.181	11.5	0.36			7 tissues		Arid5b,Pou3f1
6	rs77011815	cg22736354 (6293)	KIF13A-NHLRC1	18116426	C	T	0.971	0.7947	0.9227	SNP	T	0.0694	0.0364	0.129	0.0371	-1.7657	-0.8021	-1.4513	3.172e-21	0.002791	2.797e-21	0.1867	0.2683	0.1533	-------?-------	62.1	0.001078	19.9	0.856					Nkx3,Zfp187
6	rs79409033	cg22736354 (6241)	KIF13A-NHLRC1	18116478	C	T	0.9723	0.8841	0.9309	SNP	T	0.0489	0.036	0.0709	0.0126	-1.7803	-1.218	-1.6566	1.76e-21	0.000546	1.147e-23	0.187	0.3523	0.1652	-------?------?	58.7	0.003878	21.5	0.558					5 altered motifs
6	rs79664320	cg22736354 (6234)	KIF13A-NHLRC1	18116485	G	A	0.9723	0.8252	0.9254	SNP	A	0.0633	0.0363	0.1133	0.03	-1.78	-0.9658	-1.5287	1.605e-21	0.0005513	7.479e-23	0.1868	0.2796	0.1553	-------?-------	57.1	0.004238	20.9	0.699					Nr2f2,Zbtb3
6	rs6909725	cg22736354 (5351)	KIF13A-NHLRC1	18117368	T	G	0.909	0.7561	0.8757	SNP	G	0.1096	0.0812	0.173	0.0302	-0.8496	-0.7308	-0.822	3.398e-11	0.001717	2.504e-13	0.1282	0.2331	0.1123	-?------------+	25.4	0.1807	11.2	0.345					EBF,Zfp410
6	rs6905146	cg22736354 (5349)	KIF13A-NHLRC1	18117370	A	T	0.909	0.7927	0.884	SNP	T	0.1043	0.081	0.1512	0.0225	-0.8503	-0.7993	-0.8393	3.315e-11	0.00107	1.44e-13	0.1282	0.2443	0.1135	-?------------+	25.4	0.1807	11.5	0.326					EBF,Zfp410
6	rs114615109	cg22736354 (4899)	KIF13A-NHLRC1	18117820	C	A	0.971	0.7967	0.9254	SNP	A	0.0688	0.0364	0.1278	0.0365	-1.7835	-0.8091	-1.4674	1.483e-21	0.002717	1.351e-21	0.187	0.2699	0.1537	-------?-------	61.9	0.001169	20.2	0.874
6	rs11758925	cg22736354 (4851)	KIF13A-NHLRC1	18117868	G	A	0.5871	0.8211	0.558	SNP	A	0.3862	0.2967	0.427	0.0375	0.5685	0.3444	0.5348	3.552e-13	0.0639	1.16e-13	0.0782	0.1859	0.0721	+?+++++-+++++-+	49.4	0.01865	11.6	0.373					TCF12,Znf143,p53
6	rs150772783	cg22736354 (4764)	KIF13A-NHLRC1	18117955	C	G	0.971	0.7947	0.9254	SNP	G	0.0694	0.0365	0.1289	0.0371	-1.7793	-0.7983	-1.4593	1.679e-21	0.002951	1.814e-21	0.1868	0.2685	0.1534	-------?-------	61.8	0.001187	20	0.872					ATF3,ERalpha-a,HNF4
6	rs9477630	cg22736354 (4621)	KIF13A-NHLRC1	18118098	G	A	0.5897	0.685	0.5387	SNP	A	0.3902	0.3613	0.42	0.0188	0.5467	0.3638	0.5169	1.444e-12	0.03761	2.545e-13	0.0772	0.175	0.0707	+?+++++-+++++-+	33	0.1109	11.3	0.361					CTCF,Rad21
6	rs73726535	cg22736354 (4327)	KIF13A-NHLRC1	18118392	C	T	0.971	0.7947	0.9254	SNP	T	0.0694	0.0365	0.1289	0.0371	-1.7793	-0.7977	-1.4595	1.682e-21	0.003001	1.847e-21	0.1868	0.2688	0.1534	-------?-------	61.8	0.00118	19.6	0.876					Pdx1
6	rs73726536	cg22736354 (4179)	KIF13A-NHLRC1	18118540	A	G	0.971	0.7947	0.9254	SNP	G	0.0693	0.0365	0.1289	0.037	-1.7792	-0.7984	-1.4601	1.697e-21	0.003003	1.838e-21	0.1868	0.2691	0.1535	-------?-------	61.8	0.001194	19.9	0.89					SREBP
6	rs73726537	cg22736354 (4007)	KIF13A-NHLRC1	18118712	C	T	0.971	0.7947	0.9254	SNP	T	0.0693	0.0365	0.1288	0.037	-1.7792	-0.7972	-1.4597	1.692e-21	0.003047	1.88e-21	0.1868	0.2691	0.1535	-------?-------	61.8	0.001179	19.8	0.884			PANC,SKIN	MAFF,MAFK	4 altered motifs
6	rs73726538	cg22736354 (3994)	KIF13A-NHLRC1	18118725	A	G	0.971	0.7947	0.9254	SNP	G	0.0693	0.0365	0.1288	0.037	-1.7792	-0.7971	-1.4597	1.69e-21	0.003049	1.88e-21	0.1868	0.2691	0.1535	-------?-------	61.8	0.001178	19.9	0.868			PANC,SKIN	MAFF,MAFK	5 altered motifs
6	rs73726539	cg22736354 (3955)	KIF13A-NHLRC1	18118764	C	T	0.971	0.7947	0.9254	SNP	T	0.0693	0.0365	0.1288	0.037	-1.7792	-0.7971	-1.4597	1.69e-21	0.003049	1.881e-21	0.1868	0.2691	0.1535	-------?-------	61.8	0.001178	19.9	0.875			SKIN,PANC,SKIN	MAFF,MAFK	LRH1,Nr2f2
6	rs73726540	cg22736354 (3821)	KIF13A-NHLRC1	18118898	C	T	0.971	0.7947	0.9254	SNP	T	0.0693	0.0365	0.1288	0.037	-1.7791	-0.7962	-1.4593	1.704e-21	0.003084	1.93e-21	0.1868	0.2691	0.1535	-------?-------	61.9	0.001169	19.9	0.879			PANC,GI	MAFF,MAFK	7 altered motifs
6	rs4588678	cg22736354 (3242)	KIF13A-NHLRC1	18119477	C	T	0.566	0.8211	0.5387	SNP	T	0.4047	0.3045	0.457	0.044	0.5185	0.2357	0.4768	2.244e-11	0.2055	2.702e-11	0.0775	0.1862	0.0716	+?+++++-+++++-+	51.8	0.01248	9.4	0.442			GI,GI		E2F,Nrf1
6	rs59065902	cg22736354 (3209)	KIF13A-NHLRC1	18119510	T	G	0.971	0.8374	0.9309	SNP	G	0.0578	0.0363	0.0985	0.0236	-1.7749	-0.7737	-1.4903	2.703e-21	0.009257	5.33e-21	0.1873	0.2973	0.1585	-------?-------	62	0.001133	19.5	0.834			SKIN,GI,GI		EWSR1-FLI1,GR,Nr2e3
6	rs75407001	cg22736354 (2426)	KIF13A-NHLRC1	18120293	C	T	0.971	0.8902	0.9309	SNP	T	0.0471	0.0361	0.0649	0.0102	-1.7741	-1.3501	-1.6874	3.113e-21	0.0002638	6.34e-24	0.1876	0.37	0.1673	-------?------?	55.1	0.008522	21.8	0.506
6	rs10949480	cg22736354 (1695)	NHLRC1	18121024	G	A	0.971	0.8435	0.9309	SNP	A	0.0556	0.0363	0.0931	0.0208	-1.7748	-0.8417	-1.5195	2.734e-21	0.005826	1.809e-21	0.1874	0.3053	0.1597	-------?-------	59.5	0.002315	19.7	0.756					EWSR1-FLI1		3'-UTR
6	rs10949483	cg22736354 (213)	NHLRC1	18122506	G	A	0.5897	0.8008	0.5552	SNP	A	0.3811	0.304	0.42	0.0344	0.5542	0.352	0.5229	8.921e-13	0.05216	2.234e-13	0.0776	0.1813	0.0713	+?+++++-+++++-+	35.4	0.09228	11.3	0.342			PLCNT,MUS,LIV		7 altered motifs		missense
6	rs115931931	cg22736354 (193)	NHLRC1	18122526	A	G	0.9103	0.7378	0.8729	SNP	G	0.1076	0.0816	0.1622	0.0267	-0.8484	-0.5722	-0.7856	3.712e-11	0.01553	3.201e-12	0.1283	0.2365	0.1127	-?------------+	38.6	0.0699	9.4	0.322			PLCNT,MUS,LIV		11 altered motifs		synonymous
6	rs12111366	cg22736354 (223)	NHLRC1-TPMT	18122942	G	C	0.971	0.8923	0.9309	SNP	C	0.0471	0.0362	0.0647	0.0102	-1.774	-1.3385	-1.6851	3.053e-21	0.0003007	7.24e-24	0.1875	0.3703	0.1673	-------?------?	55.4	0.008051	21.5	0.497			50 tissues	21 bound proteins	4 altered motifs
6	rs12199316	cg22736354 (783)	NHLRC1-TPMT	18123502	C	G	0.566	0.6931	0.5193	SNP	G	0.414	0.3706	0.457	0.0262	0.5197	0.3187	0.4859	2.187e-11	0.06466	6.812e-12	0.0777	0.1725	0.0708	+?+++++-+++++-+	40.5	0.05777	9.6	0.391					CACD,Pax-6
6	rs9477631	cg22736354 (1053)	NHLRC1-TPMT	18123772	A	G	0.566	0.622	0.5166	SNP	G	0.4224	0.3965	0.457	0.018	0.5206	0.3162	0.4856	2.051e-11	0.06412	6.533e-12	0.0777	0.1708	0.0707	+?+++++-+++++-+	30.6	0.1319	9.8	0.346			ESDR		RFX5
6	rs73724422	cg22736354 (1511)	NHLRC1-TPMT	18124230	T	C	0.971	0.9207	0.9337	SNP	C	0.0452	0.0359	0.0578	0.0081	-1.7784	-1.2323	-1.6784	3.771e-21	0.001947	6.428e-23	0.1884	0.3978	0.1703	-------?-----+?	61.9	0.001638	20.9	0.592					4 altered motifs
6	rs115306927	cg22736354 (4219)	NHLRC1-TPMT	18126938	A	T	0.9736	0.9045	0.9337	SNP	T	0.0447	0.0361	0.0575	0.0078	-1.7773	-0.8064	-1.6059	2.489e-21	0.04632	3.668e-21	0.1874	0.4048	0.1701	-------?-----+?	62.6	0.001347	19.1	0.629					8 altered motifs
6	rs78631584	cg22736354 (5482)	NHLRC1-TPMT	18128201	C	G	0.9736	0.9045	0.9337	SNP	G	0.0447	0.0361	0.0575	0.0078	-1.7761	-0.8028	-1.6043	2.574e-21	0.04733	3.913e-21	0.1874	0.4048	0.17	-------?-----+?	62.6	0.001329	19	0.627
6	rs75379431	cg22736354 (5762)	NHLRC1-TPMT	18128481	T	G	0.9736	0.9045	0.9337	SNP	G	0.0447	0.0361	0.0574	0.0078	-1.7757	-0.801	-1.6037	2.6e-21	0.04783	4.016e-21	0.1874	0.4048	0.17	-------?-----+?	62.6	0.001333	18.9	0.636					CTCF
6	rs1142345	cg22736354 (8199)	TPMT	18130918	T	C	0.9736	0.9045	0.9337	SNP	C	0.0447	0.0362	0.0573	0.0077	-1.7794	-0.7952	-1.6064	1.728e-21	0.04941	2.883e-21	0.1869	0.4047	0.1697	-------?-----+?	62.5	0.001389	19.2	0.635					Foxl1		missense
6	rs78846846	cg22736354 (9776)	TPMT	18132495	G	A	0.9736	0.9045	0.9337	SNP	A	0.0447	0.0362	0.0573	0.0077	-1.7794	-0.7951	-1.6066	1.718e-21	0.04958	2.869e-21	0.1869	0.405	0.1697	-------?-----+?	62.5	0.001377	19.2	0.64					Pax-4,Pou2f2,Pou6f1		intronic
6	rs77134359	cg22736354 (12622)	TPMT	18135341	G	A	0.9736	0.9045	0.9337	SNP	A	0.0447	0.0363	0.0568	0.0077	-1.7781	-0.8039	-1.6089	1.831e-21	0.04857	2.785e-21	0.1869	0.4076	0.1699	-------?-----+?	62.3	0.001449	19.1	0.593					ZEB1		intronic
6	rs77339739	cg22736354 (12801)	TPMT	18135520	T	C	0.9736	0.9045	0.9337	SNP	C	0.0447	0.0363	0.0568	0.0077	-1.7781	-0.8043	-1.609	1.831e-21	0.04847	2.775e-21	0.1869	0.4076	0.1699	-------?-----+?	62.3	0.001452	19.3	0.603			ESDR,LNG,PLCNT		ERalpha-a		intronic
6	rs76244256	cg22736354 (17844)	TPMT	18140563	C	T	0.9736	0.9045	0.9337	SNP	T	0.0446	0.0362	0.0567	0.0074	-1.7914	-0.8363	-1.6273	1.267e-21	0.04226	1.497e-21	0.1875	0.4118	0.1707	-------?-----+?	61.3	0.001943	19.4	0.599			GI		RXRA,ZBTB33		intronic
6	rs199696756	cg22736354 (18175)	TPMT	18140894	G	GAC	0.971	0.8679	0.9254	INDEL	GAC	0.0506	0.0364	0.0716	0.0123	-2.0201	-0.7034	-1.6902	1.534e-21	0.05496	3.171e-20	0.2119	0.3665	0.1835	-?-----??-----?	64.5	0.001708	18.5	0.815					6 altered motifs		intronic
6	rs2842938	cg22736354 (18611)	TPMT	18141330	T	C	0.1438	0.2561	0.1851	SNP	T	0.1789	0.16	0.2008	0.0112	-0.5667	-0.4278	-0.5435	1.782e-08	0.05708	3.262e-09	0.1006	0.2248	0.0918	-?---+---------	26.2	0.1725	7.1	0.291					MZF1::1-4,UF1H3BETA		intronic
6	rs28385613	cg22736354 (20251)	TPMT	18142970	T	A	0.5976	0.7846	0.6464	SNP	A	0.3723	0.2954	0.412	0.0372	0.4723	0.0978	0.414	2.358e-09	0.5954	1.226e-08	0.0791	0.1842	0.0727	+?+++++++++-+++	14.3	0.2974	6.6	0.347							intronic
6	rs3898137	cg22736354 (25061)	TPMT	18147780	G	A	0.5989	0.8415	0.6961	SNP	A	0.3655	0.2418	0.4115	0.0495	0.4778	0.1639	0.4339	1.344e-09	0.4017	2.925e-09	0.0788	0.1955	0.0731	+?+++++++++-+-+	0	0.4655	6.5	0.282			GI,GI,BRST		ELF1,FEV,STAT		intronic
6	rs3930695	cg22736354 (26949)	TPMT	18149668	T	G	0.6953	0.7297	0.7652	SNP	G	0.296	0.2547	0.326	0.018	0.5461	0.1658	0.4813	3.905e-10	0.3893	1.401e-09	0.0873	0.1926	0.0795	+?+++++++++++-+	16.8	0.2695	7.5	0.308					8 altered motifs		intronic
6	rs79050301	cg22736354 (29471)	TPMT	18152190	T	C	0.9736	0.8943	0.9309	SNP	C	0.0454	0.0368	0.0561	0.0076	-1.78	-0.8685	-1.6173	1.789e-21	0.03044	1.428e-21	0.187	0.4013	0.1695	-------?-----+?	63.1	0.001136	19.6	0.614			SKIN		Evi-1,GR		intronic
6	rs77095250	cg22736354 (35147)	KDM1B	18157866	T	C	0.9736	0.9004	0.9309	SNP	C	0.0459	0.0376	0.0574	0.0073	-1.786	-0.9446	-1.6397	1.429e-21	0.02064	5.627e-22	0.1872	0.4081	0.1702	-------?-----+?	61.2	0.002039	19.8	0.545					Pou2f2,Pou3f3		intronic
6	rs55801031	cg22736354 (43541)	KDM1B	18166260	T	A	0.8747	0.937	0.8646	SNP	A	0.1319	0.1064	0.1515	0.0116	-0.5962	-0.5759	-0.5936	4.56e-08	0.04057	5.277e-09	0.109	0.2812	0.1017	-------+-------	15.1	0.2846	6.9	0.291			BLD,MUS,BLD		16 altered motifs		intronic
6	rs138907444	cg22736354 (51366)	KDM1B	18174085	C	T	0.8734	0.9207	0.8619	SNP	T	0.1249	0.1057	0.143	0.0094	-0.6507	-0.5614	-0.639	6.457e-09	0.05229	9.743e-10	0.1121	0.2893	0.1045	-------+-------	18.3	0.2493	7.8	0.37					4 altered motifs		intronic
6	rs140242930	cg22736354 (51754)	KDM1B	18174473	C	CT	0.876	0.8537	0.8536	INDEL	CT	0.1272	0.1182	0.1442	0.0064	-0.7167	-0.3496	-0.6535	3.611e-09	0.1893	3.343e-09	0.1215	0.2663	0.1105	-------+?----+-	31.1	0.1277	7.2	0.399					7 altered motifs		intronic
6	rs4712328	cg22736354 (52745)	KDM1B	18175464	C	T	0.2111	0.3821	0.2901	SNP	C	0.2519	0.2213	0.3303	0.0334	-0.5056	-0.1774	-0.4463	6.401e-09	0.3386	1.497e-08	0.0871	0.1854	0.0788	-----------+---	30.8	0.123	6.6	0.331					Foxp1		intronic
6	rs112230930	cg22736354 (53999)	KDM1B	18176718	C	G	0.8734	0.8232	0.8646	SNP	G	0.1366	0.1227	0.1587	0.0101	-0.6192	-0.2839	-0.5626	1.28e-08	0.2399	1.434e-08	0.1089	0.2416	0.0992	-------+-----+-	37.6	0.06982	6.5	0.36				PU1	GR		intronic
6	rs143343282	cg22736354 (54076)	KDM1B	18176795	C	A	0.8786	0.8333	0.8757	SNP	A	0.1316	0.1179	0.1531	0.0093	-0.6461	-0.2679	-0.5827	7.067e-09	0.2812	1.047e-08	0.1116	0.2486	0.1018	-------+-----+-	38.2	0.06645	6.4	0.405							intronic
6	rs147981051	cg22736354 (54077)	KDM1B	18176796	C	A	0.8786	0.8333	0.8757	SNP	A	0.1322	0.1188	0.1535	0.0093	-0.6418	-0.2647	-0.5788	7.578e-09	0.2857	1.135e-08	0.1111	0.248	0.1014	-------+-----+-	38.1	0.06697	6.7	0.417							intronic
6	rs58600716	cg22736354 (54692)	KDM1B	18177411	T	C	0.872	0.8415	0.8591	SNP	C	0.1366	0.1233	0.1519	0.008	-0.6192	-0.3819	-0.581	1.096e-08	0.1228	4.791e-09	0.1083	0.2475	0.0992	-------+-----+-	34.6	0.09141	6.9	0.294					Obox3,Otx2		intronic
6	rs11970773	cg22736354 (55894)	KDM1B	18178613	G	A	0.2098	0.6321	0.3232	SNP	G	0.2876	0.2201	0.4868	0.0915	-0.4888	-0.1987	-0.43	1.923e-08	0.2494	3.098e-08	0.087	0.1725	0.0777	----+------+---	29.6	0.1341	6.2	0.31					4 altered motifs		intronic
6	rs6904025	cg22736354 (56139)	KDM1B	18178858	G	A	0.8707	0.8232	0.8591	SNP	A	0.136	0.1236	0.1558	0.0092	-0.6507	-0.2801	-0.5891	3.368e-09	0.2559	4.57e-09	0.11	0.2465	0.1005	-------+-----+-	35.4	0.08526	6.8	0.386					6 altered motifs		intronic
6	rs6927693	cg22736354 (56391)	KDM1B	18179110	A	G	0.872	0.8191	0.8591	SNP	G	0.1387	0.1236	0.1625	0.0105	-0.6204	-0.3285	-0.5712	9.897e-09	0.1718	7.116e-09	0.1082	0.2404	0.0987	-------+-----+-	37.2	0.07304	6.3	0.392					Pou1f1		intronic
6	rs60761025	cg22736354 (56551)	KDM1B	18179270	T	A	0.8734	0.8211	0.8591	SNP	A	0.1371	0.1232	0.1613	0.0107	-0.6262	-0.3248	-0.5753	9.418e-09	0.1793	7.232e-09	0.1091	0.2419	0.0994	-------+-----+-	38.5	0.06399	6.9	0.382				MAFK			intronic
6	rs58897247	cg22736354 (57865)	KDM1B	18180584	T	G	0.872	0.8191	0.8591	SNP	G	0.1387	0.1235	0.1627	0.0106	-0.6188	-0.3287	-0.57	1.051e-08	0.1716	7.485e-09	0.1081	0.2404	0.0986	-------+-----+-	37.2	0.07286	6.8	0.367					21 altered motifs		intronic
6	rs9396836	cg22736354 (58203)	KDM1B	18180922	G	A	0.2084	0.6362	0.3232	SNP	G	0.2868	0.22	0.4869	0.092	-0.4825	-0.2131	-0.4276	2.748e-08	0.2143	3.411e-08	0.0868	0.1716	0.0775	----+------+---	25.6	0.1721	6.1	0.276					LUN-1		intronic
6	rs12664214	cg22736354 (58626)	KDM1B	18181345	C	T	0.8575	0.8191	0.8508	SNP	T	0.1607	0.1456	0.1752	0.0081	-0.5647	-0.2326	-0.5134	1.659e-08	0.3205	2.397e-08	0.1	0.2342	0.092	-------------+-	21	0.2199	6.1	0.298					DMRT3,Irx,Pou2f2		intronic
6	rs12665749	cg22736354 (58655)	KDM1B	18181374	A	G	0.8707	0.8415	0.8646	SNP	G	0.1355	0.1217	0.1505	0.0082	-0.6223	-0.3769	-0.5828	9.26e-09	0.1272	4.286e-09	0.1084	0.2471	0.0992	-------+-----+-	34.8	0.09026	6.9	0.352					AP-3		intronic
6	rs72840605	cg22736354 (58919)	KDM1B	18181638	T	C	0.8707	0.8191	0.8646	SNP	C	0.1381	0.1236	0.164	0.0113	-0.6237	-0.3422	-0.5762	8.388e-09	0.1543	5.316e-09	0.1083	0.2402	0.0987	-------+-----+-	37.7	0.06976	6.9	0.381					Foxa,GR		intronic
6	rs10949485	cg22736354 (60148)	KDM1B	18182867	T	G	0.2005	0.5854	0.3011	SNP	T	0.2763	0.2164	0.4576	0.0815	-0.4828	-0.2528	-0.4351	3.629e-08	0.1401	2.467e-08	0.0877	0.1714	0.078	----+----------	15.4	0.2816	6.3	0.286			IPSC		Mtf1,Nkx2,PRDM1		intronic
6	rs72840608	cg22736354 (63872)	KDM1B	18186591	A	G	0.8707	0.8435	0.8591	SNP	G	0.1366	0.1231	0.1516	0.0078	-0.6252	-0.377	-0.5853	8.254e-09	0.1283	3.874e-09	0.1085	0.2479	0.0994	-------+-----+-	33.5	0.1003	7.1	0.362			9 tissues	TCF12	AhR		intronic
6	rs429158	cg22736354 (65372)	KDM1B	18188091	T	C	0.7916	0.3354	0.6851	SNP	C	0.2865	0.2202	0.4908	0.094	-0.4802	-0.2039	-0.4239	3.561e-08	0.2368	4.969e-08	0.0871	0.1724	0.0778	----+------+---	31.3	0.1188	6	0.323			ESC,IPSC	CTCF	BCL,BDP1		intronic
6	rs1207042	cg22736354 (66521)	KDM1B	18189240	T	C	0.7942	0.372	0.6878	SNP	C	0.2832	0.22	0.4788	0.0906	-0.4868	-0.2199	-0.4323	2.738e-08	0.2038	3.159e-08	0.0876	0.1731	0.0781	----+------+---	28.8	0.1412	6	0.306					Nr2f2,T3R,TR4		intronic
6	rs9477664	cg22736354 (68238)	KDM1B	18190957	C	T	0.8615	0.5447	0.8122	SNP	T	0.1887	0.1269	0.3292	0.0785	-0.6065	-0.2147	-0.5062	1.409e-08	0.239	4.049e-08	0.1069	0.1823	0.0922	-------+-----+-	49.5	0.01546	6.2	0.473					HNF6,Irf		intronic
6	rs6935612	cg06493994 (66759)	LRRC16A	25585844	T	C	0.6821	0.7988	0.721	SNP	C	0.2967	0.2605	0.3423	0.0245	-0.4382	-0.3199	-0.4214	2.201e-08	0.0964	6.271e-09	0.0783	0.1924	0.0725	-------+------+	12.5	0.3128	7	0.364					4 altered motifs		intronic
6	rs1028318	cg06493994 (62379)	LRRC16A	25590224	T	C	0.6821	0.7988	0.7182	SNP	C	0.2945	0.2562	0.338	0.0244	-0.4217	-0.2785	-0.4012	6.369e-08	0.1441	2.72e-08	0.078	0.1907	0.0722	-------+------+	26.1	0.1673	6.4	0.443							intronic
6	rs2077393	cg06493994 (45238)	LRRC16A	25607365	C	T	0.6781	0.7337	0.7127	SNP	T	0.304	0.2688	0.338	0.0183	-0.4153	-0.4032	-0.4134	9.258e-08	0.02381	6.673e-09	0.0778	0.1784	0.0713	0	12.3	0.3151	6.9	0.46					SREBP		intronic
6	rs742132	cg06493994 (45032)	LRRC16A	25607571	A	G	0.6781	0.7337	0.7127	SNP	G	0.3039	0.2686	0.3379	0.0183	-0.4156	-0.3973	-0.4127	9.085e-08	0.0257	7.029e-09	0.0778	0.1781	0.0713	0	12.6	0.3127	7.1	0.445					HNF1,Mef2,Pax-5	1 hit	intronic
6	rs7383628	cg06493994 (44727)	LRRC16A	25607876	A	G	0.6781	0.7337	0.7127	SNP	G	0.3039	0.2685	0.3379	0.0183	-0.4158	-0.3979	-0.413	8.959e-08	0.02556	6.896e-09	0.0778	0.1782	0.0713	0	12.6	0.3118	6.8	0.47				EBF1	4 altered motifs		intronic
6	rs3827500	cg06493994 (44695)	LRRC16A	25607908	A	G	0.6781	0.7337	0.7127	SNP	G	0.304	0.2685	0.3379	0.0183	-0.4159	-0.3977	-0.413	8.924e-08	0.02553	6.863e-09	0.0778	0.1781	0.0713	0	12.7	0.3108	7	0.444				EBF1			intronic
6	rs3804109	cg06493994 (44594)	LRRC16A	25608009	C	T	0.6781	0.7337	0.7127	SNP	T	0.3041	0.2684	0.3384	0.0183	-0.4155	-0.3983	-0.4128	9.2e-08	0.02541	7.042e-09	0.0778	0.1782	0.0713	0	13.7	0.3002	7.1	0.445			BLD	EBF1	NF-kappaB,Sin3Ak-20		intronic
6	rs3804108	cg06493994 (44388)	LRRC16A	25608215	T	C	0.6781	0.7337	0.7127	SNP	C	0.3007	0.2657	0.3345	0.0175	-0.4146	-0.4051	-0.413	1.228e-07	0.02319	8.63e-09	0.0784	0.1784	0.0718	-------+-------	12.3	0.3158	6.6	0.391					Foxo		intronic
6	rs59606579	cg06493994 (44233)	LRRC16A	25608370	G	A	0.6781	0.7337	0.7127	SNP	A	0.3039	0.2683	0.3379	0.0183	-0.416	-0.3978	-0.4131	8.929e-08	0.0255	6.859e-09	0.0778	0.1781	0.0713	0	12.8	0.3096	7.2	0.469					4 altered motifs		intronic
6	rs3804106	cg06493994 (44229)	LRRC16A	25608374	G	A	0.6781	0.7337	0.7127	SNP	A	0.3043	0.2683	0.3379	0.0185	-0.4163	-0.3986	-0.4135	8.663e-08	0.02549	6.651e-09	0.0778	0.1784	0.0713	0	13.4	0.3031	7.2	0.454					Evi-1,Hbp1		intronic
6	rs6903817	cg06493994 (43126)	LRRC16A	25609477	G	A	0.6794	0.75	0.7127	SNP	A	0.3013	0.2687	0.338	0.0182	-0.4127	-0.3447	-0.4021	1.134e-07	0.05737	1.871e-08	0.0778	0.1813	0.0715	-------+-------	11.7	0.3227	6.2	0.446					5 altered motifs		intronic
6	rs6904044	cg06493994 (42960)	LRRC16A	25609643	G	A	0.6794	0.7358	0.7155	SNP	A	0.3031	0.267	0.3376	0.0181	-0.4169	-0.3892	-0.4125	8.353e-08	0.02988	7.431e-09	0.0778	0.1792	0.0714	-------+-------	14.1	0.2959	6.9	0.439					Esr2,Pax-5,STAT		intronic
6	rs6903765	cg06493994 (42865)	LRRC16A	25609738	A	G	0.6794	0.7358	0.7155	SNP	G	0.303	0.2669	0.3376	0.0182	-0.4165	-0.3892	-0.4122	8.54e-08	0.02988	7.594e-09	0.0778	0.1792	0.0713	-------+-------	14.1	0.2951	6.9	0.428					4 altered motifs		intronic
6	rs6908390	cg06493994 (42847)	LRRC16A	25609756	C	T	0.6794	0.7358	0.7155	SNP	T	0.303	0.2669	0.3376	0.0182	-0.4165	-0.3892	-0.4122	8.553e-08	0.02988	7.606e-09	0.0778	0.1792	0.0713	-------+-------	14.1	0.2952	6.9	0.447					4 altered motifs		intronic
6	rs11962024	cg06493994 (42400)	LRRC16A	25610203	A	T	0.6794	0.7358	0.7155	SNP	T	0.303	0.2669	0.3376	0.0182	-0.4169	-0.3907	-0.4128	8.331e-08	0.02923	7.261e-09	0.0778	0.1792	0.0714	-------+-------	14.4	0.2925	6.8	0.417					5 altered motifs		intronic
6	rs3804105	cg06493994 (39920)	LRRC16A	25612683	A	C	0.6781	0.7358	0.7155	SNP	C	0.3046	0.2696	0.3377	0.0181	-0.401	-0.4035	-0.4014	2.59e-07	0.02437	1.893e-08	0.0779	0.1792	0.0714	-------+-------	10.7	0.3332	6.5	0.446					Pou2f2		intronic
6	rs1569483	cg06493994 (38008)	LRRC16A	25614595	C	G	0.6794	0.7358	0.7155	SNP	G	0.3029	0.2669	0.3376	0.0183	-0.4124	-0.4024	-0.4109	1.184e-07	0.02496	8.884e-09	0.0779	0.1795	0.0714	-------+-------	13.5	0.3018	6.5	0.381				RAD21	6 altered motifs		intronic
6	rs1321252	cg06493994 (36371)	LRRC16A	25616232	C	G	0.6781	0.7358	0.7155	SNP	G	0.3029	0.2669	0.3376	0.0183	-0.413	-0.4084	-0.4123	1.148e-07	0.02297	7.991e-09	0.0779	0.1796	0.0715	-------+-------	14.5	0.2909	6	0.424			BRN		Pax-4,Pou1f1		intronic
6	rs12528262	cg06493994 (35915)	LRRC16A	25616688	G	A	0.6807	0.7358	0.7182	SNP	A	0.3004	0.2661	0.3348	0.0178	-0.4169	-0.3766	-0.4107	1.003e-07	0.03973	1.158e-08	0.0783	0.1831	0.072	-------+-------	21.6	0.2137	6.7	0.449							intronic
6	rs10946785	cg06493994 (35535)	LRRC16A	25617068	G	T	0.6794	0.7358	0.7155	SNP	T	0.3029	0.2669	0.3376	0.0184	-0.4148	-0.4124	-0.4145	1.031e-07	0.02176	6.84e-09	0.078	0.1797	0.0715	-------+-------	15.8	0.2767	7	0.439			ADRL		Hoxa5,Pax-4		intronic
6	rs1997672	cg06493994 (35059)	LRRC16A	25617544	T	G	0.6794	0.7358	0.7155	SNP	G	0.3024	0.2668	0.3373	0.0184	-0.4182	-0.4104	-0.417	8.413e-08	0.02269	5.804e-09	0.078	0.1801	0.0716	-------+-------	15.8	0.2765	7	0.401					9 altered motifs		intronic
6	rs7761700	cg06493994 (34412)	LRRC16A	25618191	G	C	0.6794	0.7358	0.7155	SNP	C	0.3027	0.267	0.3372	0.0183	-0.4183	-0.4137	-0.4176	8.379e-08	0.02143	5.491e-09	0.0781	0.1799	0.0716	-------+-------	15.1	0.2849	7	0.407							intronic
6	rs2281070	cg06493994 (30487)	LRRC16A-SCGN	25622116	C	T	0.6992	0.7073	0.7155	SNP	T	0.298	0.2571	0.3277	0.0209	-0.4344	-0.3385	-0.4182	3.892e-08	0.05402	6.54e-09	0.079	0.1757	0.0721	-------+-------	0	0.5383	6.7	0.292					4 altered motifs
6	rs12183240	cg06493994 (28187)	LRRC16A-SCGN	25624416	G	A	0.7005	0.7561	0.7238	SNP	A	0.2873	0.2506	0.319	0.0173	-0.4582	-0.4564	-0.4579	7.169e-09	0.01198	2.81e-10	0.0792	0.1816	0.0726	-------+-------	17.7	0.2558	8.3	0.349				GATA2	Maf,Myc
6	rs73397619	cg06493994 (27803)	LRRC16A-SCGN	25624800	T	C	0.7005	0.7561	0.7238	SNP	C	0.2873	0.2506	0.319	0.0173	-0.4609	-0.4564	-0.4602	5.888e-09	0.01191	2.298e-10	0.0792	0.1815	0.0726	-------+-------	18.5	0.2472	8.3	0.323
6	rs12201186	cg06493994 (27008)	LRRC16A-SCGN	25625595	A	C	0.7005	0.7073	0.7155	SNP	C	0.296	0.2519	0.3236	0.0211	-0.4444	-0.3344	-0.4259	1.862e-08	0.05682	3.41e-09	0.079	0.1756	0.0721	-------+-------	0	0.4774	7.2	0.3					8 altered motifs
6	rs4413605	cg06493994 (25757)	LRRC16A-SCGN	25626846	T	A	0.7005	0.7073	0.7155	SNP	A	0.2978	0.2519	0.3309	0.023	-0.4454	-0.2801	-0.4176	1.709e-08	0.1107	6.746e-09	0.079	0.1756	0.072	-------+-------	0	0.4589	6.9	0.308					Irf,Pax-5,SRF
6	rs10223506	cg06493994 (25387)	LRRC16A-SCGN	25627216	T	G	0.7005	0.7073	0.7155	SNP	G	0.2959	0.2519	0.3231	0.0212	-0.4446	-0.3367	-0.4265	1.848e-08	0.05558	3.297e-09	0.079	0.1759	0.0721	-------+-------	0	0.4923	7.1	0.286			ESC,IPSC		Hmx,Hoxb13,Pax-4
6	rs10946786	cg06493994 (24916)	LRRC16A-SCGN	25627687	C	T	0.7005	0.7073	0.7155	SNP	T	0.2958	0.2519	0.323	0.0212	-0.4445	-0.3372	-0.4265	1.86e-08	0.05526	3.297e-09	0.079	0.1759	0.0721	-------+-------	0	0.4998	7.2	0.274					E2A,Pax-4,ZEB1
6	rs9295667	cg06493994 (24158)	LRRC16A-SCGN	25628445	G	A	0.7005	0.7073	0.7155	SNP	A	0.2958	0.2519	0.3228	0.0212	-0.445	-0.3375	-0.4269	1.798e-08	0.05504	3.177e-09	0.079	0.1759	0.0721	-------+-------	0	0.5045	7.2	0.313					4 altered motifs
6	rs9467538	cg06493994 (23915)	LRRC16A-SCGN	25628688	G	A	0.7005	0.752	0.7238	SNP	A	0.2904	0.2506	0.319	0.0187	-0.461	-0.4426	-0.458	5.855e-09	0.01404	2.663e-10	0.0792	0.1802	0.0725	-------+-------	16.7	0.2663	8.3	0.345
6	rs2223323	cg06493994 (23751)	LRRC16A-SCGN	25628852	T	A	0.6992	0.7053	0.7127	SNP	A	0.2969	0.253	0.3245	0.021	-0.4426	-0.3308	-0.4238	2.12e-08	0.06005	4.089e-09	0.079	0.1759	0.0721	-------+-------	0.8	0.441	7.1	0.353			SKIN
6	rs2205933	cg06493994 (23679)	LRRC16A-SCGN	25628924	C	A	0.6979	0.7053	0.7127	SNP	A	0.2963	0.252	0.3232	0.0213	-0.4435	-0.3341	-0.4251	2.015e-08	0.05755	3.721e-09	0.079	0.1759	0.0721	-------+-------	0	0.5125	7	0.296			SKIN		GR,Mef2
6	rs1980450	cg06493994 (22856)	LRRC16A-SCGN	25629747	A	G	0.7005	0.7033	0.7127	SNP	G	0.2959	0.2519	0.3228	0.0214	-0.4521	-0.3369	-0.4327	1.059e-08	0.05511	1.923e-09	0.079	0.1756	0.0721	-------+-------	0	0.4528	7.4	0.327			LIV	TCF4,GATA2	4 altered motifs
6	rs1980451	cg06493994 (22512)	LRRC16A-SCGN	25630091	G	A	0.6979	0.7053	0.7127	SNP	A	0.2958	0.2519	0.3227	0.0213	-0.4451	-0.3373	-0.4269	1.785e-08	0.05478	3.147e-09	0.079	0.1756	0.0721	-------+-------	0	0.5181	7.1	0.281					Ets,FEV
6	rs1980452	cg06493994 (22467)	LRRC16A-SCGN	25630136	T	C	0.7005	0.7053	0.7127	SNP	C	0.2928	0.2513	0.3203	0.02	-0.4329	-0.3337	-0.4162	5.013e-08	0.0587	9.111e-09	0.0794	0.1765	0.0724	-------+-------	0	0.5416	6.6	0.301					Ik-1,STAT
6	rs9467539	cg06493994 (22372)	LRRC16A-SCGN	25630231	A	C	0.7005	0.7073	0.7127	SNP	C	0.2957	0.2519	0.3223	0.0213	-0.4448	-0.3384	-0.427	1.819e-08	0.0545	3.178e-09	0.079	0.176	0.0721	-------+-------	0	0.5211	7.2	0.267					5 altered motifs
6	rs9467541	cg06493994 (22054)	LRRC16A-SCGN	25630549	C	T	0.7018	0.75	0.721	SNP	T	0.2888	0.2506	0.319	0.0176	-0.4608	-0.404	-0.4516	5.971e-09	0.0254	4.798e-10	0.0792	0.1808	0.0725	-------+-------	8	0.3635	7.9	0.323					GR,Nkx6-1
6	rs9467542	cg06493994 (21550)	LRRC16A-SCGN	25631053	G	C	0.7005	0.7053	0.7127	SNP	C	0.2961	0.2519	0.3237	0.0214	-0.4449	-0.3394	-0.4273	1.836e-08	0.05457	3.2e-09	0.0791	0.1765	0.0722	-------+-------	0	0.4884	7.2	0.34					4 altered motifs
6	rs2072842	cg06493994 (21424)	LRRC16A-SCGN	25631179	C	T	0.7005	0.7053	0.7127	SNP	T	0.2954	0.2515	0.322	0.0213	-0.4442	-0.3477	-0.428	2.095e-08	0.04914	3.252e-09	0.0793	0.1767	0.0723	-------+-------	0	0.5091	7.3	0.266
6	rs2072844	cg06493994 (20562)	LRRC16A-SCGN	25632041	G	A	0.6992	0.7622	0.7155	SNP	A	0.2886	0.2506	0.319	0.0174	-0.4574	-0.3878	-0.4463	7.782e-09	0.03297	8.031e-10	0.0792	0.1818	0.0726	-------+-------	10.2	0.3392	7.5	0.322					TBX5
6	rs2208041	cg06493994 (20261)	LRRC16A-SCGN	25632342	T	C	0.7058	0.7622	0.721	SNP	C	0.2832	0.2459	0.3146	0.017	-0.4661	-0.3641	-0.4497	5.108e-09	0.04541	7.494e-10	0.0798	0.182	0.0731	-------+-------	6.2	0.3828	7.8	0.29					7 altered motifs
6	rs1321251	cg06493994 (19852)	LRRC16A-SCGN	25632751	A	G	0.7058	0.7622	0.721	SNP	G	0.2828	0.2458	0.3142	0.0167	-0.4665	-0.3776	-0.4522	4.983e-09	0.03854	6.135e-10	0.0798	0.1825	0.0731	-------+-------	8.7	0.356	7.8	0.328
6	rs1853049	cg06493994 (19551)	LRRC16A-SCGN	25633052	T	C	0.7058	0.7642	0.721	SNP	C	0.2838	0.2454	0.3168	0.0173	-0.4677	-0.3971	-0.4565	4.847e-09	0.03079	4.719e-10	0.0799	0.1838	0.0733	-------+-------	8.2	0.3609	8	0.312					CHOP::CEBPalpha,E2F,YY1
6	rs113164182	cg06493994 (18774)	LRRC16A-SCGN	25633829	A	C	0.8179	0.9959	0.8011	SNP	C	0.1638	0.0943	0.204	0.0279	-0.5017	-0.4404	-0.4955	1.5e-07	0.1244	4.527e-08	0.0955	0.2866	0.0906	-------+-------	8.8	0.355	6	0.431					Evi-1,Foxl1
6	rs73397648	cg06493994 (18570)	LRRC16A-SCGN	25634033	A	G	0.7058	0.7622	0.721	SNP	G	0.282	0.2445	0.3112	0.0167	-0.4648	-0.3498	-0.4464	6.138e-09	0.05615	1.118e-09	0.08	0.1832	0.0733	-------+-------	10.6	0.3342	7.7	0.299
6	rs7773087	cg06493994 (18163)	LRRC16A-SCGN	25634440	T	C	0.7058	0.7622	0.721	SNP	C	0.2828	0.2458	0.3137	0.0167	-0.4644	-0.3696	-0.4491	5.81e-09	0.04256	7.908e-10	0.0798	0.1822	0.0731	-------+-------	6.7	0.3778	7.8	0.304
6	rs16890878	cg06493994 (15688)	LRRC16A-SCGN	25636915	T	C	0.7071	0.7622	0.721	SNP	C	0.2823	0.2457	0.3129	0.0165	-0.4622	-0.3629	-0.4462	6.776e-09	0.0454	9.87e-10	0.0797	0.1814	0.073	-------+-------	3.8	0.4088	7.6	0.301					5 altered motifs
6	rs1406926	cg06493994 (15486)	LRRC16A-SCGN	25637117	A	G	0.7071	0.7622	0.721	SNP	G	0.2823	0.2457	0.3128	0.0165	-0.4622	-0.3631	-0.4461	6.865e-09	0.04526	9.965e-10	0.0798	0.1814	0.073	-------+-------	3.8	0.4097	7.6	0.322					Pou5f1,TCF11::MafG
6	rs1406925	cg06493994 (15135)	LRRC16A-SCGN	25637468	C	T	0.7071	0.7622	0.721	SNP	T	0.2821	0.2456	0.3128	0.0165	-0.4624	-0.3637	-0.4464	6.803e-09	0.04494	9.807e-10	0.0798	0.1814	0.073	-------+-------	3.5	0.4125	7.7	0.297					Arid5b,Irf
6	rs58499973	cg06493994 (14971)	LRRC16A-SCGN	25637632	G	A	0.7071	0.7622	0.721	SNP	A	0.2823	0.2457	0.3123	0.0164	-0.4624	-0.3636	-0.4464	6.859e-09	0.04515	9.927e-10	0.0798	0.1815	0.073	-------+-------	3.6	0.4113	7.5	0.284			4 tissues	5 bound proteins	4 altered motifs
6	rs59878104	cg06493994 (14970)	LRRC16A-SCGN	25637633	T	TC	0.7071	0.7622	0.721	INDEL	TC	0.2789	0.2458	0.3129	0.0143	-0.4782	-0.3636	-0.4568	3.956e-08	0.04501	5.909e-09	0.0871	0.1814	0.0785	-------+?------	9.8	0.3459	6.9	0.38			4 tissues	5 bound proteins	10 altered motifs
6	rs58262709	cg06493994 (14895)	LRRC16A-SCGN	25637708	C	T	0.7071	0.7622	0.721	SNP	T	0.2824	0.2459	0.3129	0.0164	-0.4614	-0.3635	-0.4455	7.297e-09	0.04514	1.053e-09	0.0798	0.1814	0.073	-------+-------	3.7	0.411	7.6	0.288				4 bound proteins	Arid5a,STAT
6	rs7774036	cg06493994 (14392)	LRRC16A-SCGN	25638211	A	G	0.7071	0.7622	0.721	SNP	G	0.2823	0.2457	0.3126	0.0165	-0.4613	-0.362	-0.4452	7.297e-09	0.04591	1.073e-09	0.0798	0.1814	0.073	-------+-------	3.9	0.4086	7.4	0.32			5 tissues	7 bound proteins	NF-kappaB
6	rs714563	cg06493994 (12437)	LRRC16A-SCGN	25640166	C	T	0.7071	0.7602	0.721	SNP	T	0.2831	0.2457	0.3123	0.017	-0.4601	-0.3883	-0.4486	7.882e-09	0.0328	8.127e-10	0.0797	0.1819	0.073	-------+-------	7.1	0.3735	7.8	0.319				GATA2	PU.1,Pax-4,VDR
6	rs10447385	cg06493994 (11929)	LRRC16A-SCGN	25640674	A	G	0.7071	0.7622	0.721	SNP	G	0.2823	0.2457	0.3122	0.0165	-0.4598	-0.3617	-0.444	8.056e-09	0.04629	1.189e-09	0.0797	0.1815	0.073	-------+-------	3.9	0.408	7.5	0.294			LIV	FOSL2,P300	Hoxa5
6	rs10447386	cg06493994 (11876)	LRRC16A-SCGN	25640727	C	T	0.7071	0.7622	0.721	SNP	T	0.2823	0.2457	0.3122	0.0165	-0.4598	-0.3617	-0.4439	8.111e-09	0.04629	1.197e-09	0.0797	0.1815	0.073	-------+-------	4	0.407	7.6	0.31			LIV	4 bound proteins	8 altered motifs
6	rs6456687	cg06493994 (10967)	LRRC16A-SCGN	25641636	A	T	0.7071	0.7622	0.721	SNP	T	0.2823	0.2457	0.3121	0.0165	-0.4593	-0.3614	-0.4434	8.406e-09	0.04651	1.244e-09	0.0797	0.1815	0.073	-------+-------	4	0.407	7.6	0.319					5 altered motifs
6	rs10447387	cg06493994 (10503)	LRRC16A-SCGN	25642100	A	G	0.7071	0.7622	0.7238	SNP	G	0.2824	0.2456	0.3122	0.0165	-0.4588	-0.3613	-0.4431	8.672e-09	0.04657	1.284e-09	0.0797	0.1815	0.073	-------+-------	3.8	0.4094	7.6	0.281					4 altered motifs
6	rs10447388	cg06493994 (10360)	LRRC16A-SCGN	25642243	A	G	0.7071	0.7622	0.7238	SNP	G	0.2823	0.2456	0.3121	0.0165	-0.4588	-0.3609	-0.4429	8.717e-09	0.04679	1.297e-09	0.0797	0.1815	0.073	-------+-------	4.1	0.4065	7.5	0.319				FOXA2	9 altered motifs
6	rs10447389	cg06493994 (10026)	LRRC16A-SCGN	25642577	G	A	0.7071	0.7297	0.7127	SNP	A	0.2854	0.2456	0.3121	0.019	-0.4598	-0.4167	-0.4527	8.049e-09	0.02026	5.19e-10	0.0797	0.1795	0.0729	-------+-------	4	0.4068	8	0.287			PANC,LNG,LIV	6 bound proteins	6 altered motifs
6	rs4712948	cg06493994 (8799)	LRRC16A-SCGN	25643804	C	G	0.7071	0.7195	0.7099	SNP	G	0.2883	0.2456	0.3265	0.0228	-0.4577	-0.3813	-0.445	9.463e-09	0.03241	9.759e-10	0.0797	0.1782	0.0728	-------+-------	9.2	0.3505	7.7	0.307					AIRE,VDR
6	rs4712949	cg06493994 (8400)	LRRC16A-SCGN	25644203	C	T	0.7084	0.7317	0.7182	SNP	T	0.2827	0.2457	0.3118	0.0163	-0.4462	-0.3691	-0.4338	2.201e-08	0.04258	2.87e-09	0.0798	0.182	0.073	-------+-------	2.8	0.4203	7.2	0.291
6	rs909663	cg06493994 (7289)	LRRC16A-SCGN	25645314	A	C	0.7071	0.7195	0.7099	SNP	C	0.2884	0.2456	0.3272	0.023	-0.4561	-0.3812	-0.4436	1.063e-08	0.03245	1.094e-09	0.0797	0.1782	0.0728	-------+-------	8.9	0.3531	7.7	0.311
6	rs876239	cg06493994 (7241)	LRRC16A-SCGN	25645362	C	T	0.7084	0.75	0.7182	SNP	T	0.2819	0.2456	0.3116	0.0164	-0.4554	-0.3864	-0.4443	1.121e-08	0.03402	1.186e-09	0.0797	0.1823	0.073	-------+-------	0	0.4679	7.1	0.3					Evi-1,Osf2,PEBP
6	rs35925328	cg06493994 (6477)	LRRC16A-SCGN	25646126	GC	G	0.7084	0.7398	0.7155	INDEL	G	0.2817	0.2456	0.3116	0.0175	-0.4711	-0.3432	-0.447	6.172e-08	0.05734	1.183e-08	0.087	0.1806	0.0784	-------+?------	10.4	0.3393	6.5	0.354					CEBPB,Nkx2
6	rs909665	cg06493994 (6458)	LRRC16A-SCGN	25646145	G	A	0.7084	0.7398	0.7155	SNP	A	0.2843	0.2456	0.3115	0.0182	-0.4558	-0.3423	-0.4375	1.098e-08	0.06002	2.108e-09	0.0798	0.182	0.0731	-------+-------	8.5	0.3584	6.5	0.312					Mef2
6	rs10946787	cg06493994 (5764)	LRRC16A-SCGN	25646839	T	A	0.7071	0.7195	0.7099	SNP	A	0.2885	0.2456	0.3272	0.023	-0.4577	-0.3806	-0.4448	9.429e-09	0.03273	9.823e-10	0.0797	0.1782	0.0728	-------+-------	10.1	0.3404	7.7	0.317					5 altered motifs
6	rs976958	cg06493994 (2507)	LRRC16A-SCGN	25650096	C	T	0.7084	0.7398	0.7155	SNP	T	0.285	0.2457	0.3121	0.0187	-0.4556	-0.3412	-0.4369	1.101e-08	0.05884	2.09e-09	0.0797	0.1806	0.0729	-------+-------	5.6	0.3897	7.4	0.282					Znf143
6	rs71808492	cg06493994 (1738)	LRRC16A-SCGN	25650865	ATATG	A	0.7348	0.7236	0.7182	INDEL	A	0.2699	0.2351	0.3143	0.0254	-0.5389	-0.3786	-0.5072	3.244e-09	0.03898	4.993e-10	0.0911	0.1834	0.0816	-------+?------	28.1	0.1548	8	0.38
6	rs199794361	cg06493994 (1732)	LRRC16A-SCGN	25650871	ATGT	A	0.7612	0.7927	0.7403	INDEL	A	0.2089	0.1826	0.2388	0.0164	-0.6909	-0.4311	-0.6347	2.844e-09	0.05147	7.072e-10	0.1163	0.2213	0.103	-----?-+?------	30.1	0.1432	8.1	0.706					E4BP4,Maf,SRF
6	rs12528182	cg06493994 (1406)	LRRC16A-SCGN	25651197	C	G	0.7084	0.7398	0.7155	SNP	G	0.2849	0.2456	0.3116	0.0186	-0.4559	-0.34	-0.437	1.076e-08	0.05971	2.078e-09	0.0797	0.1806	0.0729	-------+-------	4.7	0.3996	7.5	0.348					STAT
6	rs12524760	cg06493994 (1340)	LRRC16A-SCGN	25651263	A	G	0.7084	0.7398	0.7155	SNP	G	0.2849	0.2456	0.3116	0.0186	-0.4559	-0.34	-0.437	1.077e-08	0.05971	2.08e-09	0.0797	0.1806	0.0729	-------+-------	4.7	0.3996	7.3	0.325					Pax-3
6	rs4140640	cg06493994 (953)	LRRC16A-SCGN	25651650	C	G	0.7111	0.7398	0.7155	SNP	G	0.2843	0.2447	0.3113	0.0188	-0.4638	-0.3562	-0.4462	6.642e-09	0.04882	1.054e-09	0.08	0.1808	0.0731	-------+-------	4.4	0.4034	7.5	0.282					GATA,Nkx3,Pou2f2
6	rs3215471	cg06493994 (35)	SCGN	25652568	AG	A	0.7071	0.7846	0.7265	INDEL	A	0.2719	0.2419	0.3076	0.014	-0.4819	-0.3867	-0.4649	3.335e-08	0.03863	4.12e-09	0.0873	0.187	0.0791	-------+?------	10.9	0.3341	7.1	0.372			29 tissues	8 bound proteins	Ik-1,Ik-2,STAT		5'-UTR
6	rs1040419	cg06493994 (487)	SCGN	25653090	G	T	0.7071	0.7175	0.7099	SNP	T	0.2886	0.2458	0.3275	0.023	-0.4546	-0.3764	-0.4416	1.173e-08	0.03489	1.294e-09	0.0797	0.1784	0.0728	-------+-------	8.4	0.3588	7.3	0.317					PRDM1		intronic
6	rs34327841	cg06493994 (963)	SCGN	25653566	T	TA	0.7071	0.7215	0.7099	INDEL	TA	0.2871	0.2459	0.3239	0.0236	-0.5276	-0.3762	-0.4948	2.197e-08	0.03582	3.038e-09	0.0943	0.1792	0.0834	-----?-+?------	6.7	0.3797	7.3	0.418					11 altered motifs		intronic
6	rs1406927	cg06493994 (1239)	SCGN	25653842	T	G	0.7071	0.7175	0.7099	SNP	G	0.2886	0.2459	0.3275	0.023	-0.4545	-0.3763	-0.4415	1.184e-08	0.03491	1.307e-09	0.0797	0.1784	0.0728	-------+-------	8.4	0.3592	7.6	0.298					TATA		intronic
6	rs2281075	cg06493994 (2384)	SCGN	25654987	C	T	0.7098	0.7378	0.7155	SNP	T	0.2851	0.2461	0.3112	0.0187	-0.4538	-0.3385	-0.435	1.27e-08	0.06102	2.491e-09	0.0797	0.1807	0.073	-------+-------	0.6	0.443	7.1	0.297					7 altered motifs		intronic
6	rs2072846	cg06493994 (2501)	SCGN	25655104	T	C	0.7071	0.7175	0.7099	SNP	C	0.2887	0.2462	0.3275	0.0231	-0.4605	-0.3752	-0.4463	7.701e-09	0.03548	8.773e-10	0.0797	0.1784	0.0728	-------+-------	10.5	0.3353	7.5	0.284							intronic
6	rs12527646	cg06493994 (3072)	SCGN	25655675	G	A	0.7084	0.7378	0.7155	SNP	A	0.2852	0.2468	0.3112	0.0187	-0.4589	-0.3367	-0.4389	8.765e-09	0.0624	1.792e-09	0.0798	0.1807	0.073	-------+-------	4.5	0.4019	7.2	0.296							intronic
6	rs16890900	cg06493994 (3236)	SCGN	25655839	T	G	0.7071	0.7175	0.7099	SNP	G	0.2888	0.2469	0.3276	0.0231	-0.4607	-0.3754	-0.4465	7.567e-09	0.03516	8.553e-10	0.0797	0.1782	0.0728	-------+-------	10.5	0.336	7.8	0.326					EWSR1-FLI1		intronic
6	rs200819044	cg06493994 (3290)	SCGN	25655893	A	AT	0.7084	0.7866	0.7265	INDEL	AT	0.2706	0.2462	0.3092	0.0142	-0.4863	-0.3877	-0.4688	2.713e-08	0.03952	3.444e-09	0.0875	0.1883	0.0793	-------+?------	10.6	0.3371	7.2	0.36
6	rs10484591	cg06493994 (4058)	SCGN	25656661	C	G	0.7111	0.8679	0.7348	SNP	G	0.2678	0.2131	0.3081	0.0275	-0.4431	-0.4061	-0.4381	3.346e-08	0.04469	4.269e-09	0.0802	0.2023	0.0746	-------+-------	22.9	0.2001	6.4	0.333					9 altered motifs		intronic
6	rs60513855	cg06493994 (5811)	SCGN	25658414	C	T	0.7098	0.748	0.7155	SNP	T	0.2842	0.2485	0.3146	0.0173	-0.4655	-0.3351	-0.4447	5.41e-09	0.06722	1.207e-09	0.0798	0.1831	0.0731	-------+-------	0.5	0.445	7.2	0.278					7 altered motifs		intronic
6	rs1003967	cg06493994 (6304)	SCGN	25658907	T	C	0.7098	0.7866	0.7265	SNP	C	0.2778	0.2479	0.3131	0.0175	-0.4614	-0.3803	-0.4488	7.366e-09	0.04145	9.457e-10	0.0798	0.1865	0.0734	-------+-------	3.6	0.412	7.3	0.308					5 altered motifs		intronic
6	rs5875057	cg06493994 (6418)	SCGN	25659021	CA	C	0.7084	0.6809	0.7044	INDEL	C	0.2899	0.2484	0.3348	0.0256	-0.4596	-0.3536	-0.4391	1.252e-07	0.04648	1.879e-08	0.087	0.1776	0.0781	-------+?------	1.2	0.4354	6.4	0.329					9 altered motifs		intronic
6	rs9467552	cg06493994 (6616)	SCGN	25659219	G	A	0.7084	0.6809	0.7044	SNP	A	0.2929	0.2492	0.3354	0.025	-0.4466	-0.3644	-0.4326	1.954e-08	0.03773	2.332e-09	0.0795	0.1754	0.0724	-------+-------	0	0.5665	7.2	0.304					GATA,TAL1		intronic
6	rs10946788	cg06493994 (7907)	SCGN	25660510	G	A	0.7098	0.7012	0.7099	SNP	A	0.2892	0.2491	0.3196	0.0202	-0.444	-0.3287	-0.4246	2.393e-08	0.06364	4.887e-09	0.0796	0.1772	0.0726	-------+-------	0	0.5925	7	0.277			MUS,MUS		HDAC2,Pax-5,TATA		intronic
6	rs9461188	cg06493994 (8369)	SCGN	25660972	A	G	0.7084	0.6809	0.7044	SNP	G	0.2929	0.2491	0.3355	0.0251	-0.4457	-0.3678	-0.4324	2.103e-08	0.03599	2.384e-09	0.0795	0.1754	0.0724	-------+-------	0	0.559	7.3	0.284			21 tissues	17 bound proteins	13 altered motifs		intronic
6	rs9461189	cg06493994 (8461)	SCGN	25661064	G	A	0.7084	0.6809	0.7044	SNP	A	0.2929	0.2491	0.3355	0.0251	-0.4457	-0.3678	-0.4324	2.104e-08	0.03599	2.386e-09	0.0795	0.1754	0.0724	-------+-------	0	0.5582	6.8	0.285			8 tissues	7 bound proteins	Foxa,Pou2f2,STAT		intronic
6	rs2072850	cg06493994 (8765)	SCGN	25661368	A	C	0.7098	0.7012	0.7072	SNP	C	0.2892	0.2491	0.3198	0.0203	-0.4437	-0.3298	-0.4246	2.442e-08	0.06274	4.906e-09	0.0796	0.1772	0.0726	-------+-------	0	0.5898	7	0.267				SP1,TCF4	12 altered motifs		intronic
6	rs2072847	cg06493994 (9284)	SCGN	25661887	A	T	0.7084	0.7439	0.7127	SNP	T	0.285	0.2479	0.3145	0.0184	-0.4644	-0.4189	-0.457	5.85e-09	0.02038	3.806e-10	0.0798	0.1806	0.073	-------+-------	6.1	0.3846	8.1	0.308				FOXA1,FOXA2	Pou3f2		intronic
6	rs2072851	cg06493994 (9729)	SCGN	25662332	G	C	0.7084	0.7439	0.7127	SNP	C	0.2849	0.2478	0.3145	0.0185	-0.4641	-0.419	-0.4567	6.025e-09	0.02035	3.913e-10	0.0798	0.1806	0.073	-------+-------	6.5	0.3803	7.9	0.336					4 altered motifs		intronic
6	rs7754155	cg06493994 (10083)	SCGN	25662686	G	A	0.7098	0.7642	0.7182	SNP	A	0.2814	0.2478	0.3142	0.0165	-0.4622	-0.3828	-0.4496	6.987e-09	0.03704	8.128e-10	0.0798	0.1836	0.0732	-------+-------	2.3	0.4251	7.6	0.308					12 altered motifs		intronic
6	rs73399723	cg06493994 (11007)	SCGN	25663610	T	G	0.7084	0.7012	0.7099	SNP	G	0.2941	0.2536	0.322	0.0208	-0.4365	-0.3459	-0.4215	3.454e-08	0.05143	5.48e-09	0.0791	0.1776	0.0723	-------+-------	0	0.524	6.9	0.302					Irf		intronic
6	rs10946789	cg06493994 (11300)	SCGN	25663903	A	G	0.7098	0.7642	0.7182	SNP	G	0.2814	0.2478	0.3146	0.0166	-0.4611	-0.3848	-0.449	7.647e-09	0.03653	8.728e-10	0.0798	0.184	0.0732	-------+-------	2.7	0.4213	7.8	0.331					GR		intronic
6	rs12529390	cg06493994 (12076)	SCGN	25664679	C	T	0.7071	0.7439	0.7127	SNP	T	0.2858	0.2498	0.3163	0.0185	-0.4574	-0.4318	-0.4532	1.02e-08	0.01725	5.598e-10	0.0799	0.1813	0.0731	-------+-------	3.7	0.4106	7.8	0.323					ELF1,Mef2		intronic
6	rs7775000	cg06493994 (13561)	SCGN	25666164	G	A	0.7098	0.7033	0.7099	SNP	A	0.2892	0.249	0.3214	0.0206	-0.4421	-0.3376	-0.4247	2.811e-08	0.05804	5.13e-09	0.0796	0.1781	0.0727	-------+-------	0	0.5808	6.8	0.292					Fox		intronic
6	rs7757280	cg06493994 (13929)	SCGN	25666532	T	C	0.7098	0.7012	0.7099	SNP	C	0.2887	0.2489	0.3206	0.0209	-0.4425	-0.3411	-0.4257	2.895e-08	0.05663	5.124e-09	0.0798	0.1789	0.0729	-------+-------	0	0.5684	6.8	0.251					Zfp691		intronic
6	rs12525376	cg06493994 (14081)	SCGN	25666684	T	G	0.7098	0.6809	0.7017	SNP	G	0.2921	0.2473	0.3392	0.0268	-0.4622	-0.3902	-0.45	8.003e-09	0.02796	7.191e-10	0.0801	0.1775	0.073	-------+-------	0	0.5174	7.7	0.275					4 altered motifs		intronic
6	rs12524429	cg06493994 (15472)	SCGN	25668075	C	A	0.7098	0.7642	0.7182	SNP	A	0.2845	0.2482	0.3189	0.0178	-0.468	-0.2976	-0.4411	4.604e-09	0.1071	1.754e-09	0.0798	0.1847	0.0733	-------+------+	7.9	0.3646	7.4	0.333					10 altered motifs		intronic
6	rs2064763	cg06493994 (16554)	SCGN	25669157	G	A	0.7124	0.685	0.7155	SNP	A	0.2892	0.2472	0.3214	0.0223	-0.4577	-0.4303	-0.4532	1.059e-08	0.01702	5.753e-10	0.08	0.1803	0.0731	-------+-------	0	0.5191	7.9	0.26					Spz1		intronic
6	rs2064126	cg06493994 (16893)	SCGN	25669496	A	G	0.7084	0.6687	0.7044	SNP	G	0.2951	0.2491	0.3478	0.0277	-0.4453	-0.3672	-0.432	2.092e-08	0.03629	2.391e-09	0.0795	0.1754	0.0724	-------+-------	10.1	0.3402	7.4	0.296					Egr-1		intronic
6	rs2064127	cg06493994 (17033)	SCGN	25669636	A	T	0.7071	0.6687	0.7044	SNP	T	0.2955	0.2491	0.3479	0.0276	-0.4432	-0.369	-0.4305	2.486e-08	0.0354	2.755e-09	0.0795	0.1754	0.0724	-------+-------	9.8	0.344	7	0.306					7 altered motifs		intronic
6	rs4712952	cg06493994 (18189)	SCGN	25670792	T	C	0.7071	0.6972	0.7127	SNP	C	0.2908	0.2515	0.3268	0.0217	-0.4415	-0.2849	-0.4155	2.767e-08	0.1097	1.033e-08	0.0795	0.1781	0.0726	-------+-------	0	0.4539	6.8	0.311				TAL1	Ik-1,Nkx2		intronic
6	rs4712953	cg06493994 (19243)	SCGN	25671846	A	T	0.7071	0.7459	0.7238	SNP	T	0.2835	0.2503	0.3215	0.0177	-0.4636	-0.3028	-0.4377	6.13e-09	0.09666	2.077e-09	0.0797	0.1823	0.0731	-------+-------	13.6	0.3015	7.3	0.363				FOXA1,FOXA2	6 altered motifs		intronic
6	rs4712954	cg06493994 (19270)	SCGN	25671873	C	T	0.7058	0.6992	0.7155	SNP	T	0.2905	0.2516	0.3273	0.0214	-0.4475	-0.2795	-0.4195	1.829e-08	0.1164	7.539e-09	0.0795	0.178	0.0726	-------+-------	0	0.4567	6.8	0.297			GI,GI	FOXA1,FOXA2	4 altered motifs		intronic
17	rs12051894		STXBP4	53084650	G	A	0.7507	0.8374	0.826	SNP	A	0.2206	0.1404	0.2758	0.0317	-0.4033	-0.8964	-0.4609	3.705e-06	0.0001821	1.821e-08	0.0871	0.2395	0.0819	-----+---------	22.3	0.206	6.5	0.435							intronic
17	rs11650605		STXBP4	53085186	G	C	0.7507	0.8374	0.826	SNP	C	0.2206	0.1403	0.2758	0.0317	-0.4033	-0.8957	-0.4609	3.693e-06	0.000184	1.825e-08	0.0871	0.2395	0.0819	-----+---------	22.3	0.2061	6.5	0.453			OVRY				intronic
17	rs113592246		STXBP4	53096179	G	A	0.7507	0.8374	0.826	SNP	A	0.2207	0.1439	0.2761	0.0309	-0.4093	-0.8877	-0.4665	2.435e-06	0.0001644	1.029e-08	0.0868	0.2356	0.0815	-----+---------	23.8	0.1904	6.8	0.454					6 altered motifs		intronic
17	rs17817448		STXBP4	53100483	G	T	0.7507	0.8374	0.826	SNP	T	0.2204	0.1426	0.2759	0.0315	-0.4099	-0.9173	-0.4698	2.297e-06	0.0001101	8.11e-09	0.0868	0.2372	0.0815	-----+---------	24.5	0.1834	7	0.467					6 altered motifs		intronic
17	rs113217571		STXBP4	53102357	C	G	0.752	0.8313	0.826	SNP	G	0.2186	0.1517	0.2732	0.0292	-0.4168	-0.8839	-0.4745	2.005e-06	0.0001545	7.49e-09	0.0877	0.2336	0.0821	-----+---------	26.1	0.1668	6.9	0.46					4 altered motifs		intronic
17	rs78781855		STXBP4	53102367	T	G	0.7507	0.8333	0.826	SNP	G	0.2216	0.1522	0.2765	0.0299	-0.4181	-0.8804	-0.475	1.552e-06	0.0001508	5.592e-09	0.087	0.2323	0.0815	-----++--------	25.5	0.1729	7.2	0.448					9 altered motifs		intronic
17	rs7211469		STXBP4	53103598	A	G	0.7507	0.8293	0.826	SNP	G	0.2219	0.153	0.2763	0.0295	-0.4092	-0.8789	-0.4666	2.432e-06	0.0001589	9.664e-09	0.0868	0.2327	0.0813	-----+---------	23.5	0.1936	6.8	0.498					Myb		intronic
17	rs62078811		STXBP4	53109176	G	A	0.7507	0.8354	0.826	SNP	A	0.2204	0.1517	0.2741	0.0293	-0.4117	-0.8852	-0.4695	2.208e-06	0.0001471	8.341e-09	0.087	0.2332	0.0815	-----+---------	23.8	0.1904	6.7	0.47					Msx-1		intronic
17	rs17210015		STXBP4	53115476	T	C	0.752	0.7927	0.8204	SNP	C	0.2239	0.1843	0.2749	0.0233	-0.4056	-0.762	-0.4548	3.276e-06	0.0004645	1.903e-08	0.0872	0.2177	0.0809	-----++--------	18.3	0.2486	6.3	0.378			BLD	NFKB	5 altered motifs		intronic
17	rs17818142		STXBP4	53121020	A	G	0.7507	0.8354	0.826	SNP	G	0.221	0.1523	0.2748	0.0294	-0.4102	-0.8823	-0.4679	2.262e-06	0.0001492	8.634e-09	0.0868	0.2326	0.0813	-----+---------	23.9	0.1897	6.8	0.485							intronic
17	rs9675081		STXBP4	53121999	T	C	0.7507	0.8415	0.826	SNP	C	0.2204	0.143	0.2749	0.0312	-0.394	-0.9221	-0.4559	5.351e-06	0.0001037	2.087e-08	0.0866	0.2376	0.0814	-----+---------	29.6	0.134	6.3	0.473					Isl2,Nkx2		intronic
17	rs17818160		STXBP4	53122816	C	G	0.7507	0.8354	0.826	SNP	G	0.2211	0.1523	0.2748	0.0294	-0.3961	-0.8818	-0.4552	4.756e-06	0.0001508	2.028e-08	0.0866	0.2327	0.0811	-----+---------	27.2	0.1565	6.5	0.463					p300		intronic
17	rs11651927		STXBP4	53139148	C	T	0.7507	0.8374	0.826	SNP	T	0.2201	0.1428	0.2741	0.031	-0.3945	-0.9147	-0.4552	5.064e-06	0.0001203	2.126e-08	0.0865	0.2379	0.0813	-----+---------	29.8	0.1322	6.5	0.496					Evi-1,Foxp1		intronic
17	rs4411559		STXBP4	53140507	C	T	0.7493	0.8374	0.826	SNP	T	0.2205	0.143	0.2752	0.0311	-0.3934	-0.9132	-0.4541	5.397e-06	0.0001234	2.312e-08	0.0865	0.2379	0.0813	-----++--------	29.9	0.131	6.6	0.473			13 tissues		Smad,ZEB1		intronic
17	rs17818238		STXBP4	53145604	G	A	0.7507	0.8293	0.826	SNP	A	0.2206	0.1525	0.2738	0.0291	-0.4005	-0.8786	-0.4588	3.908e-06	0.0001609	1.668e-08	0.0868	0.2328	0.0813	-----+0--------	27.4	0.1544	6.9	0.399			4 tissues	4 bound proteins	7 altered motifs		intronic
17	rs137922381		STXBP4	53162382	A	G	0.752	0.8333	0.826	SNP	G	0.2202	0.1534	0.2731	0.0287	-0.4038	-0.8252	-0.4547	3.472e-06	0.000439	2.501e-08	0.087	0.2348	0.0816	-----+---------	26	0.1684	6.4	0.409							intronic
17	rs1548908		STXBP4	53167452	C	T	0.7507	0.8354	0.826	SNP	T	0.2198	0.1433	0.274	0.0307	-0.4092	-0.9115	-0.4683	2.556e-06	0.0001294	9.963e-09	0.087	0.2381	0.0817	-----+---------	24.9	0.179	6.8	0.482			BLD,BLD,BLD		4 altered motifs		intronic
17	rs12453184		STXBP4	53171685	C	G	0.7507	0.8049	0.826	SNP	G	0.2222	0.1711	0.274	0.0259	-0.4109	-0.6775	-0.446	2.4e-06	0.002445	3.914e-08	0.0871	0.2236	0.0812	-----++--------	17.8	0.2549	6.1	0.355			BLD		TATA		intronic

## Sheet: EEAA
CHR	SNP	Near_by_CpG_clock	HGNC_gene	bp	kgp.a0	kgp.a1	eur.a0	afr.a0	amr.a0	type	minor.allele	MAF	MinFreq	MaxFreq	FreqSE	Meta.EUR.Beta	Meta.nonEUR.Beta	Meta.Beta	Meta.EUR.P	Meta.nonEUR.P	Meta.P	Meta.EUR.SE	Meta.nonEUR.SE	Meta.SE	Direction	HetISq	HetPVal	log10BF	Prob(heterogeneity)	GERP_cons	SiPhy_cons	DNAse	Proteins.bound	Motifs.changed	NHGRI.EBI.GWAS.hits	dbSNP_functional_annotation
4	rs10011435		RNF4-FAM193A	2568004	G	A	0.6741	0.8496	0.7735	SNP	A	0.2793	0.1895	0.325	0.0376	-0.6008	-0.5988	-0.6006	1.817e-07	0.05578	2.748e-08	0.1152	0.3131	0.1081	--+------+-----	8.8	0.3547	6.2	0.299					ERalpha-a;RXRA;ZBTB33
4	rs707342		RNF4-FAM193A	2571786	A	T	0.6728	0.8618	0.7762	SNP	T	0.2774	0.1818	0.322	0.0386	-0.6032	-0.6848	-0.6128	1.714e-07	0.0303	1.57e-08	0.1154	0.3161	0.1084	--+------+-----	10.6	0.3343	6.5	0.321					24 altered motifs
4	rs28850955		RNF4-FAM193A	2581863	A	G	0.6755	0.8435	0.7652	SNP	G	0.2811	0.1964	0.3242	0.0366	-0.6043	-0.5413	-0.5966	1.099e-07	0.07445	2.171e-08	0.1138	0.3034	0.1066	--+------+-----	13.6	0.3015	6.4	0.324					GLI;Klf4
4	rs28581278		RNF4-FAM193A	2582562	T	A	0.6768	0.8435	0.7652	SNP	A	0.2806	0.1963	0.3232	0.0365	-0.6092	-0.5346	-0.6	8.531e-08	0.07739	1.756e-08	0.1138	0.3027	0.1065	--+------+-----	14.2	0.2949	6.4	0.348					Hltf
4	rs113051486		RNF4-FAM193A	2584717	C	T	0.6755	0.8557	0.768	SNP	T	0.2794	0.1979	0.321	0.0358	-0.6111	-0.5587	-0.6046	8.846e-08	0.06468	1.543e-08	0.1143	0.3024	0.1069	--+------+-----	12.4	0.3149	6.5	0.3					4 altered motifs
4	rs34572468		RNF4-FAM193A	2595468	C	G	0.6781	0.8638	0.7818	SNP	G	0.278	0.1836	0.323	0.039	-0.5917	-0.511	-0.5822	1.653e-07	0.09872	4.172e-08	0.113	0.3095	0.1062	--+------+-----	10.8	0.3328	6	0.327					4 altered motifs
4	rs35792778		RNF4-FAM193A	2598799	G	A	0.6781	0.8638	0.7818	SNP	A	0.2803	0.186	0.323	0.0391	-0.5982	-0.5252	-0.5896	1.233e-07	0.08937	2.853e-08	0.1131	0.3092	0.1062	--+------+-----	11.6	0.3231	6.1	0.332			ADRL;MUS		GR
4	rs73207337		RNF4-FAM193A	2605550	C	T	0.6781	0.8516	0.768	SNP	T	0.2803	0.1911	0.3274	0.038	-0.6005	-0.4114	-0.5774	7.47e-08	0.1693	3.377e-08	0.1116	0.2993	0.1046	--+------+-----	15.8	0.2764	6.2	0.351					CEBPB
4	rs7657265		RNF4-FAM193A	2616727	G	A	0.6768	0.8435	0.7652	SNP	A	0.2844	0.2014	0.3319	0.0368	-0.6026	-0.5333	-0.5935	6.801e-08	0.06389	1.19e-08	0.1117	0.2878	0.1041	--+------------	10.5	0.3354	6.5	0.331					Bbx;Sox
4	rs2857798		RNF4-FAM193A	2625354	G	T	0.6768	0.8415	0.7652	SNP	T	0.2835	0.1989	0.3328	0.0375	-0.5982	-0.4823	-0.5829	3.84e-08	0.08432	8.942e-09	0.1088	0.2794	0.1014	--+------------	15.3	0.2821	6.6	0.32					AP-4;NF-I;Pou2f2
4	rs17824073		FAM193A	2631009	G	A	0.6768	0.8415	0.7652	SNP	A	0.2825	0.1957	0.3329	0.0378	-0.6093	-0.4521	-0.5882	1.739e-08	0.09964	4.99e-09	0.1081	0.2745	0.1006	--+------------	14.5	0.291	7	0.349							intronic
4	rs2213316		FAM193A	2631895	T	G	0.6755	0.8415	0.7652	SNP	G	0.2847	0.197	0.3344	0.0382	-0.5949	-0.4782	-0.5793	3.352e-08	0.08102	7.582e-09	0.1077	0.2741	0.1003	--+------------	11.6	0.3232	6.9	0.349					SIX5		intronic
4	rs1573655		FAM193A	2639440	C	G	0.6755	0.8537	0.779	SNP	G	0.2839	0.192	0.3333	0.0396	-0.5909	-0.5428	-0.5846	3.795e-08	0.051	5.417e-09	0.1074	0.2782	0.1002	--+------------	14.8	0.2882	6.8	0.34					Egr-1;PPAR		intronic
4	rs2298959		FAM193A	2644311	T	C	0.5383	0.376	0.3812	SNP	T	0.4921	0.3822	0.5419	0.0474	-0.49	-0.5632	-0.5012	4.573e-07	0.01347	2.041e-08	0.0971	0.2279	0.0894	-+-------------	0	0.8013	6.3	0.248					Egr-1;Pou2f2;Pou3f3		intronic
4	rs17773385		FAM193A	2644716	A	G	0.6755	0.8537	0.779	SNP	G	0.2829	0.1871	0.3297	0.0399	-0.594	-0.5989	-0.5946	3.542e-08	0.03452	3.553e-09	0.1078	0.2833	0.1007	--+------------	5.3	0.3932	6.8	0.323					4 altered motifs		intronic
4	rs35159251		FAM193A	2647372	G	C	0.9578	0.9085	0.9365	SNP	C	0.0511	0.028	0.072	0.0131	1.2899	0.8568	1.2004	5.704e-08	0.06578	1.419e-08	0.2376	0.4657	0.2117	++-+++++++++++?	0	0.7347	6.6	0.34					BDP1;Spz1		intronic
4	rs17773510		FAM193A	2647808	T	C	0.9578	0.9085	0.9365	SNP	C	0.0512	0.028	0.072	0.0131	1.2873	0.8576	1.1984	6.078e-08	0.06543	1.498e-08	0.2377	0.4655	0.2117	++-+++++++++++?	0	0.7328	6.3	0.364			BLD		4 altered motifs		intronic
4	rs17825119		FAM193A	2674271	G	T	0.5343	0.4553	0.384	SNP	G	0.4982	0.418	0.5387	0.0359	-0.5023	-0.426	-0.4905	1.075e-07	0.05364	1.66e-08	0.0945	0.2207	0.0869	-+-------------	0	0.8661	6.3	0.256					En-1;Msx-1		intronic
4	rs35804335		FAM193A	2676890	T	A	0.9617	0.8943	0.942	SNP	A	0.0563	0.025	0.0988	0.024	1.2623	0.9716	1.1819	1.737e-07	0.01293	8.821e-09	0.2416	0.3909	0.2055	++-+++++++++++-	0	0.6293	6.7	0.372							intronic
4	rs34270938		FAM193A	2677148	A	G	0.9617	0.8963	0.942	SNP	G	0.0563	0.025	0.0988	0.024	1.2621	0.972	1.1819	1.742e-07	0.01289	8.823e-09	0.2415	0.3909	0.2055	++-+++++++++++-	0	0.6296	6.8	0.391					BATF;SIX5		intronic
4	rs231701		FAM193A	2683233	A	G	0.7071	0.8537	0.7845	SNP	G	0.2682	0.1831	0.3166	0.0365	-0.5858	-0.6134	-0.5892	2.494e-08	0.02918	2.17e-09	0.1051	0.2812	0.0985	--+------------	29	0.1397	7.3	0.363							intronic
4	rs231703		FAM193A	2686335	T	C	0.6781	0.8415	0.768	SNP	C	0.2881	0.1957	0.3335	0.0383	-0.5764	-0.4833	-0.5648	2.051e-08	0.07701	4.327e-09	0.1028	0.2733	0.0962	--+------------	16.3	0.2715	7	0.308					SEF-1;SZF1-1		intronic
4	rs9683572		FAM193A	2702698	C	T	0.5343	0.4451	0.395	SNP	T	0.4966	0.4515	0.5832	0.0386	0.514	0.4163	0.4988	5.178e-08	0.05876	8.961e-09	0.0944	0.2202	0.0868	+++++++++++++++	0	0.9058	6.4	0.266					SIX5;TATA		intronic
4	rs231697		FAM193A	2703101	T	G	0.6768	0.8537	0.7707	SNP	G	0.2891	0.1871	0.3362	0.0413	-0.5754	-0.5659	-0.5743	1.875e-08	0.04189	2.233e-09	0.1023	0.2782	0.096	--+------------	17.9	0.2534	7.4	0.336					EBF;GATA		intronic
4	rs55712042		FAM193A	2706103	A	G	0.5053	0.372	0.3674	SNP	A	0.4787	0.3752	0.5297	0.0454	-0.5006	-0.5467	-0.5077	1.275e-07	0.01434	5.91e-09	0.0948	0.2233	0.0872	---------------	0	0.7863	6.9	0.276					ERalpha-a;RXRA		intronic
4	rs35030132		FAM193A	2707588	C	T	0.5026	0.4451	0.3812	SNP	C	0.4837	0.4128	0.5311	0.0335	-0.5023	-0.4277	-0.4908	1.033e-07	0.05263	1.565e-08	0.0944	0.2207	0.0868	---------------	0	0.8819	6.4	0.277					Crx;Pitx2		intronic
4	rs140348169		FAM193A	2708642	GT	G	0.7111	0.8537	0.7873	INDEL	G	0.265	0.1749	0.3171	0.0391	-0.5678	-0.7156	-0.5869	2.988e-07	0.01302	1.395e-08	0.1108	0.2882	0.1034	--+-----?------	35.8	0.08903	6.6	0.418					GR;Nr2f2		intronic
4	rs232708		FAM193A	2710644	T	G	0.7084	0.8516	0.7873	SNP	G	0.2698	0.181	0.3214	0.038	-0.5944	-0.6116	-0.5965	1.464e-08	0.03007	1.307e-09	0.1049	0.2819	0.0983	--+------------	32.6	0.1079	6.9	0.372					7 altered motifs		intronic
4	rs34658712		FAM193A	2713515	G	A	0.7084	0.8516	0.7845	SNP	A	0.2688	0.1809	0.3192	0.0377	-0.5995	-0.6181	-0.6018	1.185e-08	0.02825	1.002e-09	0.1051	0.2818	0.0985	--+------------	31	0.1208	7.7	0.384					BHLHE40;Rad21		intronic
4	rs684553		FAM193A	2714169	C	G	0.7084	0.8537	0.7845	SNP	G	0.2687	0.1808	0.3189	0.0376	-0.599	-0.6185	-0.6014	1.226e-08	0.02817	1.034e-09	0.1052	0.2818	0.0985	--+------------	30.9	0.1225	7.8	0.397			20 tissues	4 bound proteins	5 altered motifs		intronic
4	rs11936155		FAM193A	2719538	G	A	0.6807	0.8516	0.7707	SNP	A	0.2809	0.1908	0.3182	0.0363	-0.6109	-0.6276	-0.613	5.384e-09	0.02405	3.959e-10	0.1047	0.2781	0.098	--+------------	23	0.1991	8.1	0.334					5 altered motifs		intronic
4	rs556203		FAM193A	2721811	C	T	0.7111	0.8476	0.7845	SNP	T	0.2672	0.1882	0.3164	0.0354	-0.5887	-0.5633	-0.5855	2.42e-08	0.04292	2.951e-09	0.1055	0.2783	0.0987	--+------------	28.2	0.1471	7.2	0.342					4 altered motifs		intronic
4	rs694651		FAM193A	2723084	A	G	0.6834	0.8435	0.7624	SNP	G	0.2793	0.1914	0.3216	0.0359	-0.5778	-0.5211	-0.5707	4.135e-08	0.06145	6.958e-09	0.1053	0.2786	0.0985	--+------------	12.4	0.3148	6.9	0.32					Znf143;p53		intronic
4	rs4690032		FAM193A	2723531	T	C	0.5435	0.7642	0.4309	SNP	C	0.4475	0.3898	0.4746	0.0251	0.4928	0.467	0.4891	2.051e-07	0.04398	2.539e-08	0.0949	0.2318	0.0878	+++++++++++++++	0	0.9495	6.2	0.231			SKIN		CTCF;Gm397		intronic
4	rs34108851		FAM193A	2730710	T	C	0.5053	0.3659	0.3867	SNP	T	0.4796	0.3748	0.5329	0.0465	-0.4999	-0.507	-0.501	1.347e-07	0.02384	9.689e-09	0.0948	0.2244	0.0873	---------------	0	0.8513	6.7	0.249			PLCNT		5 altered motifs		intronic
4	rs12512746		FAM193A-TNIP2	2734492	A	G	0.5752	0.752	0.4392	SNP	G	0.4302	0.3881	0.4534	0.0191	0.5202	0.3415	0.4941	5.277e-08	0.1393	2.225e-08	0.0956	0.231	0.0883	+-+++++++++++++	0	0.9325	6.3	0.213					GR;NF-kappaB
4	rs232722		FAM193A-TNIP2	2734626	T	G	0.5053	0.2134	0.3757	SNP	T	0.4649	0.2927	0.5251	0.0694	-0.5016	-0.551	-0.5083	1.431e-07	0.02239	9.906e-09	0.0953	0.2413	0.0887	---------------	0	0.8134	6.3	0.282					6 altered motifs
4	rs232721		FAM193A-TNIP2	2737140	G	A	0.6794	0.7642	0.7624	SNP	A	0.2899	0.2466	0.3273	0.0235	-0.5995	-0.1363	-0.5321	9.7e-09	0.5903	3.644e-08	0.1045	0.2532	0.0966	--+--------+---	24.6	0.1819	6.2	0.382					Foxm1
4	rs232720		FAM193A-TNIP2	2737301	G	A	0.6781	0.7642	0.7569	SNP	A	0.2908	0.2472	0.3277	0.0237	-0.6012	-0.1401	-0.5337	1.005e-08	0.5802	3.681e-08	0.1049	0.2533	0.0969	--+--------+---	24.4	0.1839	6.2	0.451					Mrg1::Hoxa9
4	rs232717		FAM193A-TNIP2	2738090	A	G	0.6794	0.7561	0.7624	SNP	G	0.2901	0.2471	0.3272	0.0235	-0.6004	-0.1404	-0.5333	9.222e-09	0.5789	3.369e-08	0.1045	0.253	0.0966	--+--------+---	24.5	0.1833	6.4	0.449
4	rs9683949		TNIP2	2744480	C	T	0.5211	0.7825	0.4116	SNP	T	0.4615	0.3725	0.4932	0.033	0.5695	0.1082	0.5057	1.576e-09	0.6458	7.742e-09	0.0944	0.2354	0.0876	++++++++++++--+	0	0.5146	6.4	0.332			PLCNT		15 altered motifs		intronic
4	rs17831665		TNIP2	2744521	C	T	0.7137	0.8943	0.826	SNP	T	0.2381	0.1338	0.276	0.0372	-0.5858	-0.5628	-0.5835	1.982e-07	0.09485	4.702e-08	0.1126	0.3369	0.1068	-++----0-------	0	0.4705	6.2	0.268					Pbx3;Rad21;SP2		intronic
4	rs3733223		TNIP2	2745508	C	A	0.4815	0.5041	0.3812	SNP	C	0.4736	0.4389	0.5137	0.02	-0.5891	-0.3246	-0.547	3.778e-10	0.1329	2.266e-10	0.0941	0.216	0.0862	---------------	0	0.8792	8.1	0.308					Foxq1		intronic
4	rs13145281		TNIP2	2746285	A	C	0.5185	0.561	0.395	SNP	C	0.4862	0.452	0.5346	0.0222	0.584	0.5704	0.5819	6.337e-10	0.009939	2.119e-11	0.0945	0.2212	0.0869	++++++++++++-++	0	0.8714	9.2	0.224					8 altered motifs		intronic
4	rs2341303		TNIP2	2747475	G	A	0.4776	0.376	0.3702	SNP	G	0.4622	0.3604	0.5119	0.0444	-0.5777	-0.5082	-0.5674	8.231e-10	0.02456	6.45e-11	0.0941	0.2261	0.0869	---------------	0	0.9245	8.6	0.234					Zic		intronic
4	rs10937911		TNIP2	2747862	C	A	0.4815	0.376	0.3702	SNP	C	0.4622	0.3604	0.5108	0.044	-0.582	-0.5087	-0.5711	6.512e-10	0.02444	5.109e-11	0.0942	0.2261	0.087	---------------	0	0.896	8.9	0.274			10 tissues	6 bound proteins	AP-1;Bach2		intronic
4	rs17412860		TNIP2	2749838	T	C	0.4815	0.376	0.3702	SNP	T	0.463	0.3627	0.5099	0.0432	-0.5854	-0.5081	-0.5739	5.905e-10	0.02446	4.662e-11	0.0945	0.2259	0.0872	---------------	0	0.8987	8.6	0.259			LNG;BLD		Pax-8		intronic
4	rs7690432		TNIP2	2750810	G	A	0.6794	0.8415	0.768	SNP	A	0.2815	0.1904	0.329	0.0391	-0.6363	-0.6231	-0.6346	1.704e-09	0.02653	1.37e-10	0.1056	0.2809	0.0989	--+------------	12.5	0.3136	8.3	0.325					5 altered motifs		intronic
4	rs10937912		TNIP2	2751552	A	T	0.4815	0.3699	0.3729	SNP	A	0.4633	0.3656	0.5108	0.0426	-0.5864	-0.4827	-0.5713	6.265e-10	0.03564	7.15e-11	0.0948	0.2297	0.0877	---------------	0	0.914	8.7	0.258					4 altered motifs		intronic
4	rs231178		TNIP2	2751772	C	T	0.6781	0.8435	0.768	SNP	T	0.2804	0.1908	0.329	0.0386	-0.6437	-0.6485	-0.6443	1.108e-09	0.02105	7.264e-11	0.1056	0.2811	0.0989	--+------------	8.9	0.3532	8.6	0.251					NRSF;Rad21		intronic
4	rs10937913		TNIP2	2752425	A	G	0.4815	0.3679	0.3702	SNP	A	0.4633	0.3597	0.512	0.0454	-0.5964	-0.562	-0.5913	3.769e-10	0.01394	1.729e-11	0.0952	0.2286	0.0879	---------------	0	0.9329	9.2	0.239					GATA;STAT		intronic
4	rs231175		TNIP2	2754806	A	T	0.723	0.9776	0.8232	SNP	T	0.2316	0.0951	0.283	0.0429	-0.601	-0.8426	-0.6201	1.742e-07	0.03162	1.925e-08	0.115	0.3921	0.1104	--+----+-------	12.6	0.3122	6	0.33					19 altered motifs		intronic
4	rs1616575		TNIP2-SH3BP2	2763066	G	A	0.6623	0.8374	0.7707	SNP	A	0.2848	0.1946	0.342	0.0403	-0.6654	-0.6753	-0.6667	5.763e-10	0.01484	2.768e-11	0.1074	0.2772	0.1001	---------------	0	0.5138	9.1	0.283			6 tissues	BATF
4	rs1263494		TNIP2-SH3BP2	2763823	C	T	0.6807	0.8211	0.768	SNP	T	0.2816	0.2022	0.332	0.0356	-0.6287	-0.5208	-0.6136	8.517e-09	0.05461	1.37e-09	0.1092	0.271	0.1013	---------------	0	0.5859	7.5	0.286			GI		EWSR1-FLI1;HDAC2;STAT
4	rs1784163		TNIP2-SH3BP2	2763938	G	T	0.6821	0.8232	0.7762	SNP	T	0.2773	0.1972	0.332	0.0368	-0.654	-0.646	-0.6529	2.26e-09	0.01823	1.3e-10	0.1094	0.2736	0.1016	---------------	0	0.5082	8.2	0.286			LIV		6 altered motifs
4	rs1263492		TNIP2-SH3BP2	2764088	G	A	0.6794	0.815	0.768	SNP	A	0.2822	0.2042	0.332	0.0353	-0.6298	-0.6226	-0.6287	7.946e-09	0.0204	5.03e-10	0.1092	0.2685	0.1011	---------------	0	0.5677	7.9	0.256			BLD		Ets;TATA
4	rs231185		TNIP2-SH3BP2	2765675	C	T	0.6807	0.8191	0.768	SNP	T	0.2768	0.1976	0.328	0.0364	-0.6612	-0.6295	-0.6568	3.474e-09	0.02365	2.53e-10	0.1119	0.2782	0.1038	---------------	0	0.5219	8.2	0.307			BLD;HRT		ERalpha-a;ZBTB33;p300
4	rs231183		TNIP2-SH3BP2	2766410	C	T	0.686	0.7988	0.7597	SNP	T	0.2757	0.2192	0.325	0.0298	-0.6239	-0.5442	-0.612	3.427e-08	0.04388	4.404e-09	0.1131	0.2701	0.1043	---------------	0	0.626	7	0.296			5 tissues		4 altered motifs
4	rs231182		TNIP2-SH3BP2	2767149	T	G	0.6794	0.7724	0.7541	SNP	G	0.2787	0.2208	0.336	0.0296	-0.6011	-0.5002	-0.5861	1.205e-07	0.06536	2.22e-08	0.1136	0.2715	0.1048	--+---------+--	0	0.6058	6.4	0.275					5 altered motifs
10	rs3004220		ANKRD30A-ZNF248	37687221	A	G	0.8047	0.7866	0.9033	SNP	G	0.1687	0.1261	0.2073	0.0185	0.6978	0.871	0.7213	1.839e-07	0.009954	6.73e-09	0.1338	0.3379	0.1244	+-++++++++-++++	0	0.6642	6.4	0.291					HNF4;PPAR
10	rs1535272		ANKRD30A-ZNF248	37847916	T	A	0.2744	0.4309	0.2431	SNP	T	0.2697	0.2238	0.3413	0.0363	0.5945	0.6331	0.6014	1.041e-07	0.008349	2.927e-09	0.1118	0.24	0.1013	++++++++-++++++	0	0.4609	6.7	0.337					Nkx2
10	rs1535273		ANKRD30A-ZNF248	37848049	G	A	0.2744	0.4654	0.2486	SNP	G	0.2729	0.2215	0.3708	0.0473	0.6218	0.6741	0.6312	2.42e-08	0.004441	3.868e-10	0.1114	0.2369	0.1008	++++++++-++++++	0	0.6273	8.1	0.343					AP-1;TCF11::MafG
10	rs1884926		ANKRD30A-ZNF248	37849007	G	C	0.2744	0.3455	0.2431	SNP	G	0.256	0.2202	0.2934	0.0215	0.6141	0.6932	0.6275	3.662e-08	0.005057	6.738e-10	0.1115	0.2473	0.1017	++++++++-++++++	0	0.5108	7.9	0.355					LXR
10	rs2145301		ANKRD30A-ZNF248	37856952	A	G	0.2586	0.3537	0.1685	SNP	A	0.2395	0.1986	0.2727	0.0198	0.5675	0.6085	0.5742	6.017e-07	0.01783	3.342e-08	0.1137	0.2569	0.104	++++++++-++++++	0	0.561	6.1	0.33					Gfi1;Hdx;Nr2e3
10	rs1998160		ANKRD30A-ZNF248	37864993	A	C	0.2757	0.3598	0.2431	SNP	A	0.2583	0.2205	0.3053	0.0242	0.6128	0.7051	0.6288	3.473e-08	0.003693	4.859e-10	0.1111	0.2429	0.101	++++++++-++++++	0	0.5888	7.5	0.345
10	rs5784558		ANKRD30A-ZNF248	37865413	G	GT	0.2599	0.3557	0.1685	INDEL	G	0.2478	0.2035	0.2842	0.0217	0.6638	0.6655	0.6641	2.304e-08	0.00976	7.455e-10	0.1188	0.2575	0.1079	++++++++?++++++	0	0.9907	7.6	0.216					ZEB1
10	rs10740941		ANKRD30A-ZNF248	37868805	A	C	0.2586	0.3557	0.1685	SNP	A	0.2524	0.216	0.2872	0.0213	0.5726	0.6242	0.5812	6.117e-07	0.01506	2.933e-08	0.1148	0.2568	0.1048	++++++++-++++++	0	0.6381	6.1	0.326					AhR
10	rs7908251		ANKRD30A-ZNF248	37872271	G	A	0.2757	0.3598	0.2431	SNP	G	0.2587	0.2209	0.306	0.0242	0.6194	0.7031	0.6338	2.314e-08	0.003871	3.354e-10	0.1109	0.2434	0.1009	++++++++-++++++	0	0.5755	7.6	0.316					Irf;Pax-4;SREBP
10	rs10718865		ANKRD30A-ZNF248	37872762	CA	C	0.5989	0.4756	0.5304	INDEL	C	0.378	0.3273	0.4294	0.0307	-0.5667	-0.8504	-0.6116	5.054e-07	0.001073	3.403e-09	0.1128	0.26	0.1035	--+-----?-----+	0	0.6812	6.8	0.308					Pax-4
10	rs9418273		ANKRD30A-ZNF248	37873644	G	A	0.2586	0.3557	0.1685	SNP	G	0.2402	0.1987	0.2729	0.0206	0.5706	0.6341	0.581	4.689e-07	0.01317	2.013e-08	0.1132	0.2558	0.1035	++++++++-++++++	0	0.5615	6.3	0.318			LNG		DMRT2;Znf143
10	rs17607056		ANKRD30A-ZNF248	37874947	A	G	0.8522	0.9553	0.9392	SNP	G	0.1227	0.0663	0.1504	0.0207	0.8503	0.2995	0.8108	3.079e-08	0.5877	4.258e-08	0.1536	0.5524	0.148	+-++++++-++++-?	4.6	0.4007	6.1	0.43					Ik-1;TEF-1
10	rs17591263		ANKRD30A-ZNF248	37875022	A	G	0.8456	0.9492	0.9254	SNP	G	0.1284	0.0736	0.1593	0.0208	0.8295	0.3671	0.7921	1.954e-08	0.4604	2.222e-08	0.1477	0.4974	0.1416	++++++++-++++-?	0	0.6045	6.3	0.382					Pou5f1
10	rs4934872		ANKRD30A-ZNF248	37875245	A	G	0.1794	0.1809	0.0994	SNP	A	0.1518	0.1073	0.1799	0.0141	0.744	0.4273	0.6949	2.615e-08	0.1709	1.559e-08	0.1337	0.3121	0.1229	+-++++++-++++++	22.5	0.2033	6.6	0.461					6 altered motifs
10	rs1321963		ANKRD30A-ZNF248	37876238	T	A	0.2586	0.3557	0.1685	SNP	T	0.2402	0.1987	0.273	0.0206	0.569	0.6369	0.5801	4.856e-07	0.01268	2.02e-08	0.1131	0.2555	0.1034	++++++++-++++++	0	0.5587	6.4	0.327
10	rs4141861		ANKRD30A-ZNF248	37880854	T	A	0.2586	0.3537	0.1685	SNP	T	0.2401	0.1986	0.2731	0.0206	0.5679	0.6413	0.5798	5.042e-07	0.01214	2.027e-08	0.113	0.2557	0.1034	++++++++-++++++	0	0.5559	6.4	0.287					BATF
10	rs2145305		ANKRD30A-ZNF248	37886949	T	C	0.1794	0.2256	0.1133	SNP	T	0.1581	0.1068	0.1989	0.0202	0.7259	0.4513	0.6777	5.315e-08	0.1189	2.225e-08	0.1334	0.2894	0.1212	+-++++++-++++-+	29.1	0.1387	6.3	0.485
10	rs2180705		ANKRD30A-ZNF248	37887267	A	G	0.2757	0.3598	0.2431	SNP	A	0.2592	0.2207	0.3068	0.0238	0.6106	0.7272	0.6304	3.187e-08	0.002866	3.65e-10	0.1104	0.2439	0.1006	++++++++-++++++	0	0.4748	8	0.324					Foxa
10	rs10764136		ANKRD30A-ZNF248	37892541	G	A	0.1794	0.1585	0.0939	SNP	G	0.1488	0.1066	0.1787	0.0139	0.745	0.4316	0.7	2.485e-08	0.186	1.516e-08	0.1337	0.3264	0.1237	+-++++++-++++-+	24.4	0.1837	6.5	0.394					DMRT2;Ncx;PLZF
10	rs10740945		ANKRD30A-ZNF248	37894176	A	T	0.2757	0.3598	0.2431	SNP	A	0.2581	0.2202	0.3062	0.0241	0.617	0.7318	0.6366	2.366e-08	0.002714	2.571e-10	0.1105	0.2441	0.1007	++++++++-++++++	0	0.545	8.1	0.349					Bbx;Mef2
10	rs12217416		ANKRD30A-ZNF248	37897099	C	T	0.2757	0.4004	0.2486	SNP	C	0.2999	0.235	0.3717	0.0396	0.5923	0.7446	0.6178	2.33e-07	0.003505	3.358e-09	0.1145	0.255	0.1045	++++++++-++++++	0	0.4499	7.2	0.349
10	rs4934878		ANKRD30A-ZNF248	37899129	A	G	0.1781	0.2256	0.1133	SNP	A	0.1586	0.1071	0.1991	0.0203	0.7238	0.4341	0.6728	5.886e-08	0.1328	2.816e-08	0.1335	0.2888	0.1212	+-++++++-++++-+	29.5	0.1349	6.2	0.43
10	rs10734026		ANKRD30A-ZNF248	37908416	C	T	0.2573	0.3537	0.1685	SNP	C	0.241	0.2	0.2745	0.0197	0.5675	0.6238	0.5767	5.243e-07	0.01497	2.513e-08	0.1131	0.2564	0.1035	+-++++++-++++++	0	0.5383	6.2	0.288					4 altered motifs
10	rs10827807		ANKRD30A-ZNF248	37909047	T	C	0.1781	0.1809	0.105	SNP	T	0.1514	0.1062	0.178	0.0142	0.738	0.3711	0.6804	3.252e-08	0.2305	2.854e-08	0.1335	0.3095	0.1226	+-++++++-++++++	24.8	0.1802	6.4	0.435					CTCF;NF-I;Rad21
10	rs10764140		ANKRD30A-ZNF248	37909295	G	T	0.2757	0.3598	0.2431	SNP	G	0.2574	0.22	0.3006	0.023	0.6142	0.6948	0.6279	2.683e-08	0.004402	4.362e-10	0.1105	0.244	0.1006	++++++++-++++++	0	0.5469	8.1	0.383					5 altered motifs
10	rs911176		ANKRD30A-ZNF248	37909366	T	G	0.1781	0.1565	0.0939	SNP	T	0.1486	0.1062	0.178	0.0139	0.7472	0.3797	0.6942	2.125e-08	0.2428	1.849e-08	0.1334	0.3251	0.1234	+-++++++-++++-+	21.1	0.2184	6.4	0.468					Sox;ZID
10	rs10734027		ANKRD30A-ZNF248	37909407	T	C	0.1794	0.2256	0.1133	SNP	T	0.1579	0.1062	0.1989	0.0203	0.7208	0.4192	0.6675	6.491e-08	0.1453	3.465e-08	0.1334	0.2879	0.121	+-++++++-++++-+	29.8	0.132	6.2	0.453					RFX5
10	rs56331146		ANKRD30A-ZNF248	37911942	CTATTT	C	0.5844	0.4187	0.5138	INDEL	C	0.4448	0.398	0.5257	0.034	-0.5407	-0.4731	-0.5296	8.79e-08	0.03773	9.869e-09	0.1011	0.2277	0.0924	--------?-----+	0	0.704	6.7	0.307					AIRE;SPIB;TEF-1
10	rs3920554		ANKRD30A-ZNF248	37912214	A	G	0.2586	0.3537	0.1685	SNP	A	0.2394	0.1984	0.2727	0.0196	0.5647	0.63	0.5754	5.751e-07	0.01402	2.613e-08	0.113	0.2564	0.1034	+-++++++-++++++	0	0.5421	6.3	0.324					5 altered motifs
10	rs6482048		ANKRD30A-ZNF248	37913618	C	T	0.1794	0.1504	0.0939	SNP	C	0.1484	0.1062	0.178	0.014	0.7431	0.3912	0.6924	2.664e-08	0.2296	2.12e-08	0.1336	0.3256	0.1236	+-++++++-++++-+	25.1	0.1767	6.5	0.449			IPSC
10	rs289638		ANKRD30A-ZNF248	37923731	G	A	0.4894	0.5833	0.5055	SNP	A	0.4928	0.4552	0.5329	0.0168	0.4959	0.563	0.5058	1.538e-07	0.01322	6.751e-09	0.0945	0.2272	0.0872	++-+++++-++++++	38.2	0.06624	6.8	0.329					14 altered motifs
10	rs9418274		ANKRD30A-ZNF248	37926411	C	T	0.8206	0.7744	0.8867	SNP	T	0.1575	0.1074	0.1988	0.0198	0.7424	0.4562	0.692	3.033e-08	0.1157	1.282e-08	0.134	0.2901	0.1217	+-++++++-++++-+	24.9	0.1795	6.6	0.411					Nr2f2
10	rs7903942		ANKRD30A-ZNF248	37929276	C	T	0.5106	0.4167	0.4972	SNP	C	0.4938	0.4598	0.5344	0.016	0.4955	0.5409	0.5022	1.622e-07	0.01689	8.704e-09	0.0946	0.2264	0.0873	++-+++++-++++++	38.5	0.06447	6.8	0.315					Hic1;Rad21;ZBTB7A
10	rs289641		ANKRD30A-ZNF248	37933261	C	A	0.8206	0.8333	0.9006	SNP	A	0.1487	0.1067	0.178	0.014	0.7421	0.3678	0.6876	2.709e-08	0.2554	2.508e-08	0.1335	0.3234	0.1234	+-++++++-++++-+	25.4	0.1745	6.5	0.435					Foxf1;Foxl1;ZEB1
10	rs1885056		ANKRD30A-ZNF248	37936497	C	T	0.4894	0.5752	0.4917	SNP	T	0.4957	0.467	0.5342	0.0139	0.4942	0.5206	0.4981	1.729e-07	0.02141	1.134e-08	0.0946	0.2263	0.0872	++-+++++-++++++	39.7	0.05684	6.6	0.336					RXRA;Zfp740
10	rs1885057		ANKRD30A-ZNF248	37936501	G	T	0.4894	0.5752	0.4917	SNP	T	0.496	0.4696	0.5342	0.0132	0.4939	0.5094	0.4962	1.754e-07	0.0236	1.251e-08	0.0945	0.2251	0.0872	++-+++++-++++++	39.6	0.05753	6.6	0.33					Zic
10	rs9418276		ANKRD30A-ZNF248	37940116	G	T	0.4894	0.565	0.4889	SNP	T	0.4959	0.4732	0.5339	0.0121	0.4925	0.5167	0.4962	1.829e-07	0.02137	1.197e-08	0.0944	0.2245	0.087	++-+++++-++++++	39.8	0.05625	6.5	0.349					4 altered motifs
10	rs7072977		ANKRD30A-ZNF248	37940440	C	A	0.4894	0.563	0.4889	SNP	A	0.4962	0.4738	0.5339	0.0117	0.493	0.5268	0.4981	1.782e-07	0.01917	1.063e-08	0.0944	0.2249	0.0871	++-+++++-++++++	40	0.05488	6.6	0.337					7 altered motifs
10	rs289642		ANKRD30A-ZNF248	37941336	T	A	0.8206	0.8171	0.8978	SNP	A	0.1509	0.1066	0.178	0.014	0.7381	0.4001	0.6851	3.129e-08	0.1958	2.219e-08	0.1334	0.3093	0.1225	+-++++++-++++++	23.7	0.1918	6.5	0.417					7 altered motifs
10	rs35687763		ANKRD30A-ZNF248	37946966	GA	G	0.5106	0.4268	0.5055	INDEL	GA	0.4967	0.4729	0.5349	0.0128	0.5988	0.5174	0.5855	1.505e-09	0.02118	1.048e-10	0.0991	0.2245	0.0906	++-+++++?++++++	0	0.6106	8.1	0.257					19 altered motifs
10	rs56365327		ANKRD30A-ZNF248	37955970	C	T	0.8206	0.8191	0.8978	SNP	T	0.151	0.1069	0.1781	0.014	0.7387	0.3942	0.6848	3.125e-08	0.2032	2.322e-08	0.1335	0.3098	0.1226	+-++++++-++++++	24.1	0.1876	6.3	0.427
10	rs78443809		ANKRD30A-ZNF248	37958103	T	C	0.8206	0.9329	0.9144	SNP	C	0.1434	0.0881	0.1778	0.0216	0.746	0.1983	0.6977	2.552e-08	0.6453	4.891e-08	0.1339	0.4308	0.1279	+-++++++-++++-?	33.9	0.1037	6.2	0.52					6 altered motifs
10	rs58379893		ANKRD30A-ZNF248	37966612	C	A	0.8206	0.8171	0.8978	SNP	A	0.1511	0.107	0.1781	0.0139	0.7405	0.3928	0.6861	2.881e-08	0.2047	2.175e-08	0.1335	0.3097	0.1226	+-++++++-++++++	24.8	0.1806	6.2	0.467					TEF-1
10	rs289647		ANKRD30A-ZNF248	37968278	A	G	0.4842	0.5691	0.4917	SNP	G	0.4956	0.4737	0.5342	0.0124	0.4977	0.5327	0.503	1.419e-07	0.01743	7.782e-09	0.0946	0.2241	0.0871	++-+++++-++++++	41.3	0.04785	6.9	0.345					CHD2;ZBRK1
10	rs71007656		ANKRD30A-ZNF248	37970845	CGGCTG	C	0.4881	0.5915	0.5	INDEL	C	0.4946	0.4731	0.5341	0.0123	0.6051	0.5212	0.5914	1.106e-09	0.02036	7.464e-11	0.0993	0.2247	0.0908	++-+++++?++++++	0	0.639	8.5	0.294					13 altered motifs
10	rs289648		ANKRD30A-ZNF248	37971837	T	C	0.4868	0.5732	0.5	SNP	C	0.4953	0.4734	0.5342	0.0123	0.4948	0.538	0.5013	1.714e-07	0.01657	9.02e-09	0.0946	0.2245	0.0872	++-+++++-++++++	40.9	0.04989	6.5	0.387			BLD		Klf4;PU.1;Pax-5
10	rs57430818		ANKRD30A-ZNF248	37973686	C	T	0.843	0.8028	0.9006	SNP	T	0.1394	0.0954	0.1609	0.0139	0.7764	0.3805	0.7101	3.955e-08	0.2273	3.671e-08	0.1414	0.3152	0.129	+-++++++-++++0+	24	0.1884	6	0.398					PU.1
10	rs289649		ANKRD30A-ZNF248	37975384	T	C	0.4868	0.5549	0.5028	SNP	C	0.4957	0.4783	0.5322	0.011	0.4879	0.52	0.4928	2.777e-07	0.02052	1.755e-08	0.095	0.2245	0.0875	++-+++++-++++++	40	0.05498	6.5	0.355					6 altered motifs
10	rs289650		ANKRD30A-ZNF248	37975505	C	A	0.4894	0.5467	0.5138	SNP	A	0.4931	0.4721	0.5318	0.0116	0.4815	0.5505	0.4919	3.884e-07	0.01426	1.82e-08	0.0949	0.2246	0.0874	++-+++++-++++++	44.1	0.03422	6.4	0.369					LUN-1
10	rs9417256		ANKRD30A-ZNF248	37976990	A	G	0.4894	0.5549	0.5111	SNP	G	0.492	0.4729	0.5319	0.0119	0.4799	0.5372	0.4885	4.517e-07	0.01735	2.495e-08	0.0951	0.2258	0.0877	++++++++-++++++	42.2	0.04305	6.2	0.369					Pou2f2;Pou6f1
10	rs55638111		ANKRD30A-ZNF248	37981689	C	T	0.8206	0.8008	0.8978	SNP	T	0.1517	0.1084	0.1784	0.0137	0.7387	0.4036	0.6862	3.185e-08	0.1924	2.208e-08	0.1336	0.3096	0.1226	+-++++++-++++++	24.2	0.1864	6.4	0.46					Foxd3;HMG-IY
10	rs11011335		ANKRD30A-ZNF248	37983324	C	A	0.4908	0.5508	0.5166	SNP	A	0.4926	0.4675	0.5313	0.0125	0.489	0.5117	0.4924	3.042e-07	0.02449	2.241e-08	0.0955	0.2275	0.0881	++++++++-++++++	40.3	0.05337	6.4	0.387					Brachyury;Nanog
10	rs56160199		ANKRD30A-ZNF248	37983763	C	G	0.8206	0.8008	0.8978	SNP	G	0.1517	0.1085	0.1784	0.0137	0.7386	0.4035	0.6861	3.256e-08	0.1932	2.261e-08	0.1336	0.3101	0.1227	+-++++++-++++++	24.1	0.1869	6.5	0.424					PRDM1;Pou2f2;YY1
10	rs139194473		ANKRD30A-ZNF248	37985289	C	T	0.8206	0.8293	0.9061	SNP	T	0.149	0.1082	0.1784	0.0138	0.7427	0.3912	0.6913	2.838e-08	0.2266	2.246e-08	0.1338	0.3235	0.1236	+-++++++-++++-+	25.7	0.1709	6.4	0.433					Foxo;Obox3;Smad3
10	rs201803156		ANKRD30A-ZNF248	37986173	GAATCC	G	0.8206	0.813	0.8978	INDEL	G	0.1381	0.0853	0.1794	0.0162	0.9789	0.5804	0.9137	1.624e-09	0.1136	7.461e-10	0.1623	0.3669	0.1484	+-++++++?+-++++	0	0.5448	7.8	0.399					AIRE;Foxa;STAT
10	rs1987431		ANKRD30A-ZNF248	37988887	T	C	0.4894	0.5569	0.5111	SNP	C	0.489	0.4642	0.53	0.0135	0.47	0.5341	0.4796	7.747e-07	0.01815	4.472e-08	0.0951	0.2261	0.0877	++0+++++-++++++	42.1	0.04364	6.5	0.407					Znf143
10	rs67598405		ANKRD30A-ZNF248	37991068	C	T	0.8206	0.8293	0.9061	SNP	T	0.1506	0.111	0.1797	0.0137	0.7447	0.4393	0.7001	2.556e-08	0.1744	1.463e-08	0.1337	0.3234	0.1236	+-++++++-++++-+	21.6	0.2138	6.6	0.432
10	rs56343162		ANKRD30A-ZNF248	37995633	C	T	0.8272	0.9858	0.942	SNP	T	0.1271	0.0592	0.1652	0.022	0.8494	0.7617	0.8442	5.143e-09	0.1875	2.131e-09	0.1454	0.5779	0.141	++++++++-+++++?	7.2	0.3729	7.3	0.383					Pax-4
10	rs58906790		ANKRD30A-ZNF248	37999425	G	C	0.8219	0.7561	0.8923	SNP	C	0.1612	0.1094	0.2122	0.0233	0.7374	0.3581	0.6706	3.73e-08	0.2166	3.514e-08	0.134	0.2898	0.1216	+-++++++-++++++	25.9	0.1694	6.2	0.482					Zbtb3
10	rs76027142		ANKRD30A-ZNF248	38003359	CTAATGAG	C	0.8232	0.9431	0.9116	INDEL	C	0.1457	0.0901	0.1777	0.0223	0.8682	0.2335	0.8082	6.403e-10	0.591	1.487e-09	0.1405	0.4345	0.1337	+-++++++?++++-?	0	0.5146	7.3	0.345					8 altered motifs
10	rs56905472		ANKRD30A-ZNF248	38028735	G	A	0.8034	0.752	0.8204	SNP	A	0.1773	0.131	0.235	0.0254	0.7805	0.412	0.7129	1.238e-09	0.1286	8.213e-10	0.1285	0.2711	0.1161	++++++++-++++++	30.8	0.123	8	0.551					TCF12
10	rs67011531		ANKRD30A-ZNF248	38030394	T	C	0.8034	0.752	0.8204	SNP	C	0.1774	0.131	0.2357	0.0256	0.7803	0.4133	0.7132	1.248e-09	0.1281	8.177e-10	0.1285	0.2716	0.1161	++++++++-++++++	30.7	0.1238	7.8	0.497
10	rs16937569		ANKRD30A-ZNF248	38030639	G	A	0.8034	0.75	0.8204	SNP	A	0.1779	0.131	0.2369	0.0262	0.7798	0.4006	0.7099	1.291e-09	0.1384	9.536e-10	0.1285	0.2704	0.1161	++++++++-++++++	31.3	0.1188	7.7	0.557			ESDR		Pax-4
10	rs16937571		ANKRD30A-ZNF248	38036032	A	C	0.7269	0.685	0.7818	SNP	C	0.247	0.2145	0.2766	0.0146	0.6081	0.5543	0.5995	5.108e-08	0.03113	4.763e-09	0.1116	0.2572	0.1024	++++++++-++++++	0	0.4598	6.9	0.35					Pax-2;Pax-3
10	rs72791703		ANKRD30A-ZNF248	38040377	C	T	0.8285	0.9858	0.942	SNP	T	0.1269	0.0588	0.1635	0.0222	0.8598	0.749	0.8532	4.55e-09	0.1991	1.985e-09	0.1467	0.5833	0.1422	++++++++-+++++?	11.2	0.3304	7.4	0.396					5 altered motifs
10	rs12413854		ANKRD30A-ZNF248	38053283	T	C	0.7269	0.685	0.7818	SNP	C	0.2468	0.2138	0.2767	0.0147	0.6115	0.5433	0.6006	4.402e-08	0.03433	4.528e-09	0.1117	0.2567	0.1024	++++++++-++++++	0	0.4737	6.9	0.34					5 altered motifs
10	rs66762075		ANKRD30A-ZNF248	38053887	GC	G	0.5026	0.5122	0.5111	INDEL	G	0.4649	0.4501	0.5037	0.0137	0.5711	0.5607	0.5691	6.433e-07	0.01757	3.488e-08	0.1147	0.2361	0.1032	+-+++?++?++++++	0	0.7937	6.1	0.289					7 altered motifs
10	rs55738335		ANKRD30A-ZNF248	38054388	T	C	0.7269	0.685	0.7818	SNP	C	0.2469	0.2138	0.2768	0.0148	0.6121	0.5379	0.6003	4.276e-08	0.03597	4.608e-09	0.1117	0.2565	0.1024	++++++++-++++++	0	0.474	6.9	0.375			PLCNT	JUND	Pou2f2
10	rs7068885		ANKRD30A-ZNF248	38054935	T	C	0.7269	0.689	0.7818	SNP	C	0.2469	0.2138	0.2768	0.0148	0.6124	0.5372	0.6004	4.207e-08	0.03609	4.552e-09	0.1117	0.2563	0.1024	++++++++-++++++	0	0.4749	6.8	0.354					HNF4
10	rs150700139		ANKRD30A-ZNF248	38057345	CT	C	0.8047	0.7846	0.8287	INDEL	C	0.1761	0.1294	0.2166	0.02	0.922	0.3808	0.8182	7.911e-12	0.1688	1.458e-11	0.1348	0.2767	0.1212	++++++++?++++-+	0	0.5404	8.9	0.417
10	rs182423331		ANKRD30A-ZNF248	38059073	C	T	0.8298	0.9858	0.942	SNP	T	0.127	0.0621	0.1667	0.0224	0.8642	0.479	0.8403	5.959e-09	0.4068	5.185e-09	0.1485	0.5774	0.1439	++++++++-+++++?	20.6	0.2293	6.9	0.401					Hsf
10	rs141306584		ANKRD30A-ZNF248	38060244	T	C	0.7269	0.687	0.7845	SNP	C	0.2458	0.2125	0.2762	0.0148	0.615	0.5369	0.6025	4.092e-08	0.03677	4.512e-09	0.1121	0.2571	0.1027	++++++++-++++++	0	0.4593	7.1	0.351					Egr-1;TATA;p53
10	rs78120648		ANKRD30A-ZNF248	38060502	T	C	0.7269	0.687	0.7818	SNP	C	0.2438	0.2082	0.2759	0.015	0.6047	0.528	0.5927	7.657e-08	0.04309	9.653e-09	0.1125	0.261	0.1033	++++++++-++++++	3.2	0.4163	6.7	0.387					GR;Sox
10	rs10508861		ANKRD30A-ZNF248	38064069	G	A	0.7256	0.7378	0.7873	SNP	A	0.2451	0.2197	0.276	0.0129	0.6249	0.4232	0.5929	2.189e-08	0.09997	7.098e-09	0.1117	0.2572	0.1024	++++++++-++++++	0.3	0.4469	6.8	0.302					BHLHE40;Maf;XBP-1
10	rs202122764		ANKRD30A-ZNF248	38079669	T	TA	0.7863	0.8476	0.8204	INDEL	TA	0.1927	0.1599	0.2285	0.0208	1.0952	0.634	1.011	8.615e-11	0.07587	3.454e-11	0.1688	0.3571	0.1526	+++++?++?++++++	0	0.5691	9	0.401					17 altered motifs
10	rs7895203		ANKRD30A-ZNF248	38079669	T	A	0.6069	0.689	0.6298	SNP	A	0.3604	0.3335	0.4106	0.0168	0.6951	0.5631	0.6731	2.973e-10	0.02227	2.324e-11	0.1103	0.2463	0.1007	+++++?++-++++++	9.8	0.3453	9	0.281					18 altered motifs
10	rs12243792		ANKRD30A-ZNF248	38081716	G	A	0.7269	0.7602	0.7956	SNP	A	0.2429	0.2186	0.2756	0.013	0.6306	0.4125	0.597	1.672e-08	0.1158	6.328e-09	0.1117	0.2623	0.1028	++++++++-++++++	0.4	0.4458	6.9	0.352					Pax-5
10	rs12412402		ANKRD30A-ZNF248	38083003	G	A	0.7269	0.6789	0.7845	SNP	A	0.2477	0.2188	0.2768	0.0146	0.6324	0.5282	0.6155	1.475e-08	0.03761	1.72e-09	0.1116	0.2541	0.1022	++++++++-++++++	0	0.4929	7.3	0.332					AP-4
10	rs11011371		ANKRD30A-ZNF248	38087166	T	G	0.7177	0.6667	0.7735	SNP	G	0.256	0.229	0.2859	0.0161	0.6266	0.4896	0.604	1.776e-08	0.05038	2.82e-09	0.1112	0.2502	0.1016	++++++++-++++++	0	0.4794	7.2	0.299					Cdx;DMRT2;Pou5f1
10	rs59486180		ANKRD30A-ZNF248	38090634	T	G	0.7243	0.7602	0.7956	SNP	G	0.2424	0.2194	0.2762	0.0132	0.6306	0.4131	0.597	1.721e-08	0.1145	6.452e-09	0.1119	0.2617	0.1029	++++++++-++++++	0	0.4526	6.6	0.294			THYM		4 altered motifs
10	rs3739992		ANKRD30A-ZNF248	38091148	G	A	0.719	0.6667	0.7762	SNP	A	0.2552	0.227	0.2858	0.0163	0.6288	0.4903	0.6059	1.537e-08	0.0496	2.418e-09	0.1111	0.2497	0.1015	++++++++-++++++	0	0.4882	7.3	0.292					STAT;p300
10	rs201880698		ANKRD30A-ZNF248	38093033	T	TTC	0.7243	0.6768	0.7845	INDEL	TTC	0.2493	0.2209	0.2785	0.0143	0.718	0.5126	0.6777	2.75e-08	0.04988	4.907e-09	0.1292	0.2614	0.1158	+++++?++?++++++	0	0.9766	6.9	0.256					5 altered motifs
10	rs58677007		ANKRD30A-ZNF248	38093034	T	TC	0.7243	0.6768	0.7845	INDEL	TC	0.2491	0.2204	0.2793	0.0144	0.7474	0.5263	0.7096	2.683e-10	0.04354	4.528e-11	0.1183	0.2608	0.1078	++++++++?++++++	0	0.9806	9	0.307					5 altered motifs
10	rs55742761		ANKRD30A-ZNF248	38093544	T	C	0.7256	0.6748	0.7845	SNP	C	0.2479	0.2189	0.277	0.015	0.6339	0.5605	0.6219	1.454e-08	0.02634	1.196e-09	0.1119	0.2523	0.1023	++++++++-++++++	0	0.4932	7.4	0.283					32 altered motifs
10	rs1208689		ANKRD30A-ZNF248	38097775	C	G	0.4987	0.4898	0.5028	SNP	G	0.4864	0.469	0.5159	0.013	0.476	0.5522	0.4876	5.255e-07	0.01337	2.342e-08	0.0949	0.2232	0.0873	++++++++-++++++	39.9	0.05587	6.4	0.358
10	rs72791720		ANKRD30A-ZNF248	38099823	A	G	0.8206	0.9451	0.9144	SNP	G	0.1438	0.0878	0.1775	0.0212	0.8115	0.3123	0.7676	2.492e-09	0.4763	3.525e-09	0.1361	0.4384	0.13	++++++++-++++-?	37	0.08057	7.2	0.453					Arid5b;PEBP
10	rs200903		ANKRD30A-ZNF248	38101578	C	T	0.4987	0.4898	0.5028	SNP	T	0.4865	0.469	0.516	0.013	0.4746	0.5657	0.4886	5.621e-07	0.01127	2.19e-08	0.0949	0.2233	0.0873	++++++++-++++++	39.9	0.05557	6.5	0.356			LIV	HDAC2;P300;TCF4	5 altered motifs
10	rs200907		ANKRD30A-ZNF248	38104487	T	C	0.7388	0.7703	0.7928	SNP	C	0.2329	0.2036	0.2671	0.0143	0.6433	0.7152	0.6542	1.426e-08	0.007841	3.903e-10	0.1135	0.269	0.1045	++++++++-++++++	7.5	0.3685	8	0.303					GATA
10	rs200909		ANKRD30A-ZNF248	38106609	G	C	0.7388	0.7744	0.7928	SNP	C	0.2326	0.2036	0.2673	0.0146	0.6426	0.6854	0.649	1.509e-08	0.01142	5.707e-10	0.1135	0.271	0.1047	++++++++-++++++	6.8	0.3772	7.9	0.308					MAZ;TATA
10	rs200910		ANKRD30A-ZNF248	38108176	C	T	0.4987	0.4898	0.5028	SNP	T	0.4864	0.469	0.5161	0.013	0.475	0.5802	0.4911	5.457e-07	0.009298	1.826e-08	0.0948	0.2231	0.0873	++++++++-++++++	39.6	0.0577	6.4	0.346					ZEB1
10	rs200913		ANKRD30A-ZNF248	38116818	T	A	0.7375	0.7744	0.7928	SNP	A	0.2356	0.2092	0.2724	0.0147	0.6635	0.6635	0.6635	4.965e-09	0.0145	2.317e-10	0.1134	0.2714	0.1047	++++++++-++++++	13	0.3077	8	0.293
10	rs11392605		ANKRD30A-ZNF248	38117223	T	TA	0.7375	0.7744	0.7928	INDEL	TA	0.2336	0.2037	0.2669	0.0161	0.7768	0.6556	0.7579	6.492e-11	0.01782	4.012e-12	0.1189	0.2767	0.1093	++++++++?++++++	0	0.9768	9.9	0.308					Irf
10	rs200914		ANKRD30A-ZNF248	38117691	T	C	0.7309	0.7622	0.7845	SNP	C	0.2401	0.2111	0.2746	0.0137	0.6587	0.6175	0.6523	5.343e-09	0.01987	3.344e-10	0.1129	0.2652	0.1038	++++++++-++++++	13.4	0.3031	8	0.354			KID		4 altered motifs
10	rs200924		ZNF248	38126170	C	T	0.4987	0.4919	0.5028	SNP	T	0.487	0.469	0.5163	0.0126	0.4765	0.5894	0.4938	5.511e-07	0.008527	1.726e-08	0.0952	0.2241	0.0876	++++++++-++++++	39.5	0.05824	6.2	0.347					7 altered motifs		intronic
10	rs72791726		ZNF248	38129650	C	T	0.8206	0.9472	0.9144	SNP	T	0.1436	0.0877	0.1778	0.0213	0.8088	0.3749	0.7705	3.389e-09	0.3938	3.68e-09	0.1368	0.4396	0.1306	++++++++-++++-?	37.4	0.07783	7.1	0.38					ERalpha-a		intronic
10	rs72791727		ZNF248	38129909	T	C	0.8206	0.9472	0.9144	SNP	C	0.1436	0.0877	0.1778	0.0213	0.8089	0.3756	0.7706	3.375e-09	0.3929	3.655e-09	0.1368	0.4396	0.1306	++++++++-++++-?	37.4	0.07763	7	0.409					9 altered motifs		intronic
10	rs200935		ZNF248	38132810	T	A	0.4987	0.502	0.5028	SNP	A	0.4862	0.469	0.5172	0.0103	0.4782	0.5992	0.4965	5.203e-07	0.007946	1.551e-08	0.0953	0.2258	0.0878	++++++++-++++++	38.4	0.06489	6.5	0.393					11 altered motifs		intronic
10	rs200936		ZNF248	38134935	T	C	0.4987	0.4898	0.5028	SNP	C	0.4872	0.469	0.5167	0.0124	0.4778	0.5862	0.4943	5.336e-07	0.008935	1.73e-08	0.0953	0.2242	0.0877	++++++++-++++++	39.3	0.05897	6.1	0.352					Gfi1		intronic
10	rs200937		ZNF248	38135772	T	C	0.4987	0.4898	0.5028	SNP	C	0.4872	0.469	0.5167	0.0123	0.4777	0.586	0.4943	5.366e-07	0.008957	1.743e-08	0.0953	0.2242	0.0877	++++++++-++++++	39.3	0.05919	6.5	0.367					4 altered motifs		intronic
10	rs200939		ZNF248	38139483	T	C	0.5013	0.4797	0.5028	SNP	C	0.4874	0.469	0.5168	0.0127	0.4774	0.5976	0.4957	5.706e-07	0.007867	1.682e-08	0.0955	0.2249	0.0879	++++++++-++++++	40.3	0.05359	6.5	0.358					AIRE;YY1		intronic
10	rs200941		ZNF248	38141560	T	G	0.7401	0.7785	0.7928	SNP	G	0.2238	0.1985	0.2549	0.014	0.6566	0.6631	0.6576	2.591e-08	0.01646	1.347e-09	0.1179	0.2765	0.1085	++++++++-++++++	2.5	0.4231	7.5	0.319					4 altered motifs		intronic
10	rs72791730		ZNF248	38142260	G	A	0.8219	0.9472	0.9144	SNP	A	0.1434	0.0875	0.1774	0.0213	0.8122	0.4172	0.7772	3.164e-09	0.3432	2.908e-09	0.1371	0.4402	0.1309	++++++++-++++-?	37.2	0.07914	7.1	0.426			PLCNT		4 altered motifs		intronic
10	rs200943		ZNF248-ZNF25	38148730	A	G	0.5013	0.5	0.5028	SNP	G	0.4864	0.469	0.5166	0.0116	0.4771	0.5722	0.4917	5.521e-07	0.01075	2.071e-08	0.0953	0.2243	0.0877	++++++++-++++++	38.5	0.06438	6.3	0.337
10	rs200944		ZNF248-ZNF25	38150036	T	C	0.7322	0.7724	0.7845	SNP	C	0.2394	0.212	0.2741	0.0137	0.6569	0.6067	0.6493	6.131e-09	0.02323	4.428e-10	0.113	0.2673	0.1041	++++++++-++++++	13.7	0.3	8.1	0.337			14 tissues	4 bound proteins	10 altered motifs
10	rs2753883		ZNF248-ZNF25	38150662	G	T	0.7322	0.7724	0.7845	SNP	T	0.2395	0.212	0.2741	0.0137	0.6569	0.5979	0.6479	6.124e-09	0.02536	4.81e-10	0.113	0.2674	0.1041	++++++++-++++++	13.9	0.2972	7.9	0.36
10	rs1208621		ZNF248-ZNF25	38151946	T	C	0.7388	0.7846	0.7928	SNP	C	0.2326	0.204	0.2666	0.0146	0.6619	0.6561	0.6611	5.995e-09	0.01665	3.168e-10	0.1138	0.274	0.1051	++++++++-++++++	12.9	0.3088	8.1	0.317					GR
10	rs7906186		ZNF248-ZNF25	38157928	T	C	0.8219	0.9472	0.9144	SNP	C	0.1433	0.0872	0.1773	0.0212	0.8138	0.4322	0.7808	3.044e-09	0.3323	2.649e-09	0.1373	0.4458	0.1312	++++++++-++++-?	37.6	0.07602	7	0.409				CEBPB	4 altered motifs
10	rs4934916		ZNF248-ZNF25	38160098	C	T	0.5	0.4837	0.4945	SNP	C	0.486	0.469	0.516	0.0105	0.4759	0.5461	0.4865	5.846e-07	0.01556	2.961e-08	0.0953	0.2257	0.0878	++++++++-++++++	37.1	0.07364	6.1	0.339					8 altered motifs
10	rs1208619		ZNF248-ZNF25	38164272	T	C	0.7322	0.7764	0.7873	SNP	C	0.2367	0.2039	0.2693	0.0139	0.6624	0.6141	0.6551	7.984e-09	0.02317	5.741e-10	0.1148	0.2705	0.1057	++++++++-++++++	19.5	0.2361	7.9	0.392
10	rs1779073		ZNF248-ZNF25	38166498	G	A	0.7388	0.7866	0.7928	SNP	A	0.2328	0.2036	0.2663	0.0146	0.6574	0.6669	0.6588	7.344e-09	0.01549	3.633e-10	0.1137	0.2755	0.1051	++++++++-++++++	14.1	0.2955	8	0.323					7 altered motifs
10	rs1735625		ZNF248-ZNF25	38170306	C	T	0.7322	0.7764	0.7873	SNP	T	0.2394	0.2111	0.2732	0.0138	0.6577	0.612	0.6509	6.037e-09	0.02374	4.435e-10	0.1131	0.2706	0.1043	++++++++-++++++	10.5	0.3362	8.1	0.331					Myc;Sp4
10	rs2738221		ZNF248-ZNF25	38173372	C	T	0.7388	0.7846	0.7956	SNP	T	0.2333	0.205	0.2671	0.0149	0.6583	0.6577	0.6582	7.249e-09	0.01827	4.16e-10	0.1138	0.2787	0.1053	++++++++-++++++	14.7	0.2891	7.9	0.307					ERalpha-a;TCF11::MafG;ZID
10	rs3851078		ZNF248-ZNF25	38177708	G	A	0.5026	0.4959	0.5	SNP	G	0.4895	0.469	0.5204	0.0116	0.4765	0.5305	0.4845	6.582e-07	0.02064	4.225e-08	0.0958	0.2292	0.0884	++++++++-++++++	39.3	0.05936	6	0.397
10	rs10740951		ZNF248-ZNF25	38182163	G	A	0.5026	0.4898	0.4972	SNP	G	0.4969	0.482	0.5258	0.0136	0.4956	0.5973	0.5106	2.801e-07	0.0101	1.002e-08	0.0965	0.2322	0.0891	++-+++++-++++++	33.4	0.1011	6.7	0.347					6 altered motifs
10	rs7099777		ZNF248-ZNF25	38183569	A	C	0.5	0.4898	0.4972	SNP	A	0.4837	0.469	0.5145	0.0111	0.4769	0.548	0.4875	5.373e-07	0.01563	2.738e-08	0.0951	0.2267	0.0877	++++++++-++++++	34.8	0.08994	6.3	0.343			BRN		4 altered motifs
10	rs7913068		ZNF248-ZNF25	38186590	G	A	0.5	0.5061	0.5	SNP	G	0.4968	0.4839	0.5291	0.0112	0.492	0.5823	0.5052	3.843e-07	0.01293	1.688e-08	0.0969	0.2342	0.0896	++++++++-++++++	35.3	0.08664	6.1	0.37					ERalpha-a;Nkx2
10	rs140405675		ZNF248-ZNF25	38189049	G	A	0.5	0.4898	0.4917	SNP	G	0.4842	0.467	0.5151	0.0109	0.4803	0.5385	0.489	4.607e-07	0.01742	2.555e-08	0.0953	0.2265	0.0878	++++++++-++++++	34.6	0.09157	6.2	0.347					10 altered motifs
10	rs7907858		ZNF248-ZNF25	38192504	A	C	0.5	0.4898	0.4972	SNP	A	0.4854	0.469	0.5151	0.0106	0.477	0.5389	0.4863	5.325e-07	0.0173	2.943e-08	0.0951	0.2264	0.0877	++++++++-++++++	36.5	0.078	6.2	0.323					4 altered motifs
10	rs60201594		ZNF248-ZNF25	38193029	AC	A	0.7388	0.7825	0.7928	INDEL	A	0.2323	0.1966	0.2613	0.0153	0.774	0.6489	0.7543	1.167e-10	0.01977	7.936e-12	0.1201	0.2784	0.1103	++++++++?++++++	0	0.9588	9.7	0.253					HNF4;SIX5
10	rs1779138		ZNF248-ZNF25	38195308	C	A	0.7388	0.7846	0.7928	SNP	A	0.233	0.206	0.2665	0.0143	0.6581	0.6635	0.6588	7.103e-09	0.01681	3.783e-10	0.1137	0.2775	0.1052	++++++++-++++++	14.8	0.2881	8	0.31					4 altered motifs
10	rs7917943		ZNF248-ZNF25	38195811	T	A	0.5	0.4878	0.4945	SNP	T	0.4835	0.469	0.5127	0.0106	0.4726	0.5348	0.482	7.553e-07	0.01832	4.387e-08	0.0955	0.2267	0.088	++++++++-++++++	36.4	0.07828	6.1	0.346					6 altered motifs
10	rs72791758		ZNF248-ZNF25	38196800	C	T	0.8219	0.9472	0.9144	SNP	T	0.1429	0.0876	0.1767	0.0209	0.8187	0.428	0.7851	2.786e-09	0.3402	2.493e-09	0.1377	0.4488	0.1317	++++++++-++++-?	39	0.0667	7.3	0.451					HNF4
10	rs60216696		ZNF248-ZNF25	38199558	T	C	0.8047	0.8699	0.837	SNP	C	0.1657	0.1366	0.1901	0.0113	0.8308	0.5704	0.7908	1.57e-10	0.06134	3.594e-11	0.1298	0.3048	0.1195	++++++++-++++++	25	0.1783	8.9	0.361
10	rs72791759		ZNF248-ZNF25	38199676	T	G	0.8272	0.9858	0.942	SNP	G	0.1238	0.0604	0.1585	0.0214	0.9182	0.9369	0.9193	1.434e-09	0.1146	4.004e-10	0.1517	0.5938	0.147	++++++++-+++++?	15.6	0.2831	7.9	0.36					4 altered motifs
10	rs2474542		ZNF248-ZNF25	38209639	C	T	0.8034	0.872	0.837	SNP	T	0.1656	0.1376	0.1907	0.011	0.8309	0.5714	0.7908	1.474e-10	0.05957	3.296e-11	0.1297	0.3033	0.1192	++++++++-++++++	25.1	0.1768	8.8	0.365					5 altered motifs
10	rs1208592		ZNF248-ZNF25	38212667	T	C	0.5013	0.4898	0.4972	SNP	T	0.485	0.47	0.5169	0.0108	0.4819	0.5319	0.4895	4.188e-07	0.01817	2.397e-08	0.0952	0.2252	0.0877	++++++++-++++++	37	0.0742	6.3	0.33					Pou5f1
10	rs10827836		ZNF248-ZNF25	38215441	A	G	0.5013	0.4919	0.4972	SNP	A	0.4889	0.472	0.5205	0.0114	0.4782	0.5346	0.4867	5.949e-07	0.01885	3.53e-08	0.0958	0.2276	0.0883	++++++++-++++++	35.4	0.08552	6.1	0.316					HDAC2;MZF1::1-4
10	rs2474540		ZNF248-ZNF25	38215559	T	C	0.8206	0.9492	0.9144	SNP	C	0.1425	0.0877	0.1768	0.0209	0.8128	0.4241	0.7791	3.933e-09	0.3444	3.534e-09	0.1381	0.4485	0.132	++++++++-++++-?	44.4	0.03752	7	0.473					6 altered motifs
10	rs2749558		ZNF248-ZNF25	38216363	T	C	0.2889	0.1138	0.2459	SNP	T	0.2731	0.2048	0.3285	0.0284	0.7793	0.485	0.7432	4.681e-13	0.09223	1.762e-13	0.1077	0.288	0.1009	++++++++-+++++-	38.6	0.06351	11.4	0.365					GR;HNF4;SMC3
10	rs1005277		ZNF248-ZNF25	38218259	A	C	0.3034	0.128	0.2486	SNP	A	0.2779	0.203	0.3326	0.0303	0.7756	0.4544	0.7366	2.577e-13	0.1112	1.249e-13	0.106	0.2853	0.0994	++++++++-+++++-	32.5	0.1081	11.5	0.323
10	rs1208578		ZNF248-ZNF25	38233864	T	A	0.7375	0.8435	0.7956	SNP	A	0.2301	0.2029	0.2673	0.017	0.6501	0.5628	0.6378	1.048e-08	0.04455	1.377e-09	0.1136	0.2802	0.1053	++++++++-++++++	23.4	0.1948	7.5	0.366					Arid3a;Mef2;Sox
10	rs2247535		ZNF248-ZNF25	38234191	C	G	0.8206	0.9472	0.9116	SNP	G	0.142	0.088	0.1772	0.021	0.8235	0.4268	0.7884	2.674e-09	0.3365	2.417e-09	0.1384	0.4441	0.1321	++++++++-++++-?	42.4	0.04736	7.2	0.477					4 altered motifs
10	rs2504147		ZNF248-ZNF25	38235569	A	G	0.8206	0.874	0.9061	SNP	G	0.1468	0.1129	0.18	0.0146	0.8229	0.467	0.7732	1.991e-09	0.1701	1.228e-09	0.1372	0.3404	0.1272	++++++++-++++++	35.9	0.08171	7.5	0.401					8 altered motifs
10	rs77431201		ZNF248-ZNF25	38237486	CATT	C	0.7375	0.8476	0.7956	INDEL	C	0.2317	0.2028	0.2672	0.0181	0.7722	0.5633	0.7404	8.185e-11	0.04452	1.324e-11	0.1189	0.2804	0.1094	++++++++?++++++	0	0.9379	9.1	0.277			MUS		GR
10	rs13503		ZNF25	38239843	C	A	0.5013	0.4898	0.4972	SNP	C	0.485	0.469	0.519	0.0114	0.4739	0.5342	0.483	6.36e-07	0.01738	3.521e-08	0.0952	0.2246	0.0876	++++++++-++++++	39.3	0.059	6.2	0.378					NRSF;Rad21;TAL1		3'-UTR
10	rs2489166		ZNF25	38245597	C	T	0.7375	0.8435	0.7956	SNP	T	0.2298	0.2027	0.2674	0.017	0.6514	0.5627	0.6388	9.542e-09	0.04445	1.253e-09	0.1135	0.28	0.1052	++++++++-++++++	23.4	0.1948	7.5	0.359							intronic
10	rs7069702		ZNF25	38247359	G	T	0.5013	0.4898	0.4972	SNP	G	0.4848	0.469	0.5192	0.0116	0.4742	0.5353	0.4835	6.158e-07	0.01706	3.358e-08	0.0951	0.2244	0.0876	++++++++-++++++	39.1	0.06027	6.2	0.415							intronic
10	rs17608725		ZNF25	38249297	C	T	0.7375	0.8659	0.8039	SNP	T	0.2277	0.1849	0.2674	0.0204	0.6516	0.5714	0.6407	9.741e-09	0.04633	1.313e-09	0.1136	0.2868	0.1056	++++++++-++++++	22.5	0.2041	7.6	0.377					SETDB1		intronic
10	rs766362		ZNF25	38250206	G	C	0.7375	0.8435	0.7956	SNP	C	0.2297	0.2027	0.2674	0.017	0.6514	0.562	0.6388	9.375e-09	0.04436	1.23e-09	0.1135	0.2795	0.1051	++++++++-++++++	23.3	0.1952	7.5	0.346					4 altered motifs		intronic
10	rs2474553		ZNF25	38251000	T	C	0.7375	0.8191	0.7956	SNP	C	0.2308	0.2069	0.2675	0.016	0.6494	0.611	0.6438	1.034e-08	0.02727	8.539e-10	0.1134	0.2768	0.105	++++++++-++++++	22.2	0.2072	7.8	0.329					Mef2		intronic
10	rs2504130		ZNF25	38251085	C	T	0.5013	0.4858	0.4945	SNP	C	0.4844	0.469	0.5192	0.0114	0.4749	0.5439	0.4854	5.863e-07	0.01512	2.891e-08	0.0951	0.2239	0.0875	++++++++-++++++	39.3	0.05943	6.3	0.362					BDP1;Pax-8		intronic
10	rs2144849		ZNF25	38259321	A	G	0.5013	0.4898	0.4972	SNP	A	0.4845	0.469	0.5193	0.0116	0.4732	0.5323	0.4822	6.155e-07	0.01738	3.406e-08	0.0949	0.2238	0.0874	++++++++-++++++	38.6	0.0633	6.2	0.314					Mef2;SRF;TATA		intronic
10	rs2180408		ZNF25	38262957	T	C	0.5013	0.4898	0.4917	SNP	T	0.4836	0.469	0.5162	0.0132	0.4846	0.5916	0.5009	3.926e-07	0.008691	1.239e-08	0.0955	0.2255	0.088	++++++++-++++++	39.4	0.05845	6.5	0.366					BATF;Mrg;Tgif1		intronic
10	rs72791791		ZNF25	38264222	G	A	0.8259	0.9512	0.9144	SNP	A	0.1388	0.0863	0.1761	0.0208	0.849	0.4825	0.816	1.307e-09	0.2784	9.821e-10	0.14	0.4451	0.1335	++++++++-++++-?	42.3	0.04789	7.5	0.452			4 tissues		TCF11::MafG		intronic
10	rs7895468		ZNF25	38264700	C	T	0.7427	0.8455	0.7956	SNP	T	0.227	0.2	0.2666	0.0171	0.6561	0.579	0.6451	8.544e-09	0.03832	9.759e-10	0.114	0.2795	0.1055	++++++++-++++++	20.8	0.2215	7.6	0.361			35 tissues		4 altered motifs		intronic
10	rs9418311		ZNF25-ZNF33A	38269711	C	G	0.7388	0.8455	0.7956	SNP	G	0.2294	0.2025	0.2674	0.017	0.651	0.5566	0.6376	9.433e-09	0.04645	1.294e-09	0.1134	0.2795	0.1051	++++++++-++++++	22.8	0.2006	7.2	0.352					GR;LUN-1
10	rs2474552		ZNF25-ZNF33A	38276635	C	G	0.7375	0.7622	0.7928	SNP	G	0.2348	0.2071	0.2677	0.0133	0.6476	0.5146	0.6272	1.117e-08	0.05321	1.825e-09	0.1134	0.2662	0.1043	++++++++-++++++	25.4	0.1743	7.5	0.355					LUN-1;Pax-5
10	rs2504128		ZNF25-ZNF33A	38276810	G	T	0.7375	0.8435	0.7956	SNP	T	0.2294	0.2022	0.2674	0.0171	0.65	0.5538	0.6365	9.954e-09	0.04834	1.416e-09	0.1134	0.2805	0.1051	++++++++-++++++	22.8	0.2003	7.4	0.367					12 altered motifs
10	rs59124753		ZNF25-ZNF33A	38277022	G	C	0.504	0.4959	0.4972	SNP	G	0.4854	0.469	0.5202	0.0119	0.4767	0.5364	0.4857	5.322e-07	0.01714	2.911e-08	0.0951	0.225	0.0876	++++++++-++++++	38.2	0.06594	6.3	0.356
10	rs7903476		ZNF25-ZNF33A	38279378	A	T	0.7375	0.8435	0.7956	SNP	T	0.2298	0.2055	0.2672	0.0165	0.6513	0.5353	0.6351	1.012e-08	0.05734	1.705e-09	0.1137	0.2816	0.1054	++++++++-++++++	23.2	0.1967	7.5	0.371					LXR;p300
10	rs199870661		ZNF25-ZNF33A	38281984	GGGC	G	0.3219	0.3232	0.3011	INDEL	GGGC	0.3598	0.2933	0.9033	0.1597	0.8579	0.4593	0.7894	4.397e-11	0.1081	2.677e-11	0.1302	0.2859	0.1185	++++++++?+++++-	0	0.7281	9.1	0.334					26 altered motifs
10	rs148493917		ZNF25-ZNF33A	38286610	A	G	0.5092	0.5102	0.5083	SNP	A	0.4961	0.478	0.5312	0.0133	0.475	0.5966	0.4934	9.096e-07	0.009171	3.074e-08	0.0967	0.229	0.0891	++++++++-++++++	41.1	0.04868	6.2	0.404					7 altered motifs
10	rs145859596		ZNF25-ZNF33A	38288348	G	C	0.8047	0.8801	0.8398	SNP	C	0.1597	0.133	0.1831	0.0105	0.8748	0.5622	0.8255	5.463e-11	0.06826	1.556e-11	0.1334	0.3083	0.1224	++++++++-++++++	19.7	0.2337	9.4	0.305					Pou3f1
10	rs12414618		ZNF25-ZNF33A	38291197	T	A	0.7375	0.8191	0.7956	SNP	A	0.2305	0.2068	0.2674	0.016	0.6465	0.5982	0.6396	1.193e-08	0.03148	1.123e-09	0.1134	0.2781	0.105	++++++++-++++++	21	0.2196	7.5	0.336					CEBPB;PPAR;Pax-4
10	rs2257186		ZNF25-ZNF33A	38292677	C	T	0.5026	0.4898	0.4972	SNP	C	0.4846	0.469	0.5195	0.0118	0.4698	0.5237	0.478	7.39e-07	0.01941	4.488e-08	0.0949	0.224	0.0874	++++++++-++++++	38.2	0.06603	6	0.392			BLD;PLCNT;BLD	4 bound proteins	5 altered motifs
10	rs2504138		ZNF25-ZNF33A	38295825	C	T	0.8193	0.9492	0.9144	SNP	T	0.1408	0.0881	0.1768	0.0207	0.8371	0.3837	0.7967	1.577e-09	0.3869	1.751e-09	0.1387	0.4435	0.1324	++++++++-++++-?	41.4	0.05249	7.5	0.393					GR
10	rs2504137		ZNF25-ZNF33A	38297426	C	T	0.7375	0.8191	0.7956	SNP	T	0.2306	0.2066	0.2673	0.016	0.6464	0.5934	0.6388	1.153e-08	0.03231	1.113e-09	0.1133	0.2772	0.1049	++++++++-++++++	20.8	0.2217	7.6	0.308			4 tissues		HIF1;PTF1-beta
10	rs77733567		ZNF33A	38301487	G	C	0.8206	0.876	0.9061	SNP	C	0.1463	0.1115	0.1802	0.0141	0.8367	0.4077	0.7766	1.12e-09	0.2308	1.081e-09	0.1374	0.3402	0.1274	++++++++-++++++	33.4	0.1008	7.4	0.386			BLD		5 altered motifs		intronic
10	rs12413083		ZNF33A	38303368	A	G	0.8034	0.872	0.837	SNP	G	0.1645	0.1369	0.1913	0.011	0.8322	0.5601	0.7898	1.288e-10	0.06309	3.132e-11	0.1295	0.3014	0.1189	++++++++-++++++	26.3	0.1653	9	0.348					COMP1;ELF1;GATA		intronic
10	rs2472153		ZNF33A	38303815	C	T	0.7375	0.8435	0.7956	SNP	T	0.2296	0.2027	0.2672	0.017	0.6484	0.5387	0.633	1.044e-08	0.05482	1.679e-09	0.1133	0.2806	0.105	++++++++-++++++	22	0.2094	7.4	0.398					9 altered motifs		intronic
10	rs2178958		ZNF33A	38309674	C	A	0.7375	0.7439	0.7928	SNP	A	0.2379	0.207	0.268	0.0148	0.6482	0.4897	0.6228	1.035e-08	0.05895	1.945e-09	0.1132	0.2593	0.1038	++++++++-++++++	23.7	0.1911	7	0.358					6 altered motifs		intronic
10	rs2504155		ZNF33A	38310512	G	A	0.504	0.4898	0.4972	SNP	G	0.4849	0.469	0.5196	0.012	0.4717	0.5223	0.4794	6.773e-07	0.01964	4.148e-08	0.0949	0.2239	0.0874	++++++++-++++++	38	0.06775	6.2	0.366					ERalpha-a;TLX1::NFIC		intronic
10	rs626519		ZNF33A	38311777	G	A	0.5026	0.4898	0.4972	SNP	G	0.4886	0.471	0.5239	0.0127	0.4773	0.541	0.4869	5.747e-07	0.01691	3.117e-08	0.0955	0.2265	0.088	++++++++-++++++	36.5	0.07736	6.2	0.357					Ets;ZBTB33		intronic
10	rs623149		ZNF33A	38314884	T	C	0.5013	0.4898	0.4972	SNP	T	0.4846	0.469	0.5192	0.0119	0.4713	0.5205	0.4788	7.137e-07	0.02006	4.449e-08	0.0951	0.2239	0.0875	++++++++-++++++	38	0.06759	6.1	0.382			BLD		Myc		intronic
10	rs623454		ZNF33A	38314891	T	G	0.5013	0.4898	0.4972	SNP	T	0.4845	0.469	0.5192	0.0119	0.4713	0.5205	0.4788	7.135e-07	0.02006	4.448e-08	0.0951	0.2239	0.0875	++++++++-++++++	38	0.06758	6	0.361			BLD		Evi-1;GATA;ZBTB33		intronic
10	rs619739		ZNF33A	38318975	T	C	0.5026	0.4898	0.4972	SNP	T	0.4845	0.469	0.5191	0.012	0.4711	0.5198	0.4785	6.734e-07	0.02008	4.2e-08	0.0948	0.2236	0.0873	++++++++-++++++	38	0.06768	6	0.382					Arnt		intronic
10	rs17609018		ZNF33A	38320124	C	A	0.8259	0.9858	0.942	SNP	A	0.1212	0.0608	0.1552	0.0215	0.9435	0.9232	0.9422	9.492e-10	0.1171	2.7e-10	0.1542	0.5891	0.1492	++++++++-+++++?	18.8	0.2485	8.2	0.351					DMRT7;Pou5f1;Sox		intronic
10	rs2474545		ZNF33A	38321461	C	G	0.7375	0.8435	0.7956	SNP	G	0.2313	0.2078	0.2684	0.0161	0.6503	0.4969	0.6286	1.103e-08	0.07635	2.505e-09	0.1138	0.2804	0.1054	++++++++-++++++	20.5	0.2256	7.3	0.353				CEBPB	5 altered motifs		intronic
10	rs662945		ZNF33A	38322766	G	A	0.5026	0.4898	0.4972	SNP	G	0.4852	0.469	0.5202	0.0122	0.4727	0.5229	0.4804	6.881e-07	0.01942	4.17e-08	0.0952	0.2237	0.0876	++++++++-++++++	38.5	0.06426	6.1	0.327					BDP1;LUN-1		intronic
10	rs112880747		ZNF33A	38324086	C	G	0.7375	0.8435	0.7956	SNP	G	0.2288	0.2025	0.2657	0.0168	0.6522	0.5299	0.6349	9.037e-09	0.05826	1.558e-09	0.1135	0.2798	0.1052	++++++++-++++++	21.8	0.2113	7.3	0.348					AP-1;ERalpha-a;VDR		intronic
10	rs2474539		ZNF33A	38327606	C	T	0.8179	0.9492	0.9061	SNP	T	0.1445	0.0901	0.1842	0.0216	0.8438	0.3926	0.8026	1.48e-09	0.3726	1.606e-09	0.1395	0.4404	0.133	++++++++-++++-?	40.7	0.0564	6.5	0.413			5 tissues		Gfi1;Gfi1b		intronic
10	rs72793732		ZNF33A	38329939	A	T	0.8206	0.9492	0.9144	SNP	T	0.14	0.0875	0.1767	0.0209	0.8486	0.3928	0.8072	9.7e-10	0.3712	1.064e-09	0.1388	0.4392	0.1323	++++++++-++++-?	39.8	0.06184	7.7	0.416					AP-1		intronic
10	rs60211584		ZNF33A	38331343	C	T	0.8206	0.9492	0.9144	SNP	T	0.14	0.0875	0.1766	0.0209	0.8485	0.3927	0.8071	9.699e-10	0.3711	1.064e-09	0.1388	0.439	0.1323	++++++++-++++-?	39.8	0.06188	7.7	0.414					4 altered motifs		intronic
10	rs150377453		ZNF33A	38332437	T	TA	0.5026	0.4898	0.5	INDEL	TA	0.4927	0.4568	0.5124	0.0144	-0.6151	-0.4928	-0.5947	2.873e-09	0.03342	3.181e-10	0.1036	0.2317	0.0946	--------?------	0	0.8503	8.1	0.229					4 altered motifs		intronic
10	rs72793734		ZNF33A	38332713	A	G	0.8206	0.9492	0.9144	SNP	G	0.1405	0.0879	0.1777	0.021	0.8476	0.39	0.806	1.043e-09	0.3746	1.155e-09	0.1389	0.4392	0.1324	++++++++-++++-?	39.5	0.06367	7	0.4			LNG;BLD		BHLHE40;TFE		intronic
10	rs527163		ZNF33A	38335490	T	C	0.5026	0.4898	0.5	SNP	T	0.4841	0.469	0.518	0.0122	0.4725	0.5112	0.4785	6.099e-07	0.02155	4.026e-08	0.0947	0.2224	0.0872	++++++++-++++++	38.9	0.06141	6.1	0.359					6 altered motifs		intronic
10	rs2472159		ZNF33A	38335947	A	G	0.7375	0.8435	0.7928	SNP	G	0.2298	0.2029	0.2672	0.0168	0.6495	0.5109	0.6299	9.191e-09	0.06619	1.811e-09	0.1131	0.2781	0.1047	++++++++-++++++	20.8	0.2214	7.5	0.323					DMRT7		intronic
10	rs2472160		ZNF33A	38343260	G	A	0.8034	0.872	0.8343	SNP	A	0.1643	0.1364	0.1896	0.0107	0.8306	0.5489	0.7867	1.125e-10	0.06695	2.963e-11	0.1288	0.2996	0.1183	++++++++-++++++	22.9	0.1994	9.1	0.354			13 tissues	MAFK	STAT		intronic
10	rs2505232		ZNF33A	38344700	C	G	0.4974	0.5102	0.5	SNP	G	0.4831	0.467	0.5159	0.0123	0.4764	0.517	0.4827	4.932e-07	0.0201	3.066e-08	0.0947	0.2224	0.0872	++++++++-++++++	35.7	0.08341	6.1	0.33			4 tissues	SETDB1	HNF4		missense
10	rs496627		ZNF33A-ZNF37A	38350398	G	A	0.4974	0.5102	0.5	SNP	A	0.4828	0.467	0.5155	0.0122	0.4773	0.5237	0.4844	4.605e-07	0.01862	2.685e-08	0.0947	0.2226	0.0871	++++++++-++++++	36	0.08087	6.3	0.351
10	rs2480521		ZNF33A-ZNF37A	38350722	C	G	0.7375	0.8191	0.7928	SNP	G	0.23	0.2053	0.2651	0.0154	0.6494	0.5949	0.6416	9.277e-09	0.03147	8.769e-10	0.1131	0.2766	0.1047	++++++++-++++++	20.1	0.2289	7.5	0.321					Foxp3;Zfp187
10	rs2505218		ZNF33A-ZNF37A	38354006	A	G	0.7375	0.8435	0.7983	SNP	G	0.2291	0.2026	0.2651	0.0164	0.6482	0.5463	0.6341	9.875e-09	0.05229	1.512e-09	0.1131	0.2815	0.1049	++++++++-++++++	19.1	0.2401	7.5	0.362					20 altered motifs
10	rs664543		ZNF33A-ZNF37A	38357201	G	A	0.7546	0.8211	0.8702	SNP	A	0.2119	0.1726	0.2554	0.0214	0.6275	0.5237	0.614	9.031e-08	0.08433	2.047e-08	0.1174	0.3034	0.1095	++++++++-++++++	28.9	0.14	6.4	0.382					5 altered motifs
10	rs677565		ZNF33A-ZNF37A	38357774	G	A	0.7546	0.8455	0.8702	SNP	A	0.211	0.1676	0.2553	0.0226	0.629	0.4633	0.6081	8.548e-08	0.1342	3.058e-08	0.1175	0.3093	0.1098	++++++++-++++++	28.8	0.1413	6.3	0.395
10	rs71007690		ZNF33A-ZNF37A	38360419	C	CAT	0.496	0.4431	0.4917	INDEL	C	0.4982	0.4578	0.5732	0.0355	-0.6782	-0.2056	-0.5976	1.391e-09	0.405	4.638e-09	0.112	0.2469	0.102	--++----?-----+	7.8	0.3666	6.9	0.364					4 altered motifs
10	rs9417290		ZNF33A-ZNF37A	38360518	T	A	0.8206	0.9472	0.9199	SNP	A	0.1338	0.082	0.1649	0.0197	0.8601	0.4333	0.8247	4.021e-09	0.3728	3.844e-09	0.1462	0.4862	0.14	++++++++-++++-?	39.9	0.06118	6.8	0.449					8 altered motifs
10	rs72793740		ZNF33A-ZNF37A	38360808	C	T	0.7507	0.8455	0.8204	SNP	T	0.2282	0.2007	0.2629	0.0164	0.6506	0.5591	0.6382	1.181e-08	0.05257	1.792e-09	0.1141	0.2884	0.1061	++++++++-++++++	17.5	0.2574	7.5	0.331
10	rs2021651		ZNF33A-ZNF37A	38360809	C	T	0.7507	0.8455	0.8204	SNP	T	0.2286	0.2035	0.2629	0.0158	0.6505	0.5888	0.6421	1.188e-08	0.04073	1.411e-09	0.1141	0.2877	0.1061	++++++++-++++++	16.8	0.265	7.1	0.352					CTCFL;SMC3;TCF12
10	rs176831		ZNF33A-ZNF37A	38361703	T	C	0.7348	0.8435	0.7983	SNP	C	0.2308	0.2039	0.2669	0.0165	0.6474	0.5523	0.6344	1.181e-08	0.05321	1.818e-09	0.1135	0.2857	0.1055	++++++++-++++++	18.1	0.2517	7.5	0.295			BLD	PU1	4 altered motifs
10	rs176832		ZNF33A-ZNF37A	38361991	T	C	0.7348	0.8191	0.7983	SNP	C	0.2309	0.2059	0.2647	0.0151	0.6442	0.6086	0.6392	1.541e-08	0.03106	1.423e-09	0.1139	0.2822	0.1056	++++++++-++++++	17.1	0.2623	7.5	0.37					Pou2f2;ZBRK1
10	rs2474582		ZNF33A-ZNF37A	38364506	C	T	0.7361	0.8679	0.8011	SNP	T	0.2271	0.1818	0.2659	0.0211	0.6473	0.6548	0.6482	1.191e-08	0.02724	9.741e-10	0.1135	0.2965	0.106	++++++++-++++++	17.1	0.2617	6.9	0.361
10	rs2474593		ZNF33A-ZNF37A	38366072	G	A	0.7546	0.8455	0.8702	SNP	A	0.2115	0.1675	0.2556	0.0225	0.6257	0.4752	0.6069	1.12e-07	0.128	3.763e-08	0.1179	0.3122	0.1103	++++++++-++++++	28.3	0.1455	6.1	0.373				KAP1	4 altered motifs
10	rs2472170		ZNF33A-ZNF37A	38368445	C	G	0.752	0.8211	0.8702	SNP	G	0.2136	0.1731	0.2571	0.0212	0.6183	0.5433	0.6087	1.727e-07	0.07748	3.548e-08	0.1183	0.3078	0.1104	++++++++-++++++	27.4	0.1547	6.1	0.365					4 altered motifs
10	rs176838		ZNF33A-ZNF37A	38371899	T	A	0.5805	0.6159	0.5856	SNP	A	0.4171	0.3883	0.4657	0.0132	0.5384	0.494	0.5316	1.92e-08	0.02824	1.645e-09	0.0958	0.2252	0.0882	+-++++++-++++-+	17.3	0.2605	7.4	0.295					AIRE;OTX;Otx2
10	rs2505257		ZNF33A-ZNF37A	38372664	A	G	0.5792	0.563	0.5856	SNP	G	0.4226	0.3904	0.4666	0.0162	0.5346	0.4445	0.5208	3.173e-08	0.05076	4.767e-09	0.0966	0.2276	0.089	+-++++++-++++-+	15.2	0.2835	7	0.278					Foxj1
10	rs111710158		ZNF33A-ZNF37A	38372924	G	GAC	0.5712	0.4959	0.5635	INDEL	GAC	0.4285	0.3957	0.4881	0.0259	0.6174	0.5671	0.6091	1.454e-09	0.01363	6.575e-11	0.1021	0.2299	0.0933	+-++++++?++++++	0	0.914	8.8	0.275
10	rs1033669		ZNF33A-ZNF37A	38374346	G	A	0.5805	0.6098	0.5856	SNP	A	0.4202	0.3907	0.4653	0.0151	0.5301	0.445	0.5172	2.876e-08	0.04828	4.115e-09	0.0955	0.2253	0.088	+-++++++-++++-+	17.3	0.2605	7.1	0.278
10	rs2472173		ZNF33A-ZNF37A	38374638	G	A	0.5805	0.6098	0.5856	SNP	A	0.4202	0.3907	0.4653	0.0151	0.5298	0.4451	0.5169	2.902e-08	0.04822	4.145e-09	0.0955	0.2253	0.0879	+-++++++-++++-+	17.2	0.2613	6.9	0.295					RXRA
10	rs2472174		ZNF33A-ZNF37A	38375382	A	G	0.5805	0.6098	0.5856	SNP	G	0.4202	0.3907	0.4652	0.0151	0.5287	0.446	0.5161	3.071e-08	0.04762	4.326e-09	0.0955	0.2252	0.0879	+-++++++-++++-+	17	0.2636	6.9	0.309					PEBP;SREBP
10	rs2474563		ZNF33A-ZNF37A	38375938	T	C	0.5805	0.6098	0.5856	SNP	C	0.4181	0.3894	0.4614	0.0149	0.5228	0.4302	0.5087	4.778e-08	0.05654	7.906e-09	0.0958	0.2256	0.0881	+-++++++-++++-+	15.9	0.2754	6.6	0.284					Arid5b;Mef2;ZEB1
10	rs139645413		ZNF33A-ZNF37A	38375992	T	TTG	0.5739	0.5346	0.5663	INDEL	TTG	0.4318	0.3993	0.4864	0.0243	0.6233	0.5442	0.6102	5.619e-10	0.01571	2.992e-11	0.1005	0.2253	0.0918	+-++++++?++++-+	0	0.9045	8.8	0.236					4 altered motifs
10	rs9418322		ZNF33A-ZNF37A	38377296	G	T	0.5805	0.6098	0.5856	SNP	T	0.4191	0.3901	0.4628	0.015	0.5289	0.4458	0.5162	3.209e-08	0.04766	4.526e-09	0.0956	0.2251	0.088	+-++++++-++++-+	14.8	0.2875	6.7	0.276					NF-I;TAL1
10	rs9299760		ZNF33A-ZNF37A	38377920	C	T	0.5805	0.6098	0.5856	SNP	T	0.4198	0.3917	0.4652	0.0146	0.526	0.4621	0.5163	3.463e-08	0.04087	4.17e-09	0.0954	0.226	0.0879	+-++++++-++++-+	16.1	0.2737	6.5	0.247					PLZF
10	rs2023351		ZNF33A-ZNF37A	38378814	A	G	0.5805	0.6098	0.5856	SNP	G	0.4192	0.3908	0.4629	0.0147	0.5235	0.4498	0.5123	4.186e-08	0.04579	5.626e-09	0.0955	0.2252	0.0879	+-++++++-++++-+	16.4	0.2698	6.7	0.318					4 altered motifs
10	rs35696075		ZNF33A-ZNF37A	38380281	GA	G	0.5831	0.6098	0.5856	INDEL	G	0.4268	0.397	0.471	0.0162	0.6146	0.4285	0.5841	1.024e-09	0.05955	2.213e-10	0.1007	0.2274	0.0921	+-++++++?++++-+	0	0.647	8.2	0.251					4 altered motifs
10	rs2474565		ZNF33A-ZNF37A	38380828	A	G	0.5831	0.6098	0.5856	SNP	G	0.424	0.3961	0.4705	0.0153	0.5294	0.4583	0.5185	3.443e-08	0.04236	4.313e-09	0.0959	0.2258	0.0883	+-++++++-++++-+	17.4	0.2584	6.9	0.27					NF-kappaB
10	rs932538		ZNF33A-ZNF37A	38381314	T	C	0.5765	0.5346	0.5663	SNP	C	0.4327	0.4036	0.4904	0.0255	0.5355	0.5182	0.5329	1.795e-08	0.02011	1.122e-09	0.0951	0.223	0.0875	+-++++++-++++-+	0	0.4517	7.5	0.265					4 altered motifs
10	rs113142948		ZNF33A-ZNF37A	38381415	G	GGCAAT	0.5831	0.6098	0.5856	INDEL	GGCAAT	0.4208	0.3913	0.4652	0.0151	0.6042	0.4446	0.5779	1.338e-09	0.0476	2.225e-10	0.0997	0.2244	0.0911	+-++++++?++++-+	0	0.7311	8.3	0.301					Myc;Rad21;Zbtb3
10	rs78810455		ZNF33A-ZNF37A	38382206	T	TC	0.5831	0.6077	0.5856	INDEL	TC	0.4204	0.3911	0.464	0.0155	0.5975	0.4684	0.5764	2.536e-09	0.03901	3.28e-10	0.1003	0.2269	0.0917	+-++++++?++++-+	0	0.8188	8	0.253					15 altered motifs
10	rs113179708		ZNF33A-ZNF37A	38382263	G	A	0.8219	0.878	0.9144	SNP	A	0.1343	0.1019	0.1711	0.0173	0.8233	0.3693	0.7642	2.141e-08	0.3311	2.496e-08	0.147	0.38	0.1371	++++++++-++++++	0	0.5476	6.2	0.332			BLD		4 altered motifs
10	rs2474566		ZNF33A-ZNF37A	38382376	G	T	0.5831	0.6098	0.5856	SNP	T	0.42	0.3913	0.4652	0.015	0.5241	0.4454	0.5121	3.756e-08	0.04721	5.221e-09	0.0953	0.2244	0.0877	+-++++++-++++-+	16.2	0.2717	7	0.27					Mef2;Pou6f1;SIX5
10	rs2474567		ZNF33A-ZNF37A	38382492	C	T	0.5831	0.6098	0.5856	SNP	T	0.42	0.3913	0.4652	0.015	0.5241	0.4455	0.5121	3.745e-08	0.04714	5.199e-09	0.0953	0.2244	0.0877	+-++++++-++++-+	16.2	0.2718	6.8	0.273			MUS		Myc;Sin3Ak-20
10	rs2472175		ZNF33A-ZNF37A	38382901	T	G	0.5831	0.6098	0.5856	SNP	G	0.42	0.3913	0.4652	0.015	0.5241	0.4455	0.5121	3.757e-08	0.04714	5.214e-09	0.0953	0.2244	0.0877	+-++++++-++++-+	16.2	0.272	7	0.287			38 tissues	PU1	NRSF;Nkx2
10	rs2472176		ZNF33A-ZNF37A	38382921	T	C	0.5831	0.6098	0.5856	SNP	C	0.4202	0.3915	0.4654	0.015	0.5246	0.4582	0.5144	3.696e-08	0.0415	4.524e-09	0.0953	0.2248	0.0877	+-++++++-++++-+	16.5	0.2683	6.9	0.269			37 tissues	PU1	15 altered motifs
10	rs2474568		ZNF33A-ZNF37A	38383147	A	T	0.5831	0.6098	0.5829	SNP	T	0.4202	0.3916	0.4653	0.015	0.5244	0.4476	0.5127	3.735e-08	0.04592	5.056e-09	0.0953	0.2242	0.0877	+-++++++-++++-+	16.3	0.2711	6.9	0.259			53 tissues	21 bound proteins	AP-1
10	rs66842526		ZNF37A	38383280	CT	C	0.5831	0.6118	0.5856	INDEL	C	0.426	0.4016	0.4746	0.0168	0.5882	0.4367	0.5629	9.188e-09	0.05592	1.697e-09	0.1024	0.2285	0.0934	+-++++++?++++-+	0	0.7842	7.1	0.27			53 tissues	23 bound proteins	9 altered motifs		5'-UTR
10	rs2983343		ZNF37A	38383332	A	G	0.5831	0.6098	0.5856	SNP	G	0.4205	0.3915	0.4656	0.0152	0.5243	0.4477	0.5127	3.735e-08	0.04647	5.106e-09	0.0953	0.2249	0.0877	+-++++++-++++-+	15.6	0.2784	6.8	0.304			52 tissues	21 bound proteins			5'-UTR
10	rs2474569		ZNF37A	38383491	C	G	0.5831	0.6098	0.5856	SNP	G	0.42	0.3913	0.4652	0.0149	0.5238	0.447	0.512	3.826e-08	0.04622	5.208e-09	0.0953	0.2242	0.0877	+-++++++-++++-+	16.2	0.2727	7	0.268			41 tissues	POL2;ZNF263	Hic1;Ik-3;PRDM1		intronic
10	rs2504143		ZNF37A	38383706	C	T	0.5831	0.6098	0.5856	SNP	T	0.4199	0.3912	0.4651	0.0149	0.5244	0.45	0.5131	3.689e-08	0.04506	4.897e-09	0.0953	0.2245	0.0877	+-++++++-++++-+	16.5	0.2686	7	0.274			43 tissues	POL2;E2F6;ZNF263	4 altered motifs		intronic
10	rs2504142		ZNF37A	38383793	C	T	0.5792	0.5935	0.5801	SNP	T	0.4208	0.3918	0.4641	0.0163	0.5401	0.5197	0.537	2.02e-08	0.02207	1.372e-09	0.0963	0.227	0.0886	+-++++++-++++-+	7.2	0.3718	7.6	0.273			35 tissues	POL2;E2F6	BDP1;SP1		intronic
10	rs2472177		ZNF37A	38384015	T	G	0.5765	0.5346	0.5663	SNP	G	0.4323	0.4036	0.4885	0.025	0.5334	0.5348	0.5336	2.005e-08	0.01662	1.052e-09	0.0951	0.2233	0.0875	+-++++++-++++-+	0	0.4761	7.6	0.288			16 tissues		Osr		5'-UTR
10	rs2474571		ZNF37A	38384639	T	G	0.5831	0.6098	0.5856	SNP	G	0.4214	0.393	0.4668	0.0152	0.5211	0.4609	0.5119	4.834e-08	0.04055	5.752e-09	0.0955	0.225	0.0879	+-++++++-++++-+	15.3	0.2819	6.8	0.296			MUS				intronic
10	rs2472178		ZNF37A	38384750	T	C	0.5765	0.5366	0.5663	SNP	C	0.432	0.4021	0.4885	0.0251	0.5369	0.5336	0.5364	1.64e-08	0.01681	8.704e-10	0.0951	0.2232	0.0875	+-++++++-++++-+	1.9	0.4298	7.7	0.294					DBP;Hdx;Mef2		intronic
10	rs2474572		ZNF37A	38385316	A	G	0.5765	0.5346	0.5663	SNP	G	0.4323	0.4036	0.4887	0.025	0.5349	0.533	0.5346	1.812e-08	0.01693	9.671e-10	0.095	0.2232	0.0874	+-++++++-++++-+	0	0.4688	7.7	0.28					Foxo;Sox		intronic
10	rs2472180		ZNF37A	38386506	T	C	0.5831	0.6098	0.5856	SNP	C	0.4061	0.3731	0.4485	0.0137	0.5337	0.4569	0.5221	5.32e-08	0.0503	7.754e-09	0.0981	0.2334	0.0904	+-++++++-++++-+	11.9	0.3199	6.4	0.263					DMRT5		intronic
10	rs10709171		ZNF37A	38386591	TC	T	0.5858	0.6159	0.5912	INDEL	T	0.4174	0.3822	0.4553	0.0157	0.5757	0.4661	0.5544	2.101e-07	0.03898	2.568e-08	0.1109	0.2258	0.0996	+-+++?++?++++-+	0	0.7651	6	0.267					SREBP		intronic
10	rs2472181		ZNF37A	38386764	T	C	0.5831	0.6098	0.5856	SNP	C	0.4198	0.3915	0.4652	0.0148	0.5234	0.4567	0.5132	3.878e-08	0.04222	4.819e-09	0.0952	0.2248	0.0877	+-++++++-++++-+	14.7	0.2887	6.7	0.279					Sox		intronic
10	rs66899031		ZNF37A	38386808	A	C	0.8219	0.8699	0.9144	SNP	C	0.1409	0.1098	0.1815	0.0168	0.8062	0.3353	0.7413	1.267e-08	0.3442	1.749e-08	0.1417	0.3545	0.1316	++++++++-++++++	0	0.5337	6.5	0.338					Barhl1		intronic
10	rs2474574		ZNF37A	38387295	C	T	0.5831	0.6098	0.5856	SNP	T	0.4198	0.3915	0.4652	0.0148	0.5233	0.4555	0.513	3.892e-08	0.04275	4.896e-09	0.0952	0.2248	0.0877	+-++++++-++++-+	14.8	0.2877	6.8	0.256					10 altered motifs		intronic
10	rs2504140		ZNF37A	38387579	T	G	0.5831	0.6098	0.5856	SNP	G	0.4198	0.3915	0.4652	0.0148	0.5233	0.4548	0.5129	3.904e-08	0.04304	4.942e-09	0.0952	0.2248	0.0877	+-++++++-++++-+	14.8	0.2876	6.9	0.321					14 altered motifs		intronic
10	rs60793652		ZNF37A	38387783	A	G	0.8219	0.8699	0.9144	SNP	G	0.1408	0.1098	0.1815	0.0168	0.8063	0.3355	0.7414	1.262e-08	0.3438	1.741e-08	0.1417	0.3544	0.1316	++++++++-++++++	0	0.5333	6.4	0.314					4 altered motifs		intronic
10	rs2474575		ZNF37A	38387901	C	T	0.5831	0.6098	0.5856	SNP	T	0.4198	0.3916	0.4652	0.0148	0.5234	0.4543	0.5129	3.886e-08	0.0433	4.949e-09	0.0952	0.2248	0.0877	+-++++++-++++-+	14.9	0.2867	6.7	0.264					4 altered motifs		intronic
10	rs72793759		ZNF37A	38388577	G	A	0.8232	0.9837	0.9392	SNP	A	0.1278	0.0631	0.1641	0.0225	0.8592	0.7632	0.8531	1.435e-08	0.1873	5.944e-09	0.1516	0.5788	0.1466	++++++++-+++++?	0	0.5204	6.8	0.385							intronic
10	rs2472182		ZNF37A	38388865	T	C	0.5831	0.6098	0.5856	SNP	C	0.4199	0.3916	0.4652	0.0148	0.5233	0.4522	0.5124	3.909e-08	0.04428	5.088e-09	0.0952	0.2248	0.0877	+-++++++-++++-+	15	0.285	6.9	0.272					BAF155		intronic
10	rs2384730		ZNF37A	38389805	A	C	0.5831	0.6098	0.5856	SNP	C	0.4144	0.3912	0.4597	0.013	0.5298	0.4903	0.5238	3.605e-08	0.03157	3.387e-09	0.0962	0.2281	0.0886	+-++++++-++++-+	8.5	0.358	7	0.291					Dbx1;Ncx		intronic
10	rs2263163		ZNF37A	38389887	G	A	0.5831	0.6118	0.5856	SNP	A	0.4199	0.3916	0.4652	0.0148	0.5233	0.4498	0.5121	3.9e-08	0.04521	5.186e-09	0.0952	0.2246	0.0877	+-++++++-++++-+	15.3	0.2824	6.6	0.295					BCL		intronic
10	rs2021649		ZNF37A	38392122	C	T	0.5831	0.6098	0.5856	SNP	T	0.4204	0.3928	0.4652	0.0148	0.522	0.4411	0.5097	4.188e-08	0.04979	6.111e-09	0.0952	0.2248	0.0877	+-++++++-++++-+	15.1	0.284	7	0.288							intronic
10	rs2472183		ZNF37A	38392495	T	G	0.5831	0.6098	0.5856	SNP	G	0.418	0.3897	0.4624	0.0144	0.5213	0.4479	0.5101	5.008e-08	0.04732	6.916e-09	0.0956	0.2258	0.0881	+-++++++-++++-+	14.9	0.2867	6.9	0.256					8 altered motifs		intronic
10	rs2505198		ZNF37A	38393183	A	C	0.5765	0.5346	0.5663	SNP	C	0.4328	0.4063	0.4827	0.0237	0.534	0.5139	0.5309	2.236e-08	0.02153	1.485e-09	0.0955	0.2236	0.0878	+-++++++-++++-+	0.9	0.4407	7.2	0.259			SKIN		HDAC2;STAT		intronic
10	rs2505197		ZNF37A	38393310	T	C	0.5831	0.6098	0.5856	SNP	C	0.42	0.3917	0.4652	0.0149	0.5229	0.443	0.5107	3.987e-08	0.04841	5.672e-09	0.0952	0.2244	0.0877	+-++++++-++++-+	15.7	0.2774	6.6	0.269			SKIN		Pou5f1		intronic
10	rs140393489		ZNF37A	38393385	TG	T	0.5844	0.622	0.5856	INDEL	T	0.4066	0.1962	0.4632	0.0508	0.6345	0.4702	0.6051	2.781e-09	0.03967	3.947e-10	0.1067	0.2285	0.0967	+-++++++?++++-+	1.1	0.4366	7.9	0.288					15 altered motifs		intronic
10	rs201745366		ZNF37A	38393392	TG	T	0.5844	0.6199	0.5829	INDEL	T	0.4026	0.2004	0.4593	0.0507	0.611	0.5331	0.5972	1.639e-08	0.02248	1.182e-09	0.1082	0.2336	0.0982	+-++++++?++++-+	0	0.6195	7.5	0.261					16 altered motifs		intronic
10	rs2505196		ZNF37A	38393563	G	A	0.5831	0.6098	0.5856	SNP	A	0.4196	0.3912	0.4643	0.0149	0.5231	0.4436	0.5109	4.03e-08	0.04819	5.708e-09	0.0953	0.2245	0.0877	+-++++++-++++-+	16.1	0.2735	6.9	0.255					NRSF		intronic
10	rs2505195		ZNF37A	38393838	T	C	0.5831	0.6098	0.5856	SNP	C	0.4207	0.3927	0.4663	0.0151	0.5234	0.4429	0.5111	4.058e-08	0.04874	5.811e-09	0.0954	0.2247	0.0878	+-++++++-++++-+	16.1	0.2729	6.9	0.271					Irf;YY1;p300		intronic
10	rs2505194		ZNF37A	38393881	C	T	0.5831	0.6098	0.5856	SNP	T	0.42	0.3918	0.4652	0.015	0.523	0.4414	0.5105	3.979e-08	0.04923	5.757e-09	0.0952	0.2244	0.0877	+-++++++-++++-+	15.9	0.2758	6.9	0.258							intronic
10	rs143072280		ZNF37A	38393931	T	TTTTC	0.5831	0.6098	0.5884	INDEL	TTTTC	0.4011	0.358	0.4459	0.0212	0.6032	0.4373	0.575	6.574e-09	0.05728	1.283e-09	0.104	0.23	0.0947	+-++++++?++++-+	0	0.6663	7.4	0.262					8 altered motifs		intronic
10	rs2505193		ZNF37A	38394638	G	C	0.5831	0.6098	0.5856	SNP	C	0.42	0.3918	0.4652	0.0149	0.5228	0.4419	0.5104	4.026e-08	0.04899	5.794e-09	0.0952	0.2244	0.0877	+-++++++-++++-+	15.9	0.2757	6.7	0.268					FXR		intronic
10	rs2505191		ZNF37A	38395315	G	A	0.5831	0.6098	0.5856	SNP	A	0.42	0.3918	0.4652	0.0149	0.5228	0.4426	0.5106	4.014e-08	0.04863	5.736e-09	0.0952	0.2244	0.0877	+-++++++-++++-+	15.9	0.2752	6.9	0.262					NF-I		intronic
10	rs2505189		ZNF37A	38396817	T	C	0.5831	0.6098	0.5856	SNP	C	0.4141	0.3811	0.4577	0.0144	0.5273	0.4585	0.5168	4.284e-08	0.04358	5.48e-09	0.0962	0.2272	0.0886	+-++++++-++++-+	15.9	0.2756	6.9	0.285					Egr-1		intronic
10	rs35894133		ZNF37A	38396903	CT	C	0.5831	0.6098	0.5856	INDEL	C	0.4147	0.3819	0.4584	0.0151	0.6208	0.4703	0.596	7.615e-10	0.03818	1.018e-10	0.1009	0.2269	0.0922	+-++++++?++++-+	0	0.6967	8.5	0.226					6 altered motifs		intronic
10	rs2505188		ZNF37A	38397614	T	C	0.5831	0.6098	0.5856	SNP	C	0.4207	0.3928	0.466	0.0149	0.5244	0.4363	0.5109	3.809e-08	0.05199	5.831e-09	0.0953	0.2245	0.0878	+-++++++-++++-+	15.8	0.2771	6.7	0.278					CTCF;Rad21;SMC3		intronic
10	rs2505187		ZNF37A	38397970	C	T	0.5831	0.6098	0.5856	SNP	T	0.42	0.3918	0.4652	0.0149	0.5228	0.4437	0.5107	4.023e-08	0.04804	5.678e-09	0.0952	0.2244	0.0877	+-++++++-++++-+	16	0.2748	6.7	0.26					5 altered motifs		intronic
10	rs2474579		ZNF37A	38398381	C	T	0.5831	0.6118	0.5856	SNP	T	0.4193	0.3914	0.4651	0.0147	0.5265	0.4674	0.5176	3.32e-08	0.03812	3.745e-09	0.0953	0.2254	0.0878	+-++++++-++++-+	15.6	0.2786	7	0.288					ATF3		intronic
10	rs2474580		ZNF37A	38398713	G	A	0.5831	0.6098	0.5856	SNP	A	0.42	0.3918	0.4652	0.0149	0.5229	0.4441	0.5109	4.003e-08	0.04786	5.631e-09	0.0952	0.2244	0.0877	+-++++++-++++-+	16	0.2745	6.8	0.275					Ets		intronic
10	rs9417297		ZNF37A	38399602	A	T	0.5844	0.6159	0.5884	SNP	T	0.4016	0.3666	0.447	0.0144	0.5382	0.5378	0.5381	4.464e-08	0.02496	3.36e-09	0.0984	0.2399	0.091	+-++++++-++++-+	4.8	0.399	7.1	0.309					5 altered motifs		intronic
10	rs11011452		ZNF37A	38399848	G	A	0.5831	0.6098	0.5856	SNP	A	0.4171	0.3889	0.4587	0.0143	0.5258	0.4298	0.5111	4.146e-08	0.0563	6.877e-09	0.0959	0.2252	0.0882	+-++++++-++++-+	17.4	0.2588	6.7	0.275							intronic
10	rs176877		ZNF37A	38400154	C	A	0.5831	0.6098	0.5856	SNP	A	0.4183	0.3916	0.4651	0.0138	0.5209	0.4245	0.5064	4.559e-08	0.06066	8.059e-09	0.0953	0.2263	0.0878	+-++++++-++++-+	15.9	0.2756	6.8	0.283					Foxp1;GR;p300		intronic
10	rs2504149		ZNF37A	38400178	G	T	0.5831	0.6077	0.5856	SNP	T	0.4168	0.3869	0.4631	0.0146	0.5309	0.4845	0.5239	2.992e-08	0.03318	2.954e-09	0.0958	0.2275	0.0883	+-++++++-++++-+	9.6	0.346	7.2	0.282					Foxa;GR;Nkx2		intronic
10	rs2474581		ZNF37A	38400223	A	G	0.5765	0.5346	0.5663	SNP	G	0.4317	0.4009	0.4898	0.0257	0.536	0.5198	0.5335	1.815e-08	0.01965	1.11e-09	0.0952	0.2228	0.0876	+-++++++-++++-+	0	0.4506	7.4	0.289					GR;Pax-4		intronic
10	rs2504148		ZNF37A	38400788	A	G	0.5831	0.6098	0.5856	SNP	G	0.42	0.3919	0.4652	0.0149	0.5227	0.4458	0.5109	4.045e-08	0.04682	5.568e-09	0.0952	0.2242	0.0877	+-++++++-++++-+	16	0.2747	6.8	0.293					5 altered motifs		intronic
10	rs35812511		ZNF37A	38401075	T	TA	0.5844	0.6199	0.5856	INDEL	TA	0.4089	0.3769	0.4519	0.0135	0.6317	0.4796	0.607	1.371e-09	0.04279	2e-10	0.1043	0.2368	0.0954	+-++++++?++++-+	0	0.8228	8.2	0.25					6 altered motifs		intronic
10	rs176880		ZNF37A	38401417	C	G	0.5831	0.6098	0.5856	SNP	G	0.4201	0.3919	0.4652	0.0149	0.5228	0.4459	0.5111	4.007e-08	0.04675	5.509e-09	0.0952	0.2242	0.0876	+-++++++-++++-+	16	0.2747	6.5	0.282			4 tissues		5 altered motifs		intronic
10	rs176881		ZNF37A	38401795	G	C	0.5976	0.6159	0.5939	SNP	C	0.4051	0.3757	0.4474	0.0144	0.5537	0.4855	0.5434	1.737e-08	0.03667	1.913e-09	0.0982	0.2324	0.0905	+-++++++-++++-+	11.5	0.3248	7.2	0.285					HNF4;SREBP		intronic
10	rs176886		ZNF37A	38403974	C	T	0.5831	0.6098	0.5856	SNP	T	0.4201	0.3919	0.4652	0.0149	0.5229	0.4461	0.5112	3.978e-08	0.04665	5.457e-09	0.0952	0.2242	0.0876	+-++++++-++++-+	16	0.2742	7	0.303					BCL;INSM1;TATA		intronic
10	rs176887		ZNF37A	38406094	T	C	0.5831	0.6098	0.5856	SNP	C	0.4201	0.3919	0.4652	0.0149	0.5232	0.4461	0.5114	3.927e-08	0.04665	5.389e-09	0.0952	0.2242	0.0876	+-++++++-++++-+	16	0.2746	6.8	0.276					Hand1		intronic
10	rs176890		ZNF37A	38410108	C	G	0.7361	0.8008	0.7983	SNP	G	0.2357	0.2046	0.2817	0.0183	0.5857	0.6281	0.5916	2.453e-07	0.02609	1.925e-08	0.1135	0.2823	0.1053	+-++++++-++++++	0	0.7853	6.3	0.256							3'-UTR
10	rs1813028		ZNF37A-LOC100129055	38412711	A	G	0.5844	0.6402	0.5884	SNP	G	0.4162	0.3902	0.465	0.0135	0.5219	0.4505	0.5111	4.31e-08	0.04644	5.845e-09	0.0953	0.2262	0.0878	+-++++++-++++-+	15.4	0.2809	6.7	0.26					Hdx;Pax-4;SIX5
10	rs2008449		ZNF37A-LOC100129055	38414204	A	T	0.5765	0.5346	0.5663	SNP	T	0.4326	0.4036	0.4904	0.0256	0.5333	0.5221	0.5316	1.983e-08	0.01907	1.178e-09	0.095	0.2227	0.0874	+-++++++-++++-+	0.3	0.4461	7.2	0.286					HNF6;Zfp187
10	rs2474584		ZNF37A-LOC100129055	38416389	C	T	0.5831	0.6098	0.5856	SNP	T	0.4201	0.3917	0.4652	0.0149	0.5244	0.4471	0.5126	3.616e-08	0.04616	4.921e-09	0.0952	0.2242	0.0876	+-++++++-++++-+	16	0.2749	7	0.285					Mef2
10	rs1548255		ZNF37A-LOC100129055	38417193	T	C	0.5831	0.6098	0.5856	SNP	C	0.4201	0.3917	0.4652	0.0149	0.5245	0.4471	0.5127	3.562e-08	0.04616	4.85e-09	0.0952	0.2242	0.0876	+-++++++-++++-+	16	0.2746	7	0.294					Dmbx1;Foxa
10	rs2474586		ZNF37A-LOC100129055	38418882	T	C	0.5831	0.6098	0.5856	SNP	C	0.4206	0.3927	0.4652	0.0148	0.5243	0.4448	0.5122	3.618e-08	0.04769	5.079e-09	0.0952	0.2246	0.0876	+-++++++-++++-+	15.6	0.2784	6.9	0.239					6 altered motifs
10	rs2505260		ZNF37A-LOC100129055	38419520	C	T	0.5831	0.6098	0.5856	SNP	T	0.4201	0.3916	0.4652	0.0149	0.5248	0.4472	0.5129	3.541e-08	0.04613	4.819e-09	0.0952	0.2242	0.0876	+-++++++-++++-+	16	0.2739	7	0.27					4 altered motifs
10	rs2474587		ZNF37A-LOC100129055	38420666	C	T	0.5844	0.6402	0.5884	SNP	T	0.4161	0.3901	0.465	0.0136	0.5221	0.4501	0.5113	4.284e-08	0.0468	5.853e-09	0.0953	0.2264	0.0878	+-++++++-++++-+	15.3	0.2819	6.9	0.271
10	rs2474588		ZNF37A-LOC100129055	38420870	A	G	0.5844	0.6402	0.5884	SNP	G	0.4161	0.3901	0.465	0.0136	0.5221	0.4501	0.5113	4.259e-08	0.0468	5.819e-09	0.0953	0.2264	0.0878	+-++++++-++++-+	15.3	0.282	6.9	0.269					IRC900814;Sp100
10	rs2505259		ZNF37A-LOC100129055	38422886	G	A	0.5765	0.5346	0.5663	SNP	A	0.4307	0.3989	0.4878	0.0248	0.5456	0.5166	0.5411	1.112e-08	0.02069	7.17e-10	0.0955	0.2233	0.0878	+-++++++-++++-+	2.9	0.4192	7.4	0.287					STAT
10	rs2474590		ZNF37A-LOC100129055	38422911	T	C	0.5844	0.6098	0.5884	SNP	C	0.4189	0.3885	0.4638	0.015	0.531	0.4488	0.5184	2.727e-08	0.04608	3.733e-09	0.0955	0.225	0.0879	+-++++++-++++-+	13.2	0.3054	7.1	0.279					7 altered motifs
10	rs7913645		ZNF37A-LOC100129055	38424444	A	C	0.8219	0.8801	0.9144	SNP	C	0.1341	0.1016	0.1706	0.0174	0.8314	0.378	0.7718	1.737e-08	0.3188	1.974e-08	0.1475	0.3792	0.1375	++++++++-++++++	0	0.5286	6.4	0.355					Pou5f1;Sox
10	rs2474594		ZNF37A-LOC100129055	38426661	G	C	0.5831	0.6098	0.5856	SNP	C	0.42	0.3914	0.4652	0.015	0.5239	0.4466	0.5121	3.797e-08	0.04644	5.194e-09	0.0953	0.2242	0.0877	+-++++++-++++-+	16.5	0.2692	6.4	0.258					6 altered motifs
10	rs2474595		ZNF37A-LOC100129055	38426782	G	C	0.5831	0.6098	0.5856	SNP	C	0.42	0.3914	0.4652	0.015	0.5231	0.4466	0.5114	4.059e-08	0.04644	5.546e-09	0.0953	0.2242	0.0877	+-++++++-++++-+	16.5	0.2693	6.9	0.26					Gm397
10	rs2474598		ZNF37A-LOC100129055	38430296	T	C	0.5831	0.6098	0.5829	SNP	C	0.4199	0.3913	0.4652	0.015	0.5246	0.4466	0.5126	3.726e-08	0.04644	5.101e-09	0.0953	0.2242	0.0877	+-++++++-++++-+	16.1	0.2731	7	0.291			MUS		Pax-3
10	rs68103671		ZNF37A-LOC100129055	38430774	A	G	0.7361	0.8008	0.7983	SNP	G	0.2353	0.2057	0.2796	0.0181	0.5734	0.593	0.5762	3.156e-07	0.0327	2.997e-08	0.1121	0.2777	0.104	+-++++++-++++++	0	0.803	6	0.268					LBP-1
10	rs11011461		ZNF37A-LOC100129055	38431427	G	A	0.5831	0.6098	0.5856	SNP	A	0.42	0.3914	0.4652	0.015	0.5238	0.4468	0.512	3.91e-08	0.04633	5.336e-09	0.0953	0.2242	0.0877	+-++++++-++++-+	16.3	0.2711	7	0.281					Gcm1
10	rs1985707		ZNF37A-LOC100129055	38434098	C	T	0.5831	0.6098	0.5856	SNP	T	0.42	0.3914	0.4652	0.015	0.5238	0.4465	0.512	3.972e-08	0.04647	5.435e-09	0.0954	0.2242	0.0878	+-++++++-++++-+	16.3	0.2708	6.9	0.278					4 altered motifs
10	rs1854563		ZNF37A-LOC100129055	38434961	G	A	0.5831	0.6098	0.5856	SNP	A	0.42	0.3914	0.4652	0.015	0.524	0.4465	0.5121	3.969e-08	0.04647	5.433e-09	0.0954	0.2242	0.0878	+-++++++-++++-+	16.3	0.2709	6.5	0.275					4 altered motifs
10	rs66704357		ZNF37A-LOC100129055	38437591	G	A	0.7361	0.8008	0.7983	SNP	A	0.2354	0.2057	0.2796	0.0182	0.5722	0.5927	0.5751	3.455e-07	0.0328	3.29e-08	0.1123	0.2777	0.1041	+-++++++-++++++	0	0.8052	6.1	0.3			SKIN		7 altered motifs
10	rs67022688		ZNF37A-LOC100129055	38438872	T	C	0.8219	0.872	0.9144	SNP	C	0.1414	0.1106	0.1819	0.0166	0.8195	0.3388	0.751	7.544e-09	0.3301	1.075e-08	0.1418	0.3479	0.1313	++++++++-++++-+	0	0.5088	6.6	0.351					8 altered motifs
10	rs2505237		ZNF37A-LOC100129055	38438898	T	G	0.5831	0.6057	0.5856	SNP	G	0.4201	0.3915	0.4651	0.0149	0.5244	0.447	0.5126	3.918e-08	0.04626	5.34e-09	0.0954	0.2243	0.0878	+-++++++-++++-+	16.3	0.2711	6.7	0.292
10	rs2474599		ZNF37A-LOC100129055	38438939	A	G	0.5831	0.6057	0.5856	SNP	G	0.4201	0.3915	0.4651	0.0149	0.5244	0.4474	0.5126	3.918e-08	0.04609	5.322e-09	0.0954	0.2243	0.0878	+-++++++-++++-+	16.3	0.2709	6.9	0.263					Ets;Foxj2;Nkx2
10	rs201007902		ZNF37A-LOC100129055	38442418	TG	T	0.5831	0.6138	0.5856	INDEL	T	0.4213	0.3914	0.4647	0.0152	0.5784	0.4506	0.5538	1.657e-07	0.04622	2.436e-08	0.1105	0.226	0.0993	+-+++?++?++++-+	0	0.7239	6.1	0.258			ADRL;CRVX		10 altered motifs
10	rs2505240		ZNF37A-LOC100129055	38442419	G	T	0.5831	0.6118	0.5856	SNP	T	0.4193	0.3914	0.4647	0.0145	0.5245	0.4527	0.5136	4.284e-08	0.04476	5.631e-09	0.0957	0.2256	0.0881	+-++++++-++++-+	14.8	0.2881	6.8	0.279			ADRL;CRVX		7 altered motifs
10	rs2505241		ZNF37A-LOC100129055	38442421	T	C	0.5897	0.6159	0.5884	SNP	C	0.4157	0.3848	0.458	0.0141	0.5415	0.4575	0.5286	2.004e-08	0.04374	2.629e-09	0.0965	0.2269	0.0888	++++++++-++++-+	12.4	0.3142	7.3	0.281			ADRL;CRVX		4 altered motifs
10	rs2224248		ZNF37A-LOC100129055	38451886	A	G	0.5844	0.6098	0.5856	SNP	G	0.4197	0.392	0.4647	0.0145	0.5256	0.4497	0.5139	4.454e-08	0.0459	6.013e-09	0.0961	0.2253	0.0884	+-++++++-++++-+	16	0.2744	6.9	0.264					7 altered motifs
10	rs1854562		ZNF37A-LOC100129055	38452054	C	T	0.7361	0.8008	0.7983	SNP	T	0.2336	0.2047	0.2797	0.018	0.5831	0.6104	0.587	2.748e-07	0.02806	2.286e-08	0.1135	0.2779	0.105	+-++++++-++++++	0	0.8408	6.3	0.267
10	rs112277959		ZNF37A-LOC100129055	38453275	A	G	0.8232	0.9797	0.9392	SNP	G	0.1263	0.0634	0.1616	0.0225	0.8799	0.7855	0.8736	1.262e-08	0.1753	4.969e-09	0.1546	0.5796	0.1494	++++++++-+++++?	0	0.5	7	0.352					E2A;Myf;TFII-I
10	rs72793785		ZNF37A-LOC100129055	38453288	A	G	0.8232	0.9837	0.9392	SNP	G	0.1262	0.0633	0.1616	0.0226	0.8799	0.7838	0.8735	1.258e-08	0.1763	4.978e-09	0.1546	0.5796	0.1494	++++++++-+++++?	0	0.5001	6.8	0.384					DEC
10	rs72793786		ZNF37A-LOC100129055	38453454	C	T	0.8232	0.9837	0.9392	SNP	T	0.1262	0.0633	0.1616	0.0226	0.8799	0.7834	0.8735	1.261e-08	0.1765	4.995e-09	0.1546	0.5796	0.1494	++++++++-+++++?	0	0.4998	6.9	0.391					PRDM1;Pax-4
10	rs2384732		ZNF37A-LOC100129055	38454921	A	G	0.8219	0.8293	0.9088	SNP	G	0.1458	0.1138	0.186	0.0141	0.8186	0.5252	0.7729	6.624e-09	0.1099	2.518e-09	0.1411	0.3285	0.1297	++++++++-++++++	0	0.6419	6.9	0.31
10	rs2180412		ZNF37A-LOC100129055	38456117	G	A	0.5831	0.6057	0.5856	SNP	A	0.4201	0.3922	0.4648	0.0147	0.5261	0.4474	0.5139	4.169e-08	0.04609	5.673e-09	0.0959	0.2243	0.0882	+-++++++-++++-+	16	0.2748	6.9	0.287					Foxj2;Pdx1
10	rs2474608		ZNF37A-LOC100129055	38457109	C	T	0.5831	0.6057	0.5856	SNP	T	0.4202	0.3926	0.4648	0.0147	0.5267	0.4473	0.5144	4.135e-08	0.04606	5.629e-09	0.096	0.2242	0.0883	+-++++++-++++-+	16	0.2747	6.7	0.316					Pou2f2;YY1
10	rs1998062		ZNF37A-LOC100129055	38457652	G	C	0.5831	0.6057	0.5856	SNP	C	0.4202	0.3926	0.4647	0.0147	0.5267	0.4473	0.5144	4.143e-08	0.04606	5.64e-09	0.096	0.2242	0.0883	+-++++++-++++-+	15.9	0.275	6.7	0.295					HNF1;Sox
10	rs2505248		ZNF37A-LOC100129055	38459097	A	G	0.5831	0.6098	0.5856	SNP	G	0.4201	0.3927	0.4646	0.0146	0.5266	0.4466	0.5142	4.196e-08	0.04644	5.758e-09	0.0961	0.2242	0.0883	+-++++++-++++-+	15.9	0.2752	6.7	0.268					BATF;Myc;PPAR
10	rs67832734		ZNF37A-LOC100129055	38462648	C	A	0.8047	0.8211	0.837	SNP	A	0.1668	0.1424	0.1991	0.0121	0.7692	0.5959	0.7409	4.754e-09	0.04502	6.998e-10	0.1314	0.2973	0.1201	++++++++-++++++	0	0.754	7.8	0.3					Nanog
10	rs36102891		LOC100129055	38465943	G	GA	0.7546	0.8028	0.8011	INDEL	GA	0.2383	0.2071	0.2838	0.0189	0.69	0.6193	0.6786	3.161e-08	0.03015	2.892e-09	0.1247	0.2856	0.1143	+-++++++?++++++	0	0.994	7.1	0.25					HDAC2;Irf		intronic
10	rs58370123		LOC100129055	38469984	G	A	0.8232	0.8252	0.8398	SNP	A	0.1555	0.1341	0.1811	0.0142	0.7766	0.5485	0.7357	1.818e-08	0.06309	3.961e-09	0.138	0.2951	0.125	++++++++-++++++	0	0.791	7	0.305							intronic
10	rs116912400		LOC100129055	38479207	G	T	0.6016	0.6159	0.5884	SNP	T	0.4087	0.3878	0.4467	0.0163	0.5098	0.3908	0.4908	1.847e-07	0.08133	4.345e-08	0.0978	0.2242	0.0896	+-++++++-++++-+	13.1	0.3063	6	0.265			PANC		PPAR		intronic
10	rs2505216		LOC100129055	38482830	T	C	0.6016	0.6138	0.5884	SNP	C	0.4088	0.3878	0.4471	0.0163	0.5101	0.3911	0.491	1.822e-07	0.0809	4.27e-08	0.0978	0.2241	0.0896	+-++++++-++++-+	12.7	0.3113	6	0.229					Smad;XBP-1		intronic
10	rs2800550		LOC100129055	38482929	T	C	0.6016	0.6159	0.5884	SNP	C	0.4086	0.3878	0.4468	0.0163	0.5104	0.3904	0.4912	1.775e-07	0.0814	4.189e-08	0.0977	0.2241	0.0896	+-++++++-++++-+	12.9	0.3085	6.1	0.265					10 altered motifs		intronic
10	rs2474558		LOC100129055	38486141	C	A	0.6636	0.5488	0.605	SNP	A	0.3582	0.314	0.4677	0.0488	0.5811	0.4621	0.56	1.726e-08	0.03717	2.092e-09	0.1031	0.2217	0.0935	+-++++++-++++-+	0	0.5055	7.3	0.292					COMP1;PRDM1;Sox		intronic
10	rs55885361		LOC100129055	38486529	G	A	0.8232	0.8252	0.8398	SNP	A	0.1554	0.1334	0.181	0.0145	0.7742	0.5495	0.7333	2.403e-08	0.06178	5.104e-09	0.1387	0.2942	0.1255	++++++++-++++++	0	0.7832	6.9	0.288					Irf		intronic
10	rs2749611		LOC100129055	38487552	G	T	0.595	0.5467	0.5718	SNP	T	0.4202	0.3935	0.4858	0.0289	0.5196	0.4795	0.5131	1.003e-07	0.03149	9.369e-09	0.0975	0.2229	0.0894	+-++++++-++++-+	0	0.5082	6.6	0.295					Mef2;SZF1-1		intronic
10	rs2749612		LOC100129055	38488610	G	A	0.6016	0.6159	0.5884	SNP	A	0.4086	0.3877	0.4468	0.0162	0.5108	0.389	0.4913	1.741e-07	0.08248	4.171e-08	0.0978	0.224	0.0896	+-++++++-++++-+	12.9	0.3088	6	0.283					5 altered motifs		intronic
10	rs1740732		LOC100129055	38491385	C	T	0.595	0.5386	0.5691	SNP	T	0.4217	0.3948	0.4868	0.029	0.5181	0.4791	0.5119	1.09e-07	0.03163	1.022e-08	0.0976	0.2229	0.0894	+-++++++-++++-+	0	0.5082	6.5	0.287					AP-2;Smad		intronic
10	rs59623126		LOC100129055	38492760	A	G	0.8232	0.8252	0.8398	SNP	G	0.1555	0.1336	0.181	0.0144	0.7756	0.5505	0.7346	2.297e-08	0.06121	4.846e-09	0.1388	0.2941	0.1255	++++++++-++++++	0	0.7854	6.8	0.266							intronic
10	rs2103938		LOC100129055	38493998	T	G	0.595	0.5386	0.5691	SNP	G	0.4214	0.3948	0.4868	0.029	0.5214	0.4773	0.5143	8.691e-08	0.03184	8.232e-09	0.0974	0.2224	0.0892	+-++++++-++++-+	0	0.5018	6.8	0.295					13 altered motifs		intronic
10	rs1740734		LOC100129055	38494194	T	C	0.595	0.5366	0.5691	SNP	C	0.4214	0.3948	0.4868	0.029	0.5215	0.4773	0.5144	8.645e-08	0.03184	8.189e-09	0.0974	0.2224	0.0892	+-++++++-++++-+	0	0.5017	6.8	0.267					Hic1		intronic
10	rs138283829		LOC100129055	38494438	AAC	A	0.6029	0.6199	0.5884	INDEL	A	0.407	0.3885	0.4373	0.0137	0.5974	0.3766	0.5596	5.97e-09	0.09574	2.154e-09	0.1027	0.2261	0.0935	+-++++++?++++-+	0	0.7967	7.1	0.27					FAC1		intronic
10	rs1621040		LOC100129055	38497232	T	C	0.595	0.5386	0.5691	SNP	C	0.4216	0.3948	0.487	0.0287	0.5246	0.4745	0.5166	7.161e-08	0.03285	7.012e-09	0.0974	0.2224	0.0892	+-++++++-++++-+	0	0.4743	6.3	0.275					Foxp1;RREB-1		intronic
10	rs1740735		LOC100129055	38497777	A	C	0.595	0.5386	0.5691	SNP	C	0.4218	0.3948	0.487	0.0287	0.525	0.4745	0.5168	7.155e-08	0.03285	7.008e-09	0.0974	0.2224	0.0893	+-++++++-++++-+	0	0.4734	6.9	0.275					Nkx2;Otx2		intronic
10	rs35292286		LOC100129055	38498329	TAA	T	0.6016	0.622	0.5856	INDEL	T	0.408	0.3908	0.4377	0.0135	0.5952	0.3698	0.5567	6.821e-09	0.1021	2.638e-09	0.1027	0.2262	0.0935	+-++++++?++++-+	0	0.7122	7.2	0.27					Foxa		intronic
10	rs1740737		LOC100129055	38499365	G	T	0.6016	0.6098	0.5856	SNP	T	0.4104	0.3908	0.448	0.0159	0.519	0.3739	0.4959	1.128e-07	0.09641	3.247e-08	0.0978	0.2249	0.0897	+-++++++-++++-+	13.8	0.2991	6	0.308					9 altered motifs		intronic
10	rs1780133		LOC100129055	38499509	T	C	0.5937	0.5386	0.5691	SNP	C	0.4231	0.3967	0.4883	0.0288	0.5265	0.4638	0.5165	6.898e-08	0.03761	7.7e-09	0.0976	0.2231	0.0894	+-++++++-++++-+	0	0.4863	6.8	0.264					4 altered motifs		intronic
10	rs1780136		LOC100129055	38501453	A	G	0.5897	0.5244	0.5635	SNP	G	0.4378	0.3948	0.4982	0.0305	0.5407	0.4813	0.5311	5.741e-08	0.03386	5.823e-09	0.0996	0.2268	0.0912	+-++++++-++++-+	5.9	0.3868	6.8	0.3					Pou2f2
10	rs1780138		LOC100129055	38501654	A	G	0.595	0.5386	0.5691	SNP	G	0.4222	0.3948	0.487	0.0286	0.5247	0.4749	0.5167	7.575e-08	0.03293	7.428e-09	0.0976	0.2226	0.0894	+-++++++-++++-+	0	0.4735	6.5	0.294					SREBP
10	rs1614236		LOC100129055	38502996	C	T	0.6016	0.6199	0.5856	SNP	T	0.4078	0.3908	0.4372	0.0129	0.5138	0.3724	0.4914	1.604e-07	0.09925	4.672e-08	0.098	0.2259	0.0899	+-++++++-++++-+	13.3	0.3044	6	0.272					6 altered motifs
10	rs1780139		LOC100129055	38503018	C	T	0.595	0.5386	0.5691	SNP	T	0.4224	0.3949	0.487	0.0286	0.5252	0.4768	0.5174	7.571e-08	0.03252	7.334e-09	0.0977	0.223	0.0895	+-++++++-++++-+	0	0.4739	6.2	0.298					CDP;HNF4;Hoxa3
10	rs1780141		LOC100129055-HSD17B7P2	38504299	T	C	0.595	0.5386	0.5691	SNP	C	0.4226	0.3948	0.487	0.0285	0.5255	0.477	0.5177	7.675e-08	0.03244	7.419e-09	0.0978	0.223	0.0895	+-++++++-++++-+	0	0.4731	6.8	0.27					4 altered motifs
10	rs1780142		LOC100129055-HSD17B7P2	38505295	G	A	0.595	0.5467	0.5691	SNP	A	0.4221	0.3948	0.4854	0.0282	0.5288	0.478	0.5206	6.61e-08	0.03232	6.385e-09	0.0979	0.2233	0.0897	+-++++++-++++-+	0	0.4542	6.8	0.273
10	rs1780144		LOC100129055-HSD17B7P2	38505889	A	G	0.6016	0.6199	0.5856	SNP	G	0.4077	0.3908	0.4369	0.0129	0.5143	0.374	0.492	1.671e-07	0.09816	4.81e-08	0.0983	0.2261	0.0901	+-++++++-++++-+	13.4	0.3033	6	0.266					Nkx2;Nkx3;Roaz
10	rs202045619		LOC100129055-HSD17B7P2	38508711	A	AT	0.6016	0.6199	0.5884	INDEL	AT	0.4009	0.3778	0.4286	0.012	0.5851	0.3944	0.5529	2.391e-08	0.08991	7.256e-09	0.1048	0.2326	0.0956	+-++++++?++++-+	0	0.8104	6.8	0.245					6 altered motifs
10	rs138811396		LOC100129055-HSD17B7P2	38508937	C	A	0.595	0.5407	0.5718	SNP	A	0.4206	0.3948	0.4833	0.0277	0.5351	0.5	0.5294	6.225e-08	0.026	4.904e-09	0.0989	0.2246	0.0905	+-++++++-++++-+	0	0.4802	6.9	0.298					4 altered motifs
10	rs9418350		LOC100129055-HSD17B7P2	38509652	A	T	0.5871	0.5224	0.5552	SNP	T	0.4433	0.3948	0.5083	0.0334	0.5433	0.6083	0.5535	1.688e-07	0.01155	6.499e-09	0.1039	0.2408	0.0954	+-++++++-++++-+	3	0.4181	6.8	0.321					7 altered motifs
10	rs9418351		LOC100129055-HSD17B7P2	38509905	A	G	0.6306	0.5407	0.5801	SNP	G	0.4069	0.3786	0.4709	0.0278	0.5544	0.5372	0.5515	5.563e-08	0.01949	3.361e-09	0.1021	0.2299	0.0933	+-++++++-++++-+	0	0.5017	7	0.286
10	rs2749616		LOC100129055-HSD17B7P2	38510993	A	T	0.6016	0.6199	0.5856	SNP	T	0.4088	0.3908	0.4378	0.013	0.5159	0.3765	0.4937	1.729e-07	0.09641	4.889e-08	0.0987	0.2265	0.0905	+-++++++-++++-+	13.4	0.303	6.1	0.294
10	rs1740739		LOC100129055-HSD17B7P2	38512830	C	T	0.5989	0.5508	0.5718	SNP	T	0.4213	0.3948	0.4835	0.0278	0.5374	0.4792	0.5279	5.722e-08	0.03286	5.649e-09	0.099	0.2246	0.0906	+-++++++-++++-+	0	0.4789	6.9	0.293					Evi-1;Irf;PLZF
10	rs2057228		LOC100129055-HSD17B7P2	38515766	T	C	0.595	0.5386	0.5691	SNP	C	0.424	0.3948	0.4866	0.0282	0.5281	0.4835	0.5209	8.623e-08	0.03089	7.952e-09	0.0987	0.224	0.0903	+-++++++-++++-+	0	0.4695	6.6	0.28					15 altered motifs
10	rs1780146		LOC100129055-HSD17B7P2	38517874	C	A	0.6016	0.622	0.5856	SNP	A	0.409	0.3907	0.4373	0.0129	0.516	0.3867	0.4953	1.926e-07	0.08848	4.951e-08	0.0991	0.227	0.0908	+-++++++-++++-+	12.6	0.3118	6.1	0.237					7 altered motifs
10	rs1740742		LOC100129055-HSD17B7P2	38518860	C	T	0.595	0.5386	0.5691	SNP	T	0.4245	0.3948	0.4872	0.0283	0.5297	0.4869	0.5227	8.121e-08	0.02974	7.236e-09	0.0987	0.224	0.0904	+-++++++-++++-+	0	0.4651	6.8	0.29					CIZ;Foxp1;Nkx3
10	rs71010406		LOC100129055-HSD17B7P2	38519062	A	AT	0.595	0.5386	0.5691	INDEL	AT	0.426	0.3948	0.4867	0.0286	0.6109	0.4864	0.5889	3.891e-09	0.02991	3.95e-10	0.1037	0.224	0.0941	+-++++++?++++-+	0	0.89	7.9	0.238					12 altered motifs
10	rs1740743		LOC100129055-HSD17B7P2	38519222	C	T	0.595	0.5386	0.5691	SNP	T	0.4247	0.3948	0.4873	0.0283	0.5285	0.4871	0.5218	8.622e-08	0.02967	7.656e-09	0.0987	0.224	0.0903	+-++++++-++++-+	0	0.4682	6.7	0.288					5 altered motifs
10	rs1740745		LOC100129055-HSD17B7P2	38520056	T	C	0.595	0.5386	0.5691	SNP	C	0.4245	0.3948	0.4869	0.0281	0.5288	0.492	0.5228	8.587e-08	0.02805	7.231e-09	0.0988	0.224	0.0904	+-++++++-++++-+	0	0.4692	6.6	0.276					8 altered motifs
10	rs1740746		LOC100129055-HSD17B7P2	38520191	T	C	0.5976	0.5467	0.5746	SNP	C	0.4193	0.3943	0.4805	0.0269	0.5366	0.4864	0.5285	7.398e-08	0.03215	7.101e-09	0.0997	0.227	0.0913	+-++++++-++++-+	0	0.464	6.8	0.262					5 altered motifs
10	rs1740749		LOC100129055-HSD17B7P2	38521646	A	G	0.5897	0.5285	0.5608	SNP	G	0.4321	0.3948	0.4947	0.0301	0.5439	0.5187	0.5398	6.153e-08	0.02335	4.381e-09	0.1005	0.2287	0.092	+-++++++-++++-+	0	0.4593	7.1	0.291					GR;Pou1f1;TATA
10	rs1780148		LOC100129055-HSD17B7P2	38522516	C	G	0.595	0.5427	0.5691	SNP	G	0.4227	0.3934	0.4838	0.028	0.5374	0.5079	0.5327	6.929e-08	0.02509	5.268e-09	0.0997	0.2267	0.0912	+-++++++-++++-+	0	0.4708	6.9	0.271
10	rs1780115		LOC100129055-HSD17B7P2	38524773	C	T	0.595	0.5386	0.5691	SNP	T	0.4251	0.3948	0.4856	0.0277	0.5294	0.5015	0.5249	1.096e-07	0.02749	9.011e-09	0.0997	0.2275	0.0913	+-++++++-++++-+	0	0.4822	6.6	0.279					Ik-2
10	rs1740750		LOC100129055-HSD17B7P2	38525043	G	T	0.6082	0.6159	0.5884	SNP	T	0.4126	0.3908	0.4456	0.0153	0.5262	0.4099	0.5076	1.435e-07	0.07397	3.088e-08	0.1	0.2294	0.0917	+-++++++-++++-+	9.5	0.3473	6.3	0.276					7 altered motifs
10	rs34561289		LOC100129055-HSD17B7P2	38525107	CT	C	0.6042	0.6138	0.5856	INDEL	C	0.4121	0.3908	0.4444	0.0155	0.6145	0.4133	0.5795	5.614e-09	0.07197	1.474e-09	0.1054	0.2297	0.0958	+-++++++?++++-+	0	0.7009	7.4	0.255					Foxj1;Mef2
10	rs35785145		LOC100129055-HSD17B7P2	38525622	C	CTT	0.5937	0.5447	0.5691	INDEL	CTT	0.4254	0.3948	0.4823	0.0272	0.5927	0.52	0.58	1.763e-08	0.02296	1.29e-09	0.1052	0.2287	0.0956	+-++++++?++++-+	0	0.9323	7.5	0.256					7 altered motifs
10	rs1780121		LOC100129055-HSD17B7P2	38529437	C	A	0.6016	0.6077	0.5856	SNP	A	0.4124	0.3908	0.448	0.0167	0.5189	0.4159	0.5024	2.111e-07	0.06929	4.191e-08	0.1	0.229	0.0916	+-++++++-++++-+	14.3	0.2937	6	0.315					7 altered motifs
10	rs1780122		LOC100129055-HSD17B7P2	38529509	C	A	0.6016	0.6057	0.5856	SNP	A	0.4149	0.3909	0.4493	0.0161	0.5185	0.4086	0.5009	2.096e-07	0.07426	4.468e-08	0.0999	0.2289	0.0916	+-++++++-++++-+	14.9	0.2862	6	0.274
10	rs1780124		LOC100129055-HSD17B7P2	38530492	G	A	0.6873	0.5854	0.6133	SNP	A	0.3536	0.3248	0.3839	0.0222	0.7094	0.7817	0.7223	9.118e-08	0.006262	2e-09	0.1328	0.2859	0.1204	+-++++++?++++-+	0	0.7826	7.3	0.299					RXRA
10	rs78518206		LOC100129055-HSD17B7P2	38533117	G	C	0.595	0.5366	0.5691	SNP	C	0.4277	0.394	0.4885	0.0286	0.5266	0.5043	0.523	1.258e-07	0.02644	9.961e-09	0.0996	0.2272	0.0913	+-++++++-++++-+	0	0.4752	6.7	0.256
10	rs147564018		LOC100129055-HSD17B7P2	38533768	T	A	0.8232	0.8272	0.8398	SNP	A	0.1562	0.1323	0.1808	0.0137	0.8047	0.5799	0.7635	1.625e-08	0.05378	3.035e-09	0.1425	0.3007	0.1288	+-++++++-++++++	0	0.7692	7	0.311					5 altered motifs
10	rs2996577		LOC100129055-HSD17B7P2	38534990	C	T	0.5963	0.5386	0.5718	SNP	T	0.4259	0.3948	0.4851	0.0272	0.5329	0.4886	0.5258	9.673e-08	0.03224	9.251e-09	0.0999	0.2281	0.0915	+-++++++-++++-+	0.5	0.4441	6.1	0.287					RXRA
10	rs1780145		LOC100129055-HSD17B7P2	38537070	A	G	0.6016	0.6098	0.5829	SNP	G	0.4182	0.3908	0.4502	0.0162	0.5205	0.4032	0.5017	1.928e-07	0.07792	4.341e-08	0.1	0.2287	0.0916	+-++++++-++++-+	8	0.3635	6.1	0.309					15 altered motifs
10	rs2996628		LOC100129055-HSD17B7P2	38538072	A	T	0.595	0.5508	0.5718	SNP	T	0.4273	0.3948	0.484	0.0265	0.5392	0.5047	0.5337	7.04e-08	0.02753	5.826e-09	0.1	0.229	0.0917	+-++++++-++++-+	3.7	0.41	6.8	0.291					Ik-2;NF-AT1;Pou2f2
10	rs1740752		LOC100129055-HSD17B7P2	38538771	A	G	0.562	0.5407	0.5414	SNP	G	0.4554	0.4333	0.4948	0.0185	0.4832	0.6206	0.5048	9.167e-07	0.006444	2.315e-08	0.0984	0.2278	0.0904	++++++++-++++-+	0	0.6644	6.3	0.32
10	rs146195183		LOC100129055-HSD17B7P2	38538808	A	AT	0.8232	0.813	0.837	INDEL	AT	0.1666	0.1368	0.211	0.0216	0.9092	0.4961	0.8227	1.598e-09	0.09017	8.214e-10	0.1507	0.2928	0.134	+-++++++?++++-+	0	0.8957	7.7	0.316					4 altered motifs
10	rs2800484		LOC100129055-HSD17B7P2	38542415	C	T	0.6082	0.5569	0.5746	SNP	T	0.4073	0.3854	0.447	0.0165	0.5433	0.5489	0.5441	1.431e-07	0.02449	1.054e-08	0.1033	0.244	0.0951	+-++++++-++++-+	1.1	0.4377	6.7	0.275			BLD		BATF;HNF1;RFX5
10	rs2800485		LOC100129055-HSD17B7P2	38542588	G	A	0.5976	0.5467	0.5635	SNP	A	0.4275	0.3953	0.4842	0.0271	0.5315	0.4832	0.5238	9.492e-08	0.03478	9.736e-09	0.0996	0.2289	0.0913	+-++++++-++++-+	1.4	0.4353	6.6	0.294
10	rs7099348		LOC100129055-HSD17B7P2	38547573	G	A	0.5963	0.5407	0.5718	SNP	A	0.4269	0.3952	0.4823	0.0267	0.5331	0.4994	0.5278	8.911e-08	0.02964	7.861e-09	0.0997	0.2296	0.0914	+-++++++-++++-+	0.8	0.4414	6.7	0.263					Crx;RREB-1
10	rs2983338		LOC100129055-HSD17B7P2	38550734	C	T	0.595	0.5386	0.5608	SNP	T	0.43	0.3953	0.4884	0.0285	0.5248	0.5081	0.5222	1.322e-07	0.02633	1.041e-08	0.0995	0.2288	0.0912	+-++++++-++++-+	0	0.4513	6.6	0.27					6 altered motifs
10	rs2749649		LOC100129055-HSD17B7P2	38550877	A	G	0.5699	0.5467	0.5442	SNP	G	0.4521	0.432	0.492	0.0183	0.5137	0.6214	0.5306	2.067e-07	0.006727	5.161e-09	0.0989	0.2293	0.0908	++++++++-++++-+	0	0.6294	6.6	0.3
10	rs2800470		LOC100129055-HSD17B7P2	38550901	T	C	0.5726	0.5427	0.5442	SNP	C	0.4433	0.417	0.4803	0.0177	0.5051	0.624	0.5239	4.496e-07	0.006924	1.169e-08	0.1001	0.2311	0.0918	++++++++-++++-+	0	0.6664	6.6	0.316					HNF4
10	rs2800469		LOC100129055-HSD17B7P2	38551001	A	T	0.5607	0.5305	0.5304	SNP	T	0.4622	0.4335	0.4964	0.0191	0.4713	0.6398	0.4976	1.937e-06	0.005428	4.467e-08	0.099	0.2301	0.091	+-++++++-++++-+	0	0.5491	6.1	0.32					Foxa;NF-kappaB;STAT
10	rs55880292		LOC100129055-HSD17B7P2	38554626	T	C	0.8417	0.9553	0.9337	SNP	C	0.1087	0.0742	0.129	0.017	0.9686	0.7303	0.9448	5.425e-08	0.1721	2.275e-08	0.1782	0.5349	0.169	++++++++-+++++?	0	0.4668	6.4	0.334					Myf
10	rs4641407		LOC100129055-HSD17B7P2	38554693	T	C	0.562	0.5366	0.5359	SNP	C	0.4575	0.4329	0.4983	0.0186	0.4723	0.6369	0.4977	1.332e-06	0.005413	3.051e-08	0.0977	0.229	0.0899	++++++++-++++-+	0	0.5865	6.2	0.336					AP-4;SEF-1
10	rs1780123		LOC100129055-HSD17B7P2	38554859	T	C	0.5607	0.5366	0.5359	SNP	C	0.459	0.4337	0.4986	0.0194	0.4802	0.6198	0.5019	9.021e-07	0.006523	2.317e-08	0.0978	0.2278	0.0898	++++++++-++++-+	0	0.6469	6.3	0.286					ATF3;DMRT2;FXR
10	rs2384740		LOC100129055-HSD17B7P2	38555617	A	G	0.562	0.5366	0.5359	SNP	G	0.4584	0.4337	0.4985	0.0194	0.4771	0.6198	0.4993	1.058e-06	0.006518	2.731e-08	0.0978	0.2278	0.0898	++++++++-++++-+	0	0.6276	6.3	0.291					XBP-1
10	rs2996579		LOC100129055-HSD17B7P2	38556576	C	T	0.5646	0.5366	0.5387	SNP	T	0.4582	0.4337	0.4973	0.0189	0.4766	0.6243	0.4995	1.135e-06	0.006326	2.881e-08	0.0979	0.2287	0.09	+-++++++-++++-+	0	0.631	6.3	0.325				MAFF;MAFK
10	rs1980567		LOC100129055-HSD17B7P2	38559288	A	G	0.562	0.5366	0.5359	SNP	G	0.4566	0.4337	0.4973	0.0187	0.4822	0.6325	0.5058	1.102e-06	0.005838	2.609e-08	0.099	0.2294	0.0909	++++++++-++++-+	0	0.6062	6.2	0.311					4 altered motifs
10	rs9417304		LOC100129055-HSD17B7P2	38560548	G	A	0.5646	0.5366	0.5359	SNP	A	0.4519	0.428	0.4905	0.0174	0.499	0.6582	0.5237	6.508e-07	0.004872	1.328e-08	0.1003	0.2338	0.0922	+-+++++++++++-+	0	0.6495	6.5	0.337					Foxj2;Mef2;STAT
10	rs139564669		LOC100129055-HSD17B7P2	38584815	TC	T	0.7573	0.7622	0.8094	INDEL	T	0.2307	0.2113	0.2496	0.0106	0.6487	0.5869	0.6377	2.189e-07	0.02939	1.934e-08	0.1252	0.2694	0.1135	+-++++++?++++++	0	0.9818	6.4	0.262					4 altered motifs
10	rs140753243		LOC100129055-HSD17B7P2	38587942	T	TA	0.843	0.9858	0.9392	INDEL	TA	0.1047	0.0597	0.157	0.0236	1.2184	0.8838	1.1876	1.112e-09	0.1595	4.603e-10	0.2	0.6282	0.1906	++++++++?+++++?	0	0.9431	7.9	0.305					12 altered motifs
10	rs150245813		LOC100129055-HSD17B7P2	38592780	T	G	0.843	0.9878	0.9365	SNP	G	0.1047	0.0599	0.1269	0.0196	0.9909	0.8917	0.983	8.914e-08	0.1557	3.188e-08	0.1853	0.6281	0.1777	++++++++-+++++?	4.9	0.3971	6.1	0.372					Nr2f2;Sox
10	rs34686283		LOC100129055-HSD17B7P2	38599101	C	CT	0.5792	0.5407	0.5497	INDEL	CT	0.4488	0.4208	0.4876	0.0156	0.5344	0.5693	0.5402	2.591e-07	0.01428	1.181e-08	0.1037	0.2324	0.0947	++++++++?++++++	0	0.9003	6	0.276					Ik-2;TATA
10	rs34361856		LOC100129055-HSD17B7P2	38608063	AC	A	0.5712	0.5325	0.5442	INDEL	A	0.4484	0.4288	0.476	0.0108	0.5165	0.6204	0.5337	7.785e-07	0.008255	2.298e-08	0.1045	0.2349	0.0955	+-++++++?++++++	0	0.8311	6.3	0.281					7 altered motifs
10	rs61165117		LOC100129055-HSD17B7P2	38612680	CT	C	0.5752	0.5894	0.5552	INDEL	C	0.4416	0.4248	0.4654	0.0103	0.5717	0.5819	0.5734	2.669e-07	0.01908	1.567e-08	0.1111	0.2483	0.1014	++++++++?++++-+	0	0.7282	6.6	0.306					Foxp1;HDAC2;Zfp105
10	rs2804648		LOC100129055-HSD17B7P2	38614641	G	A	0.5831	0.5508	0.558	SNP	A	0.437	0.4169	0.4729	0.0132	0.4899	0.5757	0.5032	9.868e-07	0.0137	4.512e-08	0.1001	0.2335	0.092	+-++++++-++++++	0	0.6094	6.1	0.28					8 altered motifs
10	rs148317417		LOC100129055-HSD17B7P2	38637982	G	GA	0.8417	0.8963	0.9144	INDEL	GA	0.1093	0.0806	0.1583	0.0179	1.2287	0.3852	1.0711	1.115e-09	0.3599	3.88e-09	0.2017	0.4207	0.1819	++++++++?++++++	0	0.8244	6.6	0.381			BLD		5 altered motifs
10	rs201135409		LOC100129055-HSD17B7P2	38642629	ATACAT	A	0.7348	0.7337	0.7762	INDEL	A	0.3335	0.2652	0.3702	0.0206	0.6639	0.9809	0.7311	8.07e-06	0.0006262	3.082e-08	0.1487	0.2868	0.132	+++++?++?++++++	0	0.8513	6	0.327					15 altered motifs
10	rs4614384		SEPT7L	38682076	C	T	0.8417	0.9085	0.9171	SNP	T	0.1092	0.0792	0.1284	0.0161	1.2344	0.4918	1.1181	2.608e-08	0.3394	4.027e-08	0.2218	0.5148	0.2037	+++?++++?++++-+	0	0.7789	6.1	0.389					HP1-site-factor;SIX5		intronic
