# Supplementary material for: GWAS of epigenetic aging rates in blood reveals a critical role for TERT
Source: Nat Commun. 2018 Jan 26;9:387. doi: 10.1038/s41467-017-02697-5 (PMC5786029; doi:10.1038/s41467-017-02697-5)
Supplement: Supplementary file 4 — Supplementary Data 2 [file 41467_2017_2697_MOESM4_ESM.xlsx]

## Sheet: IEAA_EEAA_leadingSNPs
P values <5.0e-08 marked in bold and red.
P values between [0.05,5.0e-08] marked in bold and blue.
effect sizes are based on regression slopes
effect sizes with respect to minor allele
epigenetic age acceleration measure w.r.t genome-wide significance	CHR	SNP	bp	minor.allele	IEAA.Meta.Beta	EEAA.Meta.Beta	IEAA.Meta.P	EEAA.Meta.P	IEAA.Meta.SE	EEAA.Meta.SE
IEAA	3	rs11706810	160159921	C	0.4089	0.439	1.631e-09	6.552e-07	0.0678	0.0883
IEAA	5	rs2736099	1287340	A	0.631	0.2117	1.287e-12	0.1216	0.0889	0.1367
IEAA	6	rs143093668	18114246	T	-1.6799	-0.5539	4.233e-25	0.00949	0.1623	0.2136
IEAA	6	rs6915893	18110556	T	0.5197	0.3167	1.629e-13	0.0005007	0.0705	0.091
IEAA	6	rs73397619	25624800	C	-0.4602	-0.3329	2.298e-10	0.0004626	0.0726	0.0951
IEAA	17	rs78781855	53102367	G	-0.475	-0.4287	5.592e-09	5.251e-05	0.0815	0.106
EEAA	4	rs10937913	2752425	A	0.0049	-0.5913	0.9422	1.729e-11	0.0674	0.0879
EEAA	10	rs71007656	37970845	C	0.0815	0.5914	0.2557	7.464e-11	0.0717	0.0908
EEAA	10	rs1005277	38218259	A	0.1408	0.7366	0.06564	1.249e-13	0.0765	0.0994
