# Supplementary material for: GWAS of epigenetic aging rates in blood reveals a critical role for TERT
Source: Nat Commun. 2018 Jan 26;9:387. doi: 10.1038/s41467-017-02697-5 (PMC5786029; doi:10.1038/s41467-017-02697-5)
Supplement: Supplementary file 5 — Supplementary Data 3 [file 41467_2017_2697_MOESM5_ESM.xlsx]

## Sheet: header
Column	micro column	label
CHR		Chromosome
SNP		SNP name
bp		Position bp based on Hg19 assembly
type		marker type: SNP or INDEL
minor.allele		minor allele based on our GWAS cohorts, which is the referece allele in both GWAS and cis-eQTL
LD_r2		Linkage disequlibrum r2 corresponding to the leading SNP associated with epigenetic age acceeleration of the corresponding locus
LD_r2_second		Linkage disequlibrum r2 corresponding to the second leading SNP associated with epigenetic age acceeleration of the corresponding locus
SNP.gene		the gene closest to the SNP
GWAS	Meta.beta	GWAS meta beta slope corresponding to minor allele
	Meta.P	Meta GWAS P value
significant cis-eQTL		significant cis-eQTL results (FDR < 0.05) from a large scale analysis comprising 5 studies
	eQTL.gene	the test gene with expression at gene level used for cis-eQTL analysis
	FHS	Study1
	eQTL.Z	cis-eQTL Z corresponding to minor.allele
	eQTL.P	cis-eQTL P value
	GTEx	Study2
	eQTL.Z	cis-eQTL Z corresponding to minor.allele
	eQTL.P	cis-eQTL P value
	LSMeta	Study3
	eQTL.Z	cis-eQTL Z corresponding to minor.allele
	eQTL.P	cis-eQTL P value
	NTR	Study4
	eQTL.q	cis-eQTL q value
	NESDA	Study5
	eQTL.q	cis-eQTL q value

## Sheet: IEAA
									GWAS for age acceleration		significant cis-eQTL
												FHS		GTEx		LSMeta		NTR	NESDA
CHR	locus	SNP	bp	type	minor.allele	LD_r2	LD_r2_second	SNP.gene	Meta.Beta	Meta.P	eQTL.gene	eQTL.Z	eQTL.P	eQTL.Z	eQTL.P	eQTL.Z	eQTL.P	eQTL.q	eQTL.q
3	3q25.33	rs6791056	160025238	SNP	A	0.972772		IFT80	0.391	1.509e-08	KPNA4	9.65233	7.29159e-22
3	3q25.33	rs6790951	160025287	SNP	T	0.972772		IFT80	0.3909	1.51e-08	KPNA4	9.65357	7.20532e-22
3	3q25.33	rs7627555	160034574	SNP	G	0.967356		IFT80	0.3898	1.264e-08	KPNA4	9.8158	1.50313e-22
3	3q25.33	rs7620828	160036076	SNP	C	0.972772		IFT80	0.3917	9.668e-09	KPNA4	9.84254	1.1581e-22
3	3q25.33	rs869467	160047306	SNP	C	0.972772		IFT80	0.391	9.616e-09	KPNA4	9.89417	6.98756e-23
3	3q25.33	rs6809153	160071418	SNP	T	0.972772		IFT80	0.3908	8.057e-09	KPNA4	9.94652	4.17576e-23
3	3q25.33	rs6798183	160074767	SNP	G	0.972772		IFT80	0.3905	8.516e-09	KPNA4	9.94245	4.34644e-23
3	3q25.33	rs7355951	160077943	SNP	G	0.972772		IFT80	0.3965	4.844e-09	KPNA4	9.95734	3.75317e-23
3	3q25.33	rs139818107	160078874	SNP	C	0.972772		IFT80	0.3909	7.93e-09	KPNA4	9.94458	4.25616e-23
3	3q25.33	rs76247316	160082284	SNP	C	0.972772		IFT80	0.3873	1.107e-08	KPNA4	9.93072	4.87888e-23
3	3q25.33	rs55992947	160123373	SNP	G	0.983678		SMC4	0.3943	5.759e-09	KPNA4	9.93339	4.75227e-23
3	3q25.33	rs12632030	160133339	SNP	C	0.978428		SMC4	0.396	5.188e-09	KPNA4	9.93445	4.70305e-23
3	3q25.33	rs1451760	160135428	SNP	T	0.983678		SMC4	0.3978	4.208e-09	KPNA4	9.94035	4.43765e-23
3	3q25.33	rs11718121	160142618	SNP	C	0.983678		SMC4	0.4008	3.354e-09	KPNA4	9.94025	4.44213e-23
3	3q25.33	rs6785881	160153989	SNP	T	1		TRIM59	0.407	2.041e-09	KPNA4	9.94397	4.28186e-23
3	3q25.33	rs1047210	160154258	SNP	C	1		TRIM59	0.4071	2.026e-09	KPNA4	9.94389	4.28551e-23
3	3q25.33	rs11706810	160159921	SNP	C	1		TRIM59	0.4089	1.631e-09	KPNA4	9.94623	4.18781e-23
3	3q25.33	rs17826221	160160452	SNP	C	1		TRIM59	0.4088	1.644e-09	KPNA4	9.94555	4.21583e-23
3	3q25.33	rs17236473	160165608	SNP	T	0.989078		TRIM59	0.4014	2.916e-09	KPNA4	9.92654	5.08403e-23
3	3q25.33	rs3851365	160191236	SNP	A	0.967521		TRIM59-KPNA4	0.3979	4.187e-09	KPNA4	10.3199	9.85713e-25
3	3q25.33	rs4680591	160226575	SNP	C	0.895577		KPNA4-SCARNA7	0.4008	3.529e-09	KPNA4	10.6399	3.58449e-26
3	3q25.33	rs56156703	160258869	SNP	T	0.895577		SCARNA7-KPNA4	0.384	9.296e-09	KPNA4	10.8035	6.3476e-27
3	3q25.33	rs4679654	160272388	SNP	T	0.895577		SCARNA7-KPNA4	0.4075	2.126e-09	KPNA4	10.6299	3.97973e-26
6	6p22.3	rs6907850	18101894	SNP	C	0.0368976	0.857136	KIF13A-NHLRC1	0.5067	1.49e-12	TPMT	6.47873	1.00975e-10
6	6p22.3	rs6908777	18102370	SNP	A	0.216469	0.0904947	KIF13A-NHLRC1	-0.5951	5.334e-09	TPMT					-14.2491	4.54746e-46
6	6p22.3	rs6910196	18102507	SNP	A	0.0270739	0.803196	KIF13A-NHLRC1	0.4475	1.387e-09	TPMT	7.3417	2.43305e-13			12.029	2.50172e-33
6	6p22.3	rs12189658	18103337	SNP	A	0.0369341	0.994746	KIF13A-NHLRC1	0.5159	3.864e-13	TPMT	7.38721	1.73581e-13			11.0842	1.49682e-28
6	6p22.3	rs6921836	18104276	SNP	A	0.0398788	0.944467	KIF13A-NHLRC1	0.5094	3.017e-13	TPMT	7.0036	2.80948e-12
6	6p22.3	rs6920558	18104322	SNP	A	0.0398788	0.944467	KIF13A-NHLRC1	0.5129	2.615e-13	TPMT	6.98902	3.11441e-12
6	6p22.3	rs55749163	18104645	SNP	C	0.953842	0.0409365	KIF13A-NHLRC1	-1.6323	3.498e-23	NHLRC1								3.56e-05
6	6p22.3	rs7744541	18104700	SNP	A	0.0398788	0.944467	KIF13A-NHLRC1	0.5081	4.589e-13	TPMT	6.91055	5.40442e-12
6	6p22.3	rs7761743	18104840	SNP	A	0.0369341	0.994746	KIF13A-NHLRC1	0.5136	4.273e-13	TPMT	7.42804	1.28008e-13
6	6p22.3	rs7764074	18105573	SNP	T	0.262058	0.0909184	KIF13A-NHLRC1	-0.8201	1.857e-13	TPMT					-12.1023	1.02818e-33
6	6p22.3	rs4294009	18106076	SNP	G	0.0369341	0.994746	KIF13A-NHLRC1	0.5169	3.524e-13	TPMT	7.4073	1.49459e-13			10.8396	2.23446e-27
6	6p22.3	rs4074444	18106489	SNP	G	0.0374176	1	KIF13A-NHLRC1	0.5116	5.804e-13	TPMT	7.48225	8.52234e-14			10.5668	4.24741e-26
6	6p22.3	rs11964992	18108977	SNP	C	0.258	0.0891205	KIF13A-NHLRC1	-0.815	2.543e-13	TPMT					-12.1035	1.01326e-33
6	6p22.3	rs6915893	18110556	SNP	T	0.0374176	1	KIF13A-NHLRC1	0.5197	1.629e-13	TPMT	7.52762	6.04959e-14			10.8353	2.34453e-27
6	6p22.3	rs12209493	18111157	SNP	A	0.0374176	1	KIF13A-NHLRC1	0.5023	1.83e-12	TPMT	7.49541	7.71756e-14
6	6p22.3	rs16880220	18111388	SNP	A	0.258	0.0891205	KIF13A-NHLRC1	-0.8132	2.668e-13	TPMT					-12.11	9.34942e-34
6	6p22.3	rs4601132	18112572	SNP	T	0.258	0.0891205	KIF13A-NHLRC1	-0.8154	2.396e-13	TPMT					-12.1012	1.04079e-33
6	6p22.3	rs11967409	18115715	SNP	T	0.262058	0.0856185	KIF13A-NHLRC1	-0.8425	1.126e-13	TPMT					-12.1112	9.23612e-34
6	6p22.3	rs6909725	18117368	SNP	G	0.262058	0.0856185	KIF13A-NHLRC1	-0.822	2.504e-13	TPMT					-12.0778	1.38709e-33
6	6p22.3	rs11758925	18117868	SNP	A	0.0383137	0.97362	KIF13A-NHLRC1	0.5348	1.16e-13	TPMT	7.61011	3.22834e-14
6	6p22.3	rs9477630	18118098	SNP	A	0.0369341	0.994746	KIF13A-NHLRC1	0.5169	2.545e-13	TPMT	7.56223	4.65186e-14			10.8391	2.24916e-27
6	6p22.3	rs4588678	18119477	SNP	T	0.0437064	0.916055	KIF13A-NHLRC1	0.4768	2.702e-11	TPMT	7.3636	2.06869e-13
6	6p22.3	rs10949483	18122506	SNP	A	0.0369341	0.994746	NHLRC1	0.5229	2.234e-13	TPMT	7.55776	4.81273e-14
6	6p22.3	rs12199316	18123502	SNP	G	0.0437064	0.916055	NHLRC1-TPMT	0.4859	6.812e-12	TPMT	7.40939	1.47149e-13			10.8949	1.22034e-27
6	6p22.3	rs9477631	18123772	SNP	G	0.0437064	0.916055	NHLRC1-TPMT	0.4856	6.533e-12	TPMT	7.41842	1.37553e-13
6	6p22.3	rs2842938	18141330	SNP	T	0.195249	0.100919	TPMT	-0.5435	3.262e-09	TPMT	-5.60164	2.2318e-08			-4.12576	3.69769e-05
6	6p22.3	rs28385613	18142970	SNP	A	0.00915349	0.488611	TPMT	0.414	1.226e-08	NHLRC1	-4.22734	2.40496e-05
6	6p22.3	rs28385613	18142970	SNP	A	0.00915349	0.488611	TPMT	0.414	1.226e-08	TPMT	6.22632	5.14758e-10	7.81406	9.73174e-14
6	6p22.3	rs3898137	18147780	SNP	A	0.00893654	0.485523	TPMT	0.4339	2.925e-09	NHLRC1	-4.24493	2.22445e-05
6	6p22.3	rs3898137	18147780	SNP	A	0.00893654	0.485523	TPMT	0.4339	2.925e-09	TPMT	6.01914	1.8728e-09	7.88205	6.21374e-14
6	6p22.3	rs3930695	18149668	SNP	G	0.0128536	0.604943	TPMT	0.4813	1.401e-09	TPMT	6.98988	3.09566e-12	6.84986	4.28171e-11
6	6p22.3	rs4712328	18175464	SNP	C	0.0626607	0.113607	KDM1B	-0.4463	1.497e-08	TPMT	-4.2246	2.43438e-05
6	6p22.3	rs147981051	18176796	SNP	A	0.115928	0.0729451	KDM1B	-0.5788	1.135e-08	NHLRC1							0.000285698
6	6p22.3	rs11970773	18178613	SNP	G	0.0623121	0.121573	KDM1B	-0.43	3.098e-08	TPMT	-3.99409	6.58331e-05
6	6p22.3	rs9396836	18180922	SNP	G	0.0629615	0.11804	KDM1B	-0.4276	3.411e-08	TPMT	-3.92676	8.72052e-05
6	6p22.3	rs12665749	18181374	SNP	G	0.136862	0.0814004	KDM1B	-0.5828	4.286e-09	TPMT					4.25186	2.12059e-05
6	6p22.2	rs6935612	25585844	SNP	C	0.875955		LRRC16A	-0.4214	6.271e-09	BTN3A2	5.82649	5.9987e-09
6	6p22.2	rs6935612	25585844	SNP	C	0.875955		LRRC16A	-0.4214	6.271e-09	HIST1H2AC	4.81792	1.49156e-06
6	6p22.2	rs1028318	25590224	SNP	C	0.875955		LRRC16A	-0.4012	2.72e-08	BTN3A2	5.78774	7.54904e-09
6	6p22.2	rs1028318	25590224	SNP	C	0.875955		LRRC16A	-0.4012	2.72e-08	HIST1H2AC	4.86124	1.20062e-06
6	6p22.2	rs2077393	25607365	SNP	T	0.894649		LRRC16A	-0.4134	6.673e-09	BTN3A2	5.66884	1.51462e-08
6	6p22.2	rs2077393	25607365	SNP	T	0.894649		LRRC16A	-0.4134	6.673e-09	HIST1H2AC	4.49514	7.10228e-06
6	6p22.2	rs742132	25607571	SNP	G	0.894649		LRRC16A	-0.4127	7.029e-09	BTN3A2	5.6666	1.53445e-08
6	6p22.2	rs742132	25607571	SNP	G	0.894649		LRRC16A	-0.4127	7.029e-09	HIST1H2AC	4.50054	6.9251e-06
6	6p22.2	rs7383628	25607876	SNP	G	0.894649		LRRC16A	-0.413	6.896e-09	BTN3A2	5.66223	1.57386e-08
6	6p22.2	rs7383628	25607876	SNP	G	0.894649		LRRC16A	-0.413	6.896e-09	HIST1H2AC	4.50152	6.89322e-06
6	6p22.2	rs3827500	25607908	SNP	G	0.894649		LRRC16A	-0.413	6.863e-09	BTN3A2	5.6607	1.58783e-08
6	6p22.2	rs3827500	25607908	SNP	G	0.894649		LRRC16A	-0.413	6.863e-09	HIST1H2AC	4.50193	6.88016e-06
6	6p22.2	rs3804109	25608009	SNP	T	0.894649		LRRC16A	-0.4128	7.042e-09	BTN3A2	5.66622	1.53781e-08
6	6p22.2	rs3804109	25608009	SNP	T	0.894649		LRRC16A	-0.4128	7.042e-09	HIST1H2AC	4.49649	7.05782e-06
6	6p22.2	rs3804108	25608215	SNP	C	0.894649		LRRC16A	-0.413	8.63e-09	BTN3A2	5.59515	2.31629e-08
6	6p22.2	rs3804108	25608215	SNP	C	0.894649		LRRC16A	-0.413	8.63e-09	HIST1H2AC	4.47554	7.78354e-06
6	6p22.2	rs59606579	25608370	SNP	A	0.894649		LRRC16A	-0.4131	6.859e-09	BTN3A2	5.65587	1.63283e-08
6	6p22.2	rs59606579	25608370	SNP	A	0.894649		LRRC16A	-0.4131	6.859e-09	HIST1H2AC	4.50265	6.85685e-06
6	6p22.2	rs3804106	25608374	SNP	A	0.894649		LRRC16A	-0.4135	6.651e-09	BTN3A2	5.65494	1.64164e-08
6	6p22.2	rs3804106	25608374	SNP	A	0.894649		LRRC16A	-0.4135	6.651e-09	HIST1H2AC	4.5034	6.83289e-06
6	6p22.2	rs6903817	25609477	SNP	A	0.899907		LRRC16A	-0.4021	1.871e-08	BTN3A2	5.66608	1.53906e-08
6	6p22.2	rs6903817	25609477	SNP	A	0.899907		LRRC16A	-0.4021	1.871e-08	HIST1H2AC	4.5457	5.5987e-06
6	6p22.2	rs6904044	25609643	SNP	A	0.899907		LRRC16A	-0.4125	7.431e-09	BTN3A2	5.68066	1.41423e-08
6	6p22.2	rs6904044	25609643	SNP	A	0.899907		LRRC16A	-0.4125	7.431e-09	HIST1H2AC	4.51887	6.35399e-06
6	6p22.2	rs6903765	25609738	SNP	G	0.899907		LRRC16A	-0.4122	7.594e-09	BTN3A2	5.67965	1.42251e-08
6	6p22.2	rs6903765	25609738	SNP	G	0.899907		LRRC16A	-0.4122	7.594e-09	HIST1H2AC	4.51887	6.35387e-06
6	6p22.2	rs6908390	25609756	SNP	T	0.899907		LRRC16A	-0.4122	7.606e-09	BTN3A2	5.67863	1.43099e-08
6	6p22.2	rs6908390	25609756	SNP	T	0.899907		LRRC16A	-0.4122	7.606e-09	HIST1H2AC	4.51886	6.35432e-06
6	6p22.2	rs11962024	25610203	SNP	T	0.899907		LRRC16A	-0.4128	7.261e-09	BTN3A2	5.68615	1.36977e-08
6	6p22.2	rs11962024	25610203	SNP	T	0.899907		LRRC16A	-0.4128	7.261e-09	HIST1H2AC	4.52575	6.15143e-06
6	6p22.2	rs3804105	25612683	SNP	C	0.894649		LRRC16A	-0.4014	1.893e-08	BTN3A2	5.81925	6.26261e-09
6	6p22.2	rs3804105	25612683	SNP	C	0.894649		LRRC16A	-0.4014	1.893e-08	HIST1H2AC	4.48395	7.48415e-06
6	6p22.2	rs1569483	25614595	SNP	G	0.899907		LRRC16A	-0.4109	8.884e-09	BTN3A2	5.72869	1.06857e-08
6	6p22.2	rs1569483	25614595	SNP	G	0.899907		LRRC16A	-0.4109	8.884e-09	HIST1H2AC	4.5649	5.1117e-06
6	6p22.2	rs1321252	25616232	SNP	G	0.894649		LRRC16A	-0.4123	7.991e-09	BTN3A2	5.75001	9.42935e-09
6	6p22.2	rs1321252	25616232	SNP	G	0.894649		LRRC16A	-0.4123	7.991e-09	HIST1H2AC	4.5856	4.63235e-06
6	6p22.2	rs12528262	25616688	SNP	A	0.905202		LRRC16A	-0.4107	1.158e-08	BTN3A2	5.71544	1.1547e-08
6	6p22.2	rs12528262	25616688	SNP	A	0.905202		LRRC16A	-0.4107	1.158e-08	HIST1H2AC	4.63556	3.64619e-06
6	6p22.2	rs10946785	25617068	SNP	T	0.899907		LRRC16A	-0.4145	6.84e-09	BTN3A2	5.76668	8.54851e-09
6	6p22.2	rs10946785	25617068	SNP	T	0.899907		LRRC16A	-0.4145	6.84e-09	HIST1H2AC	4.60631	4.19599e-06
6	6p22.2	rs1997672	25617544	SNP	G	0.899907		LRRC16A	-0.417	5.804e-09	BTN3A2	5.77614	8.08421e-09
6	6p22.2	rs1997672	25617544	SNP	G	0.899907		LRRC16A	-0.417	5.804e-09	HIST1H2AC	4.61604	4.00485e-06
6	6p22.2	rs7761700	25618191	SNP	C	0.899907		LRRC16A	-0.4176	5.491e-09	BTN3A2	5.77875	7.96068e-09
6	6p22.2	rs7761700	25618191	SNP	C	0.899907		LRRC16A	-0.4176	5.491e-09	HIST1H2AC	4.61683	3.98971e-06
6	6p22.2	rs2281070	25622116	SNP	T	0.993963		LRRC16A-SCGN	-0.4182	6.54e-09	BTN3A2	5.47674	4.53458e-08
6	6p22.2	rs2281070	25622116	SNP	T	0.993963		LRRC16A-SCGN	-0.4182	6.54e-09	HIST1H2AC	4.78855	1.7262e-06
6	6p22.2	rs12183240	25624416	SNP	A	1		LRRC16A-SCGN	-0.4579	2.81e-10	BTN3A2	5.38788	7.44128e-08
6	6p22.2	rs12183240	25624416	SNP	A	1		LRRC16A-SCGN	-0.4579	2.81e-10	HIST1H2AC	4.62086	3.91323e-06
6	6p22.2	rs73397619	25624800	SNP	C	1		LRRC16A-SCGN	-0.4602	2.298e-10	BTN3A2	5.38796	7.4381e-08
6	6p22.2	rs73397619	25624800	SNP	C	1		LRRC16A-SCGN	-0.4602	2.298e-10	HIST1H2AC	4.62223	3.8877e-06
6	6p22.2	rs12201186	25625595	SNP	C	1		LRRC16A-SCGN	-0.4259	3.41e-09	BTN3A2	5.38393	7.60555e-08
6	6p22.2	rs12201186	25625595	SNP	C	1		LRRC16A-SCGN	-0.4259	3.41e-09	HIST1H2AC	4.69748	2.70131e-06
6	6p22.2	rs4413605	25626846	SNP	A	1		LRRC16A-SCGN	-0.4176	6.746e-09	BTN3A2	5.35331	9.0044e-08
6	6p22.2	rs4413605	25626846	SNP	A	1		LRRC16A-SCGN	-0.4176	6.746e-09	HIST1H2AC	4.62784	3.78423e-06
6	6p22.2	rs10223506	25627216	SNP	G	1		LRRC16A-SCGN	-0.4265	3.297e-09	BTN3A2	5.37129	8.15559e-08
6	6p22.2	rs10223506	25627216	SNP	G	1		LRRC16A-SCGN	-0.4265	3.297e-09	HIST1H2AC	4.71074	2.53202e-06
6	6p22.2	rs10946786	25627687	SNP	T	1		LRRC16A-SCGN	-0.4265	3.297e-09	BTN3A2	5.36463	8.46035e-08
6	6p22.2	rs10946786	25627687	SNP	T	1		LRRC16A-SCGN	-0.4265	3.297e-09	HIST1H2AC	4.71757	2.44893e-06
6	6p22.2	rs9295667	25628445	SNP	A	1		LRRC16A-SCGN	-0.4269	3.177e-09	BTN3A2	5.35731	8.80851e-08
6	6p22.2	rs9295667	25628445	SNP	A	1		LRRC16A-SCGN	-0.4269	3.177e-09	HIST1H2AC	4.72332	2.3809e-06
6	6p22.2	rs9467538	25628688	SNP	A	1		LRRC16A-SCGN	-0.458	2.663e-10	BTN3A2	5.38558	7.53683e-08
6	6p22.2	rs9467538	25628688	SNP	A	1		LRRC16A-SCGN	-0.458	2.663e-10	HIST1H2AC	4.6581	3.27041e-06
6	6p22.2	rs2223323	25628852	SNP	A	0.993963		LRRC16A-SCGN	-0.4238	4.089e-09	BTN3A2	5.34416	9.46863e-08
6	6p22.2	rs2223323	25628852	SNP	A	0.993963		LRRC16A-SCGN	-0.4238	4.089e-09	HIST1H2AC	4.65225	3.36429e-06
6	6p22.2	rs2205933	25628924	SNP	A	0.987969		LRRC16A-SCGN	-0.4251	3.721e-09	BTN3A2	5.37005	8.21131e-08
6	6p22.2	rs2205933	25628924	SNP	A	0.987969		LRRC16A-SCGN	-0.4251	3.721e-09	HIST1H2AC	4.70465	2.60853e-06
6	6p22.2	rs1980450	25629747	SNP	G	1		LRRC16A-SCGN	-0.4327	1.923e-09	BTN3A2	5.3658	8.406e-08
6	6p22.2	rs1980450	25629747	SNP	G	1		LRRC16A-SCGN	-0.4327	1.923e-09	HIST1H2AC	4.73661	2.23062e-06
6	6p22.2	rs1980451	25630091	SNP	A	0.988226		LRRC16A-SCGN	-0.4269	3.147e-09	BTN3A2	5.36317	8.5287e-08
6	6p22.2	rs1980451	25630091	SNP	A	0.988226		LRRC16A-SCGN	-0.4269	3.147e-09	HIST1H2AC	4.73662	2.23054e-06
6	6p22.2	rs1980452	25630136	SNP	C	1		LRRC16A-SCGN	-0.4162	9.111e-09	BTN3A2	5.30134	1.19677e-07
6	6p22.2	rs1980452	25630136	SNP	C	1		LRRC16A-SCGN	-0.4162	9.111e-09	HIST1H2AC	4.72449	2.36725e-06
6	6p22.2	rs9467539	25630231	SNP	C	1		LRRC16A-SCGN	-0.427	3.178e-09	BTN3A2	5.35956	8.70015e-08
6	6p22.2	rs9467539	25630231	SNP	C	1		LRRC16A-SCGN	-0.427	3.178e-09	HIST1H2AC	4.7343	2.25613e-06
6	6p22.2	rs9467541	25630549	SNP	T	0.99397		LRRC16A-SCGN	-0.4516	4.798e-10	BTN3A2	5.36606	8.39431e-08
6	6p22.2	rs9467541	25630549	SNP	T	0.99397		LRRC16A-SCGN	-0.4516	4.798e-10	HIST1H2AC	4.65744	3.28092e-06
6	6p22.2	rs9467542	25631053	SNP	C	1		LRRC16A-SCGN	-0.4273	3.2e-09	BTN3A2	5.35387	8.97701e-08
6	6p22.2	rs9467542	25631053	SNP	C	1		LRRC16A-SCGN	-0.4273	3.2e-09	HIST1H2AC	4.67834	2.96488e-06
6	6p22.2	rs2072842	25631179	SNP	T	1		LRRC16A-SCGN	-0.428	3.252e-09	BTN3A2	5.35163	9.08828e-08
6	6p22.2	rs2072842	25631179	SNP	T	1		LRRC16A-SCGN	-0.428	3.252e-09	HIST1H2AC	4.7306	2.29746e-06
6	6p22.2	rs2072844	25632041	SNP	A	0.993963		LRRC16A-SCGN	-0.4463	8.031e-10	BTN3A2	5.31564	1.10694e-07
6	6p22.2	rs2072844	25632041	SNP	A	0.993963		LRRC16A-SCGN	-0.4463	8.031e-10	HIST1H2AC	4.61875	3.95317e-06
6	6p22.2	rs2208041	25632342	SNP	C	0.963906		LRRC16A-SCGN	-0.4497	7.494e-10	BTN3A2	6.03617	1.68678e-09
6	6p22.2	rs2208041	25632342	SNP	C	0.963906		LRRC16A-SCGN	-0.4497	7.494e-10	HIST1H2AC	4.66467	3.16811e-06
6	6p22.2	rs1321251	25632751	SNP	G	0.963906		LRRC16A-SCGN	-0.4522	6.135e-10	BTN3A2	6.03476	1.70142e-09
6	6p22.2	rs1321251	25632751	SNP	G	0.963906		LRRC16A-SCGN	-0.4522	6.135e-10	HIST1H2AC	4.66208	3.20806e-06
6	6p22.2	rs1853049	25633052	SNP	C	0.963906		LRRC16A-SCGN	-0.4565	4.719e-10	BTN3A2	6.11075	1.06334e-09
6	6p22.2	rs1853049	25633052	SNP	C	0.963906		LRRC16A-SCGN	-0.4565	4.719e-10	HIST1H2AC	4.56457	5.11988e-06
6	6p22.2	rs113164182	25633829	SNP	C	0.527085		LRRC16A-SCGN	-0.4955	4.527e-08	HIST1H2AC	4.41078	1.05065e-05
6	6p22.2	rs113164182	25633829	SNP	C	0.527085		LRRC16A-SCGN	-0.4955	4.527e-08	LRRC16A	7.0489	2.03709e-12
6	6p22.2	rs73397648	25634033	SNP	G	0.963906		LRRC16A-SCGN	-0.4464	1.118e-09	BTN3A2	6.00941	1.98789e-09
6	6p22.2	rs73397648	25634033	SNP	G	0.963906		LRRC16A-SCGN	-0.4464	1.118e-09	HIST1H2AC	4.63887	3.58851e-06
6	6p22.2	rs7773087	25634440	SNP	C	0.963906		LRRC16A-SCGN	-0.4491	7.908e-10	BTN3A2	6.01243	1.95147e-09
6	6p22.2	rs7773087	25634440	SNP	C	0.963906		LRRC16A-SCGN	-0.4491	7.908e-10	HIST1H2AC	4.62515	3.8335e-06
6	6p22.2	rs16890878	25636915	SNP	C	0.957986		LRRC16A-SCGN	-0.4462	9.87e-10	BTN3A2	6.01401	1.93266e-09
6	6p22.2	rs16890878	25636915	SNP	C	0.957986		LRRC16A-SCGN	-0.4462	9.87e-10	HIST1H2AC	4.59186	4.496e-06
6	6p22.2	rs1406926	25637117	SNP	G	0.957986		LRRC16A-SCGN	-0.4461	9.965e-10	BTN3A2	6.00766	2.00927e-09
6	6p22.2	rs1406926	25637117	SNP	G	0.957986		LRRC16A-SCGN	-0.4461	9.965e-10	HIST1H2AC	4.58627	4.61753e-06
6	6p22.2	rs1406925	25637468	SNP	T	0.957986		LRRC16A-SCGN	-0.4464	9.807e-10	BTN3A2	5.99203	2.21084e-09
6	6p22.2	rs1406925	25637468	SNP	T	0.957986		LRRC16A-SCGN	-0.4464	9.807e-10	HIST1H2AC	4.47519	7.79639e-06
6	6p22.2	rs58499973	25637632	SNP	A	0.957986		LRRC16A-SCGN	-0.4464	9.927e-10	BTN3A2	6.01031	1.97697e-09
6	6p22.2	rs58499973	25637632	SNP	A	0.957986		LRRC16A-SCGN	-0.4464	9.927e-10	HIST1H2AC	4.59886	4.34814e-06
6	6p22.2	rs59878104	25637633	INDEL	TC	0.957986		LRRC16A-SCGN	-0.4568	5.909e-09	BTN3A2	6.01222	1.95399e-09
6	6p22.2	rs59878104	25637633	INDEL	TC	0.957986		LRRC16A-SCGN	-0.4568	5.909e-09	HIST1H2AC	4.59331	4.46511e-06
6	6p22.2	rs58262709	25637708	SNP	T	0.957986		LRRC16A-SCGN	-0.4455	1.053e-09	BTN3A2	6.01423	1.92997e-09
6	6p22.2	rs58262709	25637708	SNP	T	0.957986		LRRC16A-SCGN	-0.4455	1.053e-09	HIST1H2AC	4.5993	4.33898e-06
6	6p22.2	rs7774036	25638211	SNP	G	0.957986		LRRC16A-SCGN	-0.4452	1.073e-09	BTN3A2	6.01025	1.97772e-09
6	6p22.2	rs7774036	25638211	SNP	G	0.957986		LRRC16A-SCGN	-0.4452	1.073e-09	HIST1H2AC	4.59591	4.41001e-06
6	6p22.2	rs714563	25640166	SNP	T	0.957986		LRRC16A-SCGN	-0.4486	8.127e-10	BTN3A2	6.02285	1.83064e-09
6	6p22.2	rs714563	25640166	SNP	T	0.957986		LRRC16A-SCGN	-0.4486	8.127e-10	HIST1H2AC	4.60888	4.1446e-06
6	6p22.2	rs10447385	25640674	SNP	G	0.957986		LRRC16A-SCGN	-0.444	1.189e-09	BTN3A2	6.01128	1.96529e-09
6	6p22.2	rs10447385	25640674	SNP	G	0.957986		LRRC16A-SCGN	-0.444	1.189e-09	HIST1H2AC	4.60912	4.13982e-06
6	6p22.2	rs10447386	25640727	SNP	T	0.957986		LRRC16A-SCGN	-0.4439	1.197e-09	BTN3A2	6.01108	1.96766e-09
6	6p22.2	rs10447386	25640727	SNP	T	0.957986		LRRC16A-SCGN	-0.4439	1.197e-09	HIST1H2AC	4.60944	4.13352e-06
6	6p22.2	rs6456687	25641636	SNP	T	0.957986		LRRC16A-SCGN	-0.4434	1.244e-09	BTN3A2	6.01146	1.9631e-09
6	6p22.2	rs6456687	25641636	SNP	T	0.957986		LRRC16A-SCGN	-0.4434	1.244e-09	HIST1H2AC	4.61442	4.03602e-06
6	6p22.2	rs10447387	25642100	SNP	G	0.957986		LRRC16A-SCGN	-0.4431	1.284e-09	BTN3A2	6.01494	1.92161e-09
6	6p22.2	rs10447387	25642100	SNP	G	0.957986		LRRC16A-SCGN	-0.4431	1.284e-09	HIST1H2AC	4.6162	4.00171e-06
6	6p22.2	rs10447388	25642243	SNP	G	0.957986		LRRC16A-SCGN	-0.4429	1.297e-09	BTN3A2	6.01152	1.96235e-09
6	6p22.2	rs10447388	25642243	SNP	G	0.957986		LRRC16A-SCGN	-0.4429	1.297e-09	HIST1H2AC	4.61859	3.95619e-06
6	6p22.2	rs10447389	25642577	SNP	A	0.957986		LRRC16A-SCGN	-0.4527	5.19e-10	BTN3A2	6.0359	1.68956e-09
6	6p22.2	rs10447389	25642577	SNP	A	0.957986		LRRC16A-SCGN	-0.4527	5.19e-10	HIST1H2AC	4.61666	3.99303e-06
6	6p22.2	rs4712948	25643804	SNP	G	0.957986		LRRC16A-SCGN	-0.445	9.759e-10	BTN3A2	6.04277	1.61959e-09
6	6p22.2	rs4712948	25643804	SNP	G	0.957986		LRRC16A-SCGN	-0.445	9.759e-10	HIST1H2AC	4.62428	3.84944e-06
6	6p22.2	rs4712949	25644203	SNP	T	0.96423		LRRC16A-SCGN	-0.4338	2.87e-09	BTN3A2	6.19563	6.24906e-10
6	6p22.2	rs4712949	25644203	SNP	T	0.96423		LRRC16A-SCGN	-0.4338	2.87e-09	HIST1H2AC	4.58241	4.70324e-06
6	6p22.2	rs909663	25645314	SNP	C	0.957986		LRRC16A-SCGN	-0.4436	1.094e-09	BTN3A2	6.06093	1.44808e-09
6	6p22.2	rs909663	25645314	SNP	C	0.957986		LRRC16A-SCGN	-0.4436	1.094e-09	HIST1H2AC	4.64254	3.52558e-06
6	6p22.2	rs876239	25645362	SNP	T	0.96423		LRRC16A-SCGN	-0.4443	1.186e-09	BTN3A2	6.08023	1.28513e-09
6	6p22.2	rs876239	25645362	SNP	T	0.96423		LRRC16A-SCGN	-0.4443	1.186e-09	HIST1H2AC	4.65858	3.26279e-06
6	6p22.2	rs35925328	25646126	INDEL	G	0.96423		LRRC16A-SCGN	-0.447	1.183e-08	BTN3A2	6.07598	1.31938e-09
6	6p22.2	rs35925328	25646126	INDEL	G	0.96423		LRRC16A-SCGN	-0.447	1.183e-08	HIST1H2AC	4.66373	3.18251e-06
6	6p22.2	rs909665	25646145	SNP	A	0.96423		LRRC16A-SCGN	-0.4375	2.108e-09	BTN3A2	6.0928	1.18881e-09
6	6p22.2	rs909665	25646145	SNP	A	0.96423		LRRC16A-SCGN	-0.4375	2.108e-09	HIST1H2AC	4.67428	3.02388e-06
6	6p22.2	rs10946787	25646839	SNP	A	0.957986		LRRC16A-SCGN	-0.4448	9.823e-10	BTN3A2	6.06444	1.417e-09
6	6p22.2	rs10946787	25646839	SNP	A	0.957986		LRRC16A-SCGN	-0.4448	9.823e-10	HIST1H2AC	4.64987	3.40315e-06
6	6p22.2	rs976958	25650096	SNP	T	0.96423		LRRC16A-SCGN	-0.4369	2.09e-09	BTN3A2	6.10473	1.10395e-09
6	6p22.2	rs976958	25650096	SNP	T	0.96423		LRRC16A-SCGN	-0.4369	2.09e-09	HIST1H2AC	4.66596	3.14844e-06
6	6p22.2	rs71808492	25650865	INDEL	A	0.830401		LRRC16A-SCGN	-0.5072	4.993e-10	BTN3A2	6.02923	1.76032e-09
6	6p22.2	rs199794361	25650871	INDEL	A	0.719916		LRRC16A-SCGN	-0.6347	7.072e-10	BTN3A2	5.61973	2.01152e-08
6	6p22.2	rs12528182	25651197	SNP	G	0.96423		LRRC16A-SCGN	-0.437	2.078e-09	BTN3A2	6.10035	1.13435e-09
6	6p22.2	rs12528182	25651197	SNP	G	0.96423		LRRC16A-SCGN	-0.437	2.078e-09	HIST1H2AC	4.67485	3.01549e-06
6	6p22.2	rs12524760	25651263	SNP	G	0.96423		LRRC16A-SCGN	-0.437	2.08e-09	BTN3A2	6.10058	1.13275e-09
6	6p22.2	rs12524760	25651263	SNP	G	0.96423		LRRC16A-SCGN	-0.437	2.08e-09	HIST1H2AC	4.67495	3.01413e-06
6	6p22.2	rs4140640	25651650	SNP	G	0.940532		LRRC16A-SCGN	-0.4462	1.054e-09	BTN3A2	6.04199	1.62742e-09
6	6p22.2	rs4140640	25651650	SNP	G	0.940532		LRRC16A-SCGN	-0.4462	1.054e-09	HIST1H2AC	4.74948	2.09386e-06
6	6p22.2	rs3215471	25652568	INDEL	A	0.957986		SCGN	-0.4649	4.12e-09	BTN3A2	6.0772	1.30947e-09
6	6p22.2	rs3215471	25652568	INDEL	A	0.957986		SCGN	-0.4649	4.12e-09	HIST1H2AC	4.8455	1.2994e-06
6	6p22.2	rs1040419	25653090	SNP	T	0.957986		SCGN	-0.4416	1.294e-09	BTN3A2	6.09323	1.18566e-09
6	6p22.2	rs1040419	25653090	SNP	T	0.957986		SCGN	-0.4416	1.294e-09	HIST1H2AC	4.66818	3.11475e-06
6	6p22.2	rs34327841	25653566	INDEL	TA	0.957986		SCGN	-0.4948	3.038e-09	BTN3A2	6.09862	1.1466e-09
6	6p22.2	rs34327841	25653566	INDEL	TA	0.957986		SCGN	-0.4948	3.038e-09	HIST1H2AC	4.66528	3.15878e-06
6	6p22.2	rs1406927	25653842	SNP	G	0.957986		SCGN	-0.4415	1.307e-09	BTN3A2	6.09509	1.17202e-09
6	6p22.2	rs1406927	25653842	SNP	G	0.957986		SCGN	-0.4415	1.307e-09	HIST1H2AC	4.66941	3.09613e-06
6	6p22.2	rs2281075	25654987	SNP	T	0.946294		SCGN	-0.435	2.491e-09	BTN3A2	6.12502	9.72898e-10
6	6p22.2	rs2281075	25654987	SNP	T	0.946294		SCGN	-0.435	2.491e-09	HIST1H2AC	4.68907	2.81426e-06
6	6p22.2	rs2072846	25655104	SNP	C	0.957986		SCGN	-0.4463	8.773e-10	BTN3A2	6.10329	1.11383e-09
6	6p22.2	rs2072846	25655104	SNP	C	0.957986		SCGN	-0.4463	8.773e-10	HIST1H2AC	4.67249	3.05033e-06
6	6p22.2	rs12527646	25655675	SNP	A	0.96423		SCGN	-0.4389	1.792e-09	BTN3A2	6.13035	9.41084e-10
6	6p22.2	rs12527646	25655675	SNP	A	0.96423		SCGN	-0.4389	1.792e-09	HIST1H2AC	4.69064	2.79286e-06
6	6p22.2	rs16890900	25655839	SNP	G	0.957986		SCGN	-0.4465	8.553e-10	BTN3A2	6.10646	1.09214e-09
6	6p22.2	rs16890900	25655839	SNP	G	0.957986		SCGN	-0.4465	8.553e-10	HIST1H2AC	4.67356	3.03456e-06
6	6p22.2	rs200819044	25655893	INDEL	AT	0.96423		SCGN	-0.4688	3.444e-09	BTN3A2	6.28929	3.44828e-10
6	6p22.2	rs200819044	25655893	INDEL	AT	0.96423		SCGN	-0.4688	3.444e-09	HIST1H2AC	4.4443	8.99998e-06
6	6p22.2	rs10484591	25656661	SNP	G	0.952555		SCGN	-0.4381	4.269e-09	BTN3A2	6.01925	1.87149e-09
6	6p22.2	rs10484591	25656661	SNP	G	0.952555		SCGN	-0.4381	4.269e-09	HIST1H2AC	4.92781	8.57214e-07
6	6p22.2	rs60513855	25658414	SNP	T	0.946294		SCGN	-0.4447	1.207e-09	BTN3A2	6.13205	9.31181e-10
6	6p22.2	rs60513855	25658414	SNP	T	0.946294		SCGN	-0.4447	1.207e-09	HIST1H2AC	4.73174	2.28459e-06
6	6p22.2	rs1003967	25658907	SNP	C	0.946294		SCGN	-0.4488	9.457e-10	BTN3A2	6.07088	1.3617e-09
6	6p22.2	rs1003967	25658907	SNP	C	0.946294		SCGN	-0.4488	9.457e-10	HIST1H2AC	4.74687	2.12096e-06
6	6p22.2	rs5875057	25659021	INDEL	C	0.94007		SCGN	-0.4391	1.879e-08	BTN3A2	6.07677	1.31295e-09
6	6p22.2	rs5875057	25659021	INDEL	C	0.94007		SCGN	-0.4391	1.879e-08	HIST1H2AC	4.80487	1.59176e-06
6	6p22.2	rs9467552	25659219	SNP	A	0.94007		SCGN	-0.4326	2.332e-09	BTN3A2	6.06159	1.44214e-09
6	6p22.2	rs9467552	25659219	SNP	A	0.94007		SCGN	-0.4326	2.332e-09	HIST1H2AC	4.79627	1.66135e-06
6	6p22.2	rs10946788	25660510	SNP	A	0.946294		SCGN	-0.4246	4.887e-09	BTN3A2	6.08542	1.24447e-09
6	6p22.2	rs10946788	25660510	SNP	A	0.946294		SCGN	-0.4246	4.887e-09	HIST1H2AC	4.81354	1.52452e-06
6	6p22.2	rs9461188	25660972	SNP	G	0.94007		SCGN	-0.4324	2.384e-09	BTN3A2	6.0615	1.44293e-09
6	6p22.2	rs9461188	25660972	SNP	G	0.94007		SCGN	-0.4324	2.384e-09	HIST1H2AC	4.79626	1.66137e-06
6	6p22.2	rs9461189	25661064	SNP	A	0.94007		SCGN	-0.4324	2.386e-09	BTN3A2	6.06149	1.44304e-09
6	6p22.2	rs9461189	25661064	SNP	A	0.94007		SCGN	-0.4324	2.386e-09	HIST1H2AC	4.79627	1.66134e-06
6	6p22.2	rs2072850	25661368	SNP	C	0.946294		SCGN	-0.4246	4.906e-09	BTN3A2	6.08531	1.24535e-09
6	6p22.2	rs2072850	25661368	SNP	C	0.946294		SCGN	-0.4246	4.906e-09	HIST1H2AC	4.81348	1.52498e-06
6	6p22.2	rs2072847	25661887	SNP	T	0.94007		SCGN	-0.457	3.806e-10	BTN3A2	6.0679	1.38703e-09
6	6p22.2	rs2072847	25661887	SNP	T	0.94007		SCGN	-0.457	3.806e-10	HIST1H2AC	4.70599	2.59149e-06
6	6p22.2	rs2072851	25662332	SNP	C	0.94007		SCGN	-0.4567	3.913e-10	BTN3A2	6.06789	1.38708e-09
6	6p22.2	rs2072851	25662332	SNP	C	0.94007		SCGN	-0.4567	3.913e-10	HIST1H2AC	4.7059	2.59264e-06
6	6p22.2	rs7754155	25662686	SNP	A	0.946294		SCGN	-0.4496	8.128e-10	BTN3A2	6.09177	1.19646e-09
6	6p22.2	rs7754155	25662686	SNP	A	0.946294		SCGN	-0.4496	8.128e-10	HIST1H2AC	4.7231	2.38342e-06
6	6p22.2	rs73399723	25663610	SNP	G	0.96423		SCGN	-0.4215	5.48e-09	BTN3A2	5.30469	1.17508e-07
6	6p22.2	rs73399723	25663610	SNP	G	0.96423		SCGN	-0.4215	5.48e-09	HIST1H2AC	4.79683	1.65667e-06
6	6p22.2	rs10946789	25663903	SNP	G	0.946294		SCGN	-0.449	8.728e-10	BTN3A2	6.06332	1.42686e-09
6	6p22.2	rs10946789	25663903	SNP	G	0.946294		SCGN	-0.449	8.728e-10	HIST1H2AC	4.72848	2.32142e-06
6	6p22.2	rs12529390	25664679	SNP	T	0.933892		SCGN	-0.4532	5.598e-10	BTN3A2	6.19321	6.34511e-10
6	6p22.2	rs12529390	25664679	SNP	T	0.933892		SCGN	-0.4532	5.598e-10	HIST1H2AC	4.65126	3.38037e-06
6	6p22.2	rs7775000	25666164	SNP	A	0.946294		SCGN	-0.4247	5.13e-09	BTN3A2	6.02932	1.75933e-09
6	6p22.2	rs7775000	25666164	SNP	A	0.946294		SCGN	-0.4247	5.13e-09	HIST1H2AC	4.82232	1.4592e-06
6	6p22.2	rs7757280	25666532	SNP	C	0.946294		SCGN	-0.4257	5.124e-09	BTN3A2	5.89201	4.05362e-09
6	6p22.2	rs7757280	25666532	SNP	C	0.946294		SCGN	-0.4257	5.124e-09	HIST1H2AC	4.85442	1.24248e-06
6	6p22.2	rs12525376	25666684	SNP	G	0.934296		SCGN	-0.45	7.191e-10	BTN3A2	6.02095	1.85206e-09
6	6p22.2	rs12525376	25666684	SNP	G	0.934296		SCGN	-0.45	7.191e-10	HIST1H2AC	4.61892	3.94997e-06
6	6p22.2	rs12524429	25668075	SNP	A	0.946294		SCGN	-0.4411	1.754e-09	BTN3A2	6.07864	1.29788e-09
6	6p22.2	rs12524429	25668075	SNP	A	0.946294		SCGN	-0.4411	1.754e-09	HIST1H2AC	4.83009	1.40362e-06
6	6p22.2	rs2064763	25669157	SNP	A	0.934646		SCGN	-0.4532	5.753e-10	BTN3A2	5.93293	3.16695e-09
6	6p22.2	rs2064763	25669157	SNP	A	0.934646		SCGN	-0.4532	5.753e-10	HIST1H2AC	4.92432	8.72571e-07
6	6p22.2	rs2064126	25669496	SNP	G	0.94007		SCGN	-0.432	2.391e-09	BTN3A2	6.07985	1.28821e-09
6	6p22.2	rs2064126	25669496	SNP	G	0.94007		SCGN	-0.432	2.391e-09	HIST1H2AC	4.93622	8.21237e-07
6	6p22.2	rs2064127	25669636	SNP	T	0.933892		SCGN	-0.4305	2.755e-09	BTN3A2	6.08017	1.28565e-09
6	6p22.2	rs2064127	25669636	SNP	T	0.933892		SCGN	-0.4305	2.755e-09	HIST1H2AC	4.94379	7.90103e-07
6	6p22.2	rs4712952	25670792	SNP	C	0.933892		SCGN	-0.4155	1.033e-08	BTN3A2	6.01618	1.9071e-09
6	6p22.2	rs4712952	25670792	SNP	C	0.933892		SCGN	-0.4155	1.033e-08	HIST1H2AC	4.92767	8.57819e-07
6	6p22.2	rs4712953	25671846	SNP	T	0.933892		SCGN	-0.4377	2.077e-09	BTN3A2	5.97268	2.48779e-09
6	6p22.2	rs4712953	25671846	SNP	T	0.933892		SCGN	-0.4377	2.077e-09	HIST1H2AC	4.8736	1.12817e-06
6	6p22.2	rs4712954	25671873	SNP	T	0.927759		SCGN	-0.4195	7.539e-09	BTN3A2	5.96417	2.62008e-09
6	6p22.2	rs4712954	25671873	SNP	T	0.927759		SCGN	-0.4195	7.539e-09	HIST1H2AC	4.94262	7.94825e-07
17	17q22	rs12051894	53084650	SNP	A	1		STXBP4	-0.4609	1.821e-08	STXBP4	-20.7013	1.44364e-91
17	17q22	rs11650605	53085186	SNP	C	1		STXBP4	-0.4609	1.825e-08	STXBP4	-20.6975	1.55079e-91
17	17q22	rs113592246	53096179	SNP	A	1		STXBP4	-0.4665	1.029e-08	STXBP4	-20.5106	5.50961e-90
17	17q22	rs17817448	53100483	SNP	T	1		STXBP4	-0.4698	8.11e-09	STXBP4	-20.4328	2.41508e-89
17	17q22	rs113217571	53102357	SNP	G	0.993648		STXBP4	-0.4745	7.49e-09	STXBP4	-20.3182	2.11583e-88
17	17q22	rs78781855	53102367	SNP	G	1		STXBP4	-0.475	5.592e-09	STXBP4	-20.3553	1.04859e-88
17	17q22	rs7211469	53103598	SNP	G	1		STXBP4	-0.4666	9.664e-09	STXBP4	-20.3949	4.96066e-89
17	17q22	rs62078811	53109176	SNP	A	1		STXBP4	-0.4695	8.341e-09	STXBP4	-20.413	3.52049e-89
17	17q22	rs17210015	53115476	SNP	C	0.993647		STXBP4	-0.4548	1.903e-08	STXBP4	-20.2312	1.08866e-87
17	17q22	rs17818142	53121020	SNP	G	1		STXBP4	-0.4679	8.634e-09	STXBP4	-20.4442	1.94692e-89
17	17q22	rs9675081	53121999	SNP	C	1		STXBP4	-0.4559	2.087e-08	STXBP4	-20.4379	2.19281e-89
17	17q22	rs17818160	53122816	SNP	G	1		STXBP4	-0.4552	2.028e-08	STXBP4	-20.4446	1.93095e-89
17	17q22	rs11651927	53139148	SNP	T	1		STXBP4	-0.4552	2.126e-08	STXBP4	-20.4512	1.70381e-89
17	17q22	rs4411559	53140507	SNP	T	0.993647		STXBP4	-0.4541	2.312e-08	STXBP4	-20.5011	6.60898e-90
17	17q22	rs17818238	53145604	SNP	A	1		STXBP4	-0.4588	1.668e-08	STXBP4	-20.4814	9.60761e-90
17	17q22	rs137922381	53162382	SNP	G	0.993647		STXBP4	-0.4547	2.501e-08	STXBP4	-20.5369	3.33996e-90
17	17q22	rs1548908	53167452	SNP	T	1		STXBP4	-0.4683	9.963e-09	STXBP4	-20.6388	4.77469e-91
17	17q22	rs12453184	53171685	SNP	G	1		STXBP4	-0.446	3.914e-08	STXBP4	-20.6419	4.49897e-91

## Sheet: EEAA
									GWAS for age acceleration		significant cis-eQTL
												FHS		GTEx		LSMeta		NTR	NESDA
CHR	locus	SNP	bp	type	minor.allele	LD_r2	LD_r2_second	SNP.gene	Meta.Beta	Meta.P	eQTL.gene	eQTL.Z	eQTL.P	eQTL.Z	eQTL.P	eQTL.Z	eQTL.P	eQTL.q	eQTL.q
4	4p16.3	rs7657265	2616727	SNP	A	0.444287		RNF4-FAM193A	-0.5935	1.19e-08	RNF4					-6.72102	1.80482e-11
4	4p16.3	rs231703	2686335	SNP	C	0.460895		FAM193A	-0.5648	4.327e-09	RNF4					-6.70877	1.965e-11
4	4p16.3	rs231697	2703101	SNP	G	0.462006		FAM193A	-0.5743	2.233e-09	RNF4					-6.51286	7.37627e-11
4	4p16.3	rs232708	2710644	SNP	G	0.396551		FAM193A	-0.5965	1.307e-09	RNF4					-7.00861	2.40715e-12
4	4p16.3	rs684553	2714169	SNP	G	0.396551		FAM193A	-0.6014	1.034e-09	RNF4					-6.92305	4.42178e-12
4	4p16.3	rs4690032	2723531	SNP	C	0.531767		FAM193A	0.4891	2.539e-08	RNF4					5.59718	2.18093e-08
4	4p16.3	rs232722	2734626	SNP	T	0.639848		FAM193A-TNIP2	-0.5083	9.906e-09	RNF4					-6.68375	2.33143e-11
4	4p16.3	rs232721	2737140	SNP	A	0.465507		FAM193A-TNIP2	-0.5321	3.644e-08	RNF4					-6.73527	1.63705e-11
4	4p16.3	rs232720	2737301	SNP	A	0.466623		FAM193A-TNIP2	-0.5337	3.681e-08	RNF4					-6.72463	1.76075e-11
4	4p16.3	rs232717	2738090	SNP	G	0.465507		FAM193A-TNIP2	-0.5333	3.369e-08	RNF4					-6.71849	1.83731e-11
4	4p16.3	rs9683949	2744480	SNP	T	0.825995		TNIP2	0.5057	7.742e-09	RNF4					5.49311	3.95163e-08
4	4p16.3	rs17831665	2744521	SNP	T	0.367425		TNIP2	-0.5835	4.702e-08	RNF4					-4.0437	5.26367e-05
4	4p16.3	rs3733223	2745508	SNP	C	0.978464		TNIP2	-0.547	2.266e-10	RNF4					-6.44454	1.16059e-10
4	4p16.3	rs13145281	2746285	SNP	C	0.844361		TNIP2	0.5819	2.119e-11	RNF4					5.11074	3.21137e-07
4	4p16.3	rs2341303	2747475	SNP	G	0.984189		TNIP2	-0.5674	6.45e-11	RNF4					-6.39879	1.56808e-10
4	4p16.3	rs231175	2754806	SNP	T	0.385579		TNIP2	-0.6201	1.925e-08	RNF4					-3.93438	8.34743e-05
4	4p16.3	rs1263492	2764088	SNP	A	0.334296		TNIP2-SH3BP2	-0.6287	5.03e-10	RNF4					-5.97143	2.35226e-09
10	10p11.21	rs1535272	37847916	SNP	T	0.364155		ANKRD30A-ZNF248	0.6014	2.927e-09	HSD17B7P2			4.389	1.58611e-05
10	10p11.21	rs1535273	37848049	SNP	G	0.364155		ANKRD30A-ZNF248	0.6312	3.868e-10	HSD17B7P2			4.61949	5.746e-06
10	10p11.21	rs1884926	37849007	SNP	G	0.364155		ANKRD30A-ZNF248	0.6275	6.738e-10	HSD17B7P2			4.86619	1.85263e-06
10	10p11.21	rs2145301	37856952	SNP	A	0.328495		ANKRD30A-ZNF248	0.5742	3.342e-08	HSD17B7P2			5.2735	2.58758e-07
10	10p11.21	rs2145301	37856952	SNP	A	0.328495		ANKRD30A-ZNF248	0.5742	3.342e-08	ZNF25	3.98113	6.95175e-05
10	10p11.21	rs1998160	37864993	SNP	A	0.364229		ANKRD30A-ZNF248	0.6288	4.859e-10	HSD17B7P2			4.7651	2.96241e-06
10	10p11.21	rs5784558	37865413	INDEL	G	0.335133		ANKRD30A-ZNF248	0.6641	7.455e-10	HSD17B7P2			5.04384	7.97044e-07
10	10p11.21	rs5784558	37865413	INDEL	G	0.335133		ANKRD30A-ZNF248	0.6641	7.455e-10	ZNF25	4.06718	4.82855e-05
10	10p11.21	rs10740941	37868805	SNP	A	0.328495		ANKRD30A-ZNF248	0.5812	2.933e-08	HSD17B7P2			5.37341	1.56727e-07
10	10p11.21	rs10740941	37868805	SNP	A	0.328495		ANKRD30A-ZNF248	0.5812	2.933e-08	ZNF25	3.99579	6.53651e-05
10	10p11.21	rs7908251	37872271	SNP	G	0.364229		ANKRD30A-ZNF248	0.6338	3.354e-10	HSD17B7P2			4.75917	3.04447e-06
10	10p11.21	rs10718865	37872762	INDEL	C	0.706313		ANKRD30A-ZNF248	-0.6116	3.403e-09	HSD17B7P2			-6.18745	2.03152e-09
10	10p11.21	rs10718865	37872762	INDEL	C	0.706313		ANKRD30A-ZNF248	-0.6116	3.403e-09	ZNF25	-4.14915	3.39002e-05
10	10p11.21	rs9418273	37873644	SNP	G	0.328495		ANKRD30A-ZNF248	0.581	2.013e-08	HSD17B7P2			5.2037	3.65736e-07
10	10p11.21	rs9418273	37873644	SNP	G	0.328495		ANKRD30A-ZNF248	0.581	2.013e-08	ZNF25	3.94754	7.99957e-05
10	10p11.21	rs17607056	37874947	SNP	G	0.185719		ANKRD30A-ZNF248	0.8108	4.258e-08	ZNF25	4.4205	1.00465e-05
10	10p11.21	rs17591263	37875022	SNP	G	0.197327		ANKRD30A-ZNF248	0.7921	2.222e-08	ZNF25	4.25759	2.10259e-05
10	10p11.21	rs4934872	37875245	SNP	A	0.224323		ANKRD30A-ZNF248	0.6949	1.559e-08	ZNF25	4.19853	2.73115e-05
10	10p11.21	rs1321963	37876238	SNP	T	0.328495		ANKRD30A-ZNF248	0.5801	2.02e-08	HSD17B7P2			5.2046	3.64117e-07
10	10p11.21	rs1321963	37876238	SNP	T	0.328495		ANKRD30A-ZNF248	0.5801	2.02e-08	ZNF25	3.94101	8.21958e-05
10	10p11.21	rs4141861	37880854	SNP	T	0.328495		ANKRD30A-ZNF248	0.5798	2.027e-08	HSD17B7P2			5.20449	3.64316e-07
10	10p11.21	rs4141861	37880854	SNP	T	0.328495		ANKRD30A-ZNF248	0.5798	2.027e-08	ZNF25	3.9405	8.23702e-05
10	10p11.21	rs2145305	37886949	SNP	T	0.224323		ANKRD30A-ZNF248	0.6777	2.225e-08	ZNF25	4.209	2.60802e-05
10	10p11.21	rs2180705	37887267	SNP	A	0.364229		ANKRD30A-ZNF248	0.6304	3.65e-10	HSD17B7P2			4.77202	2.86949e-06
10	10p11.21	rs10764136	37892541	SNP	G	0.224323		ANKRD30A-ZNF248	0.7	1.516e-08	ZNF25	4.17432	3.03729e-05
10	10p11.21	rs10740945	37894176	SNP	A	0.364229		ANKRD30A-ZNF248	0.6366	2.571e-10	HSD17B7P2			4.77247	2.8636e-06
10	10p11.21	rs12217416	37897099	SNP	C	0.364229		ANKRD30A-ZNF248	0.6178	3.358e-09	HSD17B7P2			4.43101	1.32217e-05
10	10p11.21	rs4934878	37899129	SNP	A	0.22505		ANKRD30A-ZNF248	0.6728	2.816e-08	ZNF25	4.20574	2.64578e-05
10	10p11.21	rs10734026	37908416	SNP	C	0.328582		ANKRD30A-ZNF248	0.5767	2.513e-08	HSD17B7P2			5.19331	3.84941e-07
10	10p11.21	rs10734026	37908416	SNP	C	0.328582		ANKRD30A-ZNF248	0.5767	2.513e-08	ZNF25	3.94698	8.01823e-05
10	10p11.21	rs10827807	37909047	SNP	T	0.22505		ANKRD30A-ZNF248	0.6804	2.854e-08	ZNF25	4.17238	3.06319e-05
10	10p11.21	rs10764140	37909295	SNP	G	0.364229		ANKRD30A-ZNF248	0.6279	4.362e-10	HSD17B7P2			4.77304	2.85605e-06
10	10p11.21	rs911176	37909366	SNP	T	0.22505		ANKRD30A-ZNF248	0.6942	1.849e-08	ZNF25	4.16108	3.21829e-05
10	10p11.21	rs10734027	37909407	SNP	T	0.230707		ANKRD30A-ZNF248	0.6675	3.465e-08	ZNF25	4.19572	2.7651e-05
10	10p11.21	rs56331146	37911942	INDEL	C	0.744475		ANKRD30A-ZNF248	-0.5296	9.869e-09	HSD17B7P2			-5.34793	1.78224e-07
10	10p11.21	rs3920554	37912214	SNP	A	0.328495		ANKRD30A-ZNF248	0.5754	2.613e-08	HSD17B7P2			5.27113	2.61835e-07
10	10p11.21	rs3920554	37912214	SNP	A	0.328495		ANKRD30A-ZNF248	0.5754	2.613e-08	ZNF25	3.93156	8.54877e-05
10	10p11.21	rs6482048	37913618	SNP	C	0.224323		ANKRD30A-ZNF248	0.6924	2.12e-08	ZNF25	4.16967	3.09968e-05
10	10p11.21	rs289638	37923731	SNP	A	0.985072		ANKRD30A-ZNF248	0.5058	6.751e-09	HSD17B7P2			5.23764	3.09239e-07
10	10p11.21	rs289638	37923731	SNP	A	0.985072		ANKRD30A-ZNF248	0.5058	6.751e-09	ZNF248					4.26237	2.02424e-05
10	10p11.21	rs289638	37923731	SNP	A	0.985072		ANKRD30A-ZNF248	0.5058	6.751e-09	ZNF25	4.79146	1.70144e-06
10	10p11.21	rs9418274	37926411	SNP	T	0.224323		ANKRD30A-ZNF248	0.692	1.282e-08	ZNF25	4.30042	1.73575e-05
10	10p11.21	rs7903942	37929276	SNP	C	0.985072		ANKRD30A-ZNF248	0.5022	8.704e-09	HSD17B7P2			5.19733	3.7739e-07
10	10p11.21	rs7903942	37929276	SNP	C	0.985072		ANKRD30A-ZNF248	0.5022	8.704e-09	ZNF248					4.32574	1.52117e-05
10	10p11.21	rs7903942	37929276	SNP	C	0.985072		ANKRD30A-ZNF248	0.5022	8.704e-09	ZNF25	4.80159	1.61798e-06
10	10p11.21	rs289641	37933261	SNP	A	0.224323		ANKRD30A-ZNF248	0.6876	2.508e-08	ZNF25	4.31336	1.63752e-05
10	10p11.21	rs1885056	37936497	SNP	T	0.985072		ANKRD30A-ZNF248	0.4981	1.134e-08	HSD17B7P2			5.6425	3.91998e-08
10	10p11.21	rs1885056	37936497	SNP	T	0.985072		ANKRD30A-ZNF248	0.4981	1.134e-08	ZNF248					4.31927	1.56596e-05
10	10p11.21	rs1885056	37936497	SNP	T	0.985072		ANKRD30A-ZNF248	0.4981	1.134e-08	ZNF25	4.79308	1.68788e-06
10	10p11.21	rs1885057	37936501	SNP	T	0.985072		ANKRD30A-ZNF248	0.4962	1.251e-08	HSD17B7P2			5.64475	3.87396e-08
10	10p11.21	rs1885057	37936501	SNP	T	0.985072		ANKRD30A-ZNF248	0.4962	1.251e-08	ZNF25	4.79342	1.68504e-06
10	10p11.21	rs9418276	37940116	SNP	T	0.985072		ANKRD30A-ZNF248	0.4962	1.197e-08	HSD17B7P2			5.64298	3.91008e-08
10	10p11.21	rs9418276	37940116	SNP	T	0.985072		ANKRD30A-ZNF248	0.4962	1.197e-08	ZNF25	4.76302	1.9587e-06
10	10p11.21	rs7072977	37940440	SNP	A	0.985072		ANKRD30A-ZNF248	0.4981	1.063e-08	HSD17B7P2			5.64306	3.90855e-08
10	10p11.21	rs7072977	37940440	SNP	A	0.985072		ANKRD30A-ZNF248	0.4981	1.063e-08	ZNF248					4.33426	1.46291e-05
10	10p11.21	rs7072977	37940440	SNP	A	0.985072		ANKRD30A-ZNF248	0.4981	1.063e-08	ZNF25	4.76018	1.9863e-06
10	10p11.21	rs289642	37941336	SNP	A	0.224323		ANKRD30A-ZNF248	0.6851	2.219e-08	ZNF25	4.29678	1.76438e-05
10	10p11.21	rs35687763	37946966	INDEL	GA	0.985072		ANKRD30A-ZNF248	0.5855	1.048e-10	HSD17B7P2			5.64886	3.79144e-08
10	10p11.21	rs35687763	37946966	INDEL	GA	0.985072		ANKRD30A-ZNF248	0.5855	1.048e-10	ZNF25	-4.80493	1.59134e-06
10	10p11.21	rs56365327	37955970	SNP	T	0.224323		ANKRD30A-ZNF248	0.6848	2.322e-08	ZNF25	4.32573	1.54858e-05
10	10p11.21	rs78443809	37958103	SNP	C	0.224323		ANKRD30A-ZNF248	0.6977	4.891e-08	ZNF25	4.29723	1.76081e-05
10	10p11.21	rs58379893	37966612	SNP	A	0.224323		ANKRD30A-ZNF248	0.6861	2.175e-08	ZNF25	4.38695	1.17211e-05
10	10p11.21	rs289647	37968278	SNP	G	0.985267		ANKRD30A-ZNF248	0.503	7.782e-09	HSD17B7P2			5.657	3.63278e-08
10	10p11.21	rs289647	37968278	SNP	G	0.985267		ANKRD30A-ZNF248	0.503	7.782e-09	ZNF248					4.1856	2.84664e-05
10	10p11.21	rs289647	37968278	SNP	G	0.985267		ANKRD30A-ZNF248	0.503	7.782e-09	ZNF25	4.8349	1.37028e-06
10	10p11.21	rs71007656	37970845	INDEL	C	1		ANKRD30A-ZNF248	0.5914	7.464e-11	HSD17B7P2			5.69503	2.97318e-08
10	10p11.21	rs71007656	37970845	INDEL	C	1		ANKRD30A-ZNF248	0.5914	7.464e-11	ZNF25	4.94259	7.94941e-07
10	10p11.21	rs289648	37971837	SNP	C	0.995033		ANKRD30A-ZNF248	0.5013	9.02e-09	HSD17B7P2			5.65345	3.70109e-08
10	10p11.21	rs289648	37971837	SNP	C	0.995033		ANKRD30A-ZNF248	0.5013	9.02e-09	ZNF248					4.27337	1.92687e-05
10	10p11.21	rs289648	37971837	SNP	C	0.995033		ANKRD30A-ZNF248	0.5013	9.02e-09	ZNF25	4.81402	1.52089e-06
10	10p11.21	rs57430818	37973686	SNP	T	0.192594		ANKRD30A-ZNF248	0.7101	3.671e-08	HSD17B7P2			4.53703	8.30188e-06
10	10p11.21	rs57430818	37973686	SNP	T	0.192594		ANKRD30A-ZNF248	0.7101	3.671e-08	ZNF25	4.13711	3.57229e-05
10	10p11.21	rs289649	37975384	SNP	C	0.985096		ANKRD30A-ZNF248	0.4928	1.755e-08	HSD17B7P2			5.80629	1.64498e-08
10	10p11.21	rs289649	37975384	SNP	C	0.985096		ANKRD30A-ZNF248	0.4928	1.755e-08	ZNF248					4.27735	1.89259e-05
10	10p11.21	rs289649	37975384	SNP	C	0.985096		ANKRD30A-ZNF248	0.4928	1.755e-08	ZNF25	4.71559	2.47266e-06
10	10p11.21	rs289650	37975505	SNP	A	0.975137		ANKRD30A-ZNF248	0.4919	1.82e-08	HSD17B7P2			5.98005	6.4169e-09
10	10p11.21	rs289650	37975505	SNP	A	0.975137		ANKRD30A-ZNF248	0.4919	1.82e-08	ZNF248					4.3047	1.67288e-05
10	10p11.21	rs289650	37975505	SNP	A	0.975137		ANKRD30A-ZNF248	0.4919	1.82e-08	ZNF25	4.71146	2.52319e-06
10	10p11.21	rs9417256	37976990	SNP	G	0.975137		ANKRD30A-ZNF248	0.4885	2.495e-08	HSD17B7P2			5.66115	3.55428e-08
10	10p11.21	rs9417256	37976990	SNP	G	0.975137		ANKRD30A-ZNF248	0.4885	2.495e-08	ZNF248					4.34603	1.38643e-05
10	10p11.21	rs9417256	37976990	SNP	G	0.975137		ANKRD30A-ZNF248	0.4885	2.495e-08	ZNF25	4.84498	1.3028e-06
10	10p11.21	rs55638111	37981689	SNP	T	0.224323		ANKRD30A-ZNF248	0.6862	2.208e-08	ZNF25	4.39576	1.12572e-05
10	10p11.21	rs11011335	37983324	SNP	A	0.970274		ANKRD30A-ZNF248	0.4924	2.241e-08	HSD17B7P2			5.69262	3.01117e-08
10	10p11.21	rs11011335	37983324	SNP	A	0.970274		ANKRD30A-ZNF248	0.4924	2.241e-08	ZNF25	4.75936	1.9944e-06
10	10p11.21	rs56160199	37983763	SNP	G	0.224323		ANKRD30A-ZNF248	0.6861	2.261e-08	ZNF25	4.39164	1.14718e-05
10	10p11.21	rs139194473	37985289	SNP	T	0.224323		ANKRD30A-ZNF248	0.6913	2.246e-08	ZNF25	4.38984	1.15669e-05
10	10p11.21	rs201803156	37986173	INDEL	G	0.224323		ANKRD30A-ZNF248	0.9137	7.461e-10	ZNF25	4.62785	3.784e-06
10	10p11.21	rs1987431	37988887	SNP	C	0.975137		ANKRD30A-ZNF248	0.4796	4.472e-08	HSD17B7P2			5.62169	4.37147e-08
10	10p11.21	rs1987431	37988887	SNP	C	0.975137		ANKRD30A-ZNF248	0.4796	4.472e-08	ZNF248					4.35795	1.31376e-05
10	10p11.21	rs1987431	37988887	SNP	C	0.975137		ANKRD30A-ZNF248	0.4796	4.472e-08	ZNF25	4.92355	8.76008e-07
10	10p11.21	rs67598405	37991068	SNP	T	0.224323		ANKRD30A-ZNF248	0.7001	1.463e-08	ZNF25	4.35909	1.33107e-05
10	10p11.21	rs56343162	37995633	SNP	T	0.219417		ANKRD30A-ZNF248	0.8442	2.131e-09	ZNF25	4.01948	5.91467e-05
10	10p11.21	rs58906790	37999425	SNP	C	0.22505		ANKRD30A-ZNF248	0.6706	3.514e-08	ZNF25	4.3931	1.13951e-05
10	10p11.1	rs76027142	38003359	INDEL	C	0.466084		ANKRD30A-ZNF248	0.8082	1.487e-09	ZNF25	4.32277	1.56941e-05
10	10p11.1	rs56905472	38028735	SNP	A	0.398759		ANKRD30A-ZNF248	0.7129	8.213e-10	ZNF25	4.02326	5.82069e-05
10	10p11.1	rs67011531	38030394	SNP	C	0.398759		ANKRD30A-ZNF248	0.7132	8.177e-10	ZNF25	4.0229	5.82974e-05
10	10p11.1	rs16937569	38030639	SNP	A	0.398759		ANKRD30A-ZNF248	0.7099	9.536e-10	ZNF25	3.99637	6.52055e-05
10	10p11.1	rs16937571	38036032	SNP	C	0.191995		ANKRD30A-ZNF248	0.5995	4.763e-09	HSD17B7P2			4.99044	1.0296e-06
10	10p11.1	rs72791703	38040377	SNP	T	0.486307		ANKRD30A-ZNF248	0.8532	1.985e-09	ZNF25	4.13277	3.64016e-05
10	10p11.1	rs12413854	38053283	SNP	C	0.191995		ANKRD30A-ZNF248	0.6006	4.528e-09	HSD17B7P2			4.99482	1.00828e-06
10	10p11.1	rs66762075	38053887	INDEL	G	0.321637		ANKRD30A-ZNF248	0.5691	3.488e-08	HSD17B7P2			5.17848	4.14064e-07
10	10p11.1	rs66762075	38053887	INDEL	G	0.321637		ANKRD30A-ZNF248	0.5691	3.488e-08	ZNF25	5.54714	3.04635e-08
10	10p11.1	rs55738335	38054388	SNP	C	0.191995		ANKRD30A-ZNF248	0.6003	4.608e-09	HSD17B7P2			4.99482	1.00828e-06
10	10p11.1	rs7068885	38054935	SNP	C	0.191995		ANKRD30A-ZNF248	0.6004	4.552e-09	HSD17B7P2			4.99482	1.00828e-06
10	10p11.1	rs150700139	38057345	INDEL	C	0.405044		ANKRD30A-ZNF248	0.8182	1.458e-11	ZNF25	4.04475	5.31337e-05
10	10p11.1	rs182423331	38059073	SNP	T	0.48359		ANKRD30A-ZNF248	0.8403	5.185e-09	ZNF25	3.98588	6.81448e-05
10	10p11.1	rs141306584	38060244	SNP	C	0.191995		ANKRD30A-ZNF248	0.6025	4.512e-09	HSD17B7P2			4.93671	1.32924e-06
10	10p11.1	rs78120648	38060502	SNP	C	0.191995		ANKRD30A-ZNF248	0.5927	9.653e-09	HSD17B7P2			4.9347	1.34193e-06
10	10p11.1	rs10508861	38064069	SNP	A	0.200024		ANKRD30A-ZNF248	0.5929	7.098e-09	HSD17B7P2			4.49609	9.94674e-06
10	10p11.1	rs202122764	38079669	INDEL	TA	0.272344		ANKRD30A-ZNF248	1.011	3.454e-11	HSD17B7P2			4.47764	1.07861e-05
10	10p11.1	rs7895203	38079669	SNP	A	0.628201		ANKRD30A-ZNF248	0.6731	2.324e-11	HSD17B7P2			5.97275	6.67856e-09
10	10p11.1	rs12243792	38081716	SNP	A	0.20339		ANKRD30A-ZNF248	0.597	6.328e-09	HSD17B7P2			4.21491	3.32254e-05
10	10p11.1	rs12412402	38083003	SNP	A	0.20339		ANKRD30A-ZNF248	0.6155	1.72e-09	HSD17B7P2			5.01814	9.01775e-07
10	10p11.1	rs11011371	38087166	SNP	G	0.175798		ANKRD30A-ZNF248	0.604	2.82e-09	HSD17B7P2			4.84912	2.00661e-06
10	10p11.1	rs59486180	38090634	SNP	G	0.196692		ANKRD30A-ZNF248	0.597	6.452e-09	HSD17B7P2			4.21655	3.29981e-05
10	10p11.1	rs3739992	38091148	SNP	A	0.178891		ANKRD30A-ZNF248	0.6059	2.418e-09	HSD17B7P2			5.00537	9.58689e-07
10	10p11.1	rs201880698	38093033	INDEL	TTC	0.196692		ANKRD30A-ZNF248	0.6777	4.907e-09	HSD17B7P2			4.9808	1.07803e-06
10	10p11.1	rs58677007	38093034	INDEL	TC	0.196692		ANKRD30A-ZNF248	0.7096	4.528e-11	HSD17B7P2			4.89339	1.63073e-06
10	10p11.1	rs55742761	38093544	SNP	C	0.200024		ANKRD30A-ZNF248	0.6219	1.196e-09	HSD17B7P2			5.00505	9.60132e-07
10	10p11.1	rs1208689	38097775	SNP	G	0.408973		ANKRD30A-ZNF248	0.4876	2.342e-08	HSD17B7P2			5.94242	7.88167e-09
10	10p11.1	rs1208689	38097775	SNP	G	0.408973		ANKRD30A-ZNF248	0.4876	2.342e-08	ZNF25	4.98848	6.28239e-07
10	10p11.1	rs72791720	38099823	SNP	G	0.503154		ANKRD30A-ZNF248	0.7676	3.525e-09	ZNF25	4.47953	7.63992e-06
10	10p11.1	rs200903	38101578	SNP	T	0.408973		ANKRD30A-ZNF248	0.4886	2.19e-08	HSD17B7P2			6.00819	5.49893e-09
10	10p11.1	rs200903	38101578	SNP	T	0.408973		ANKRD30A-ZNF248	0.4886	2.19e-08	ZNF25	4.99437	6.09461e-07
10	10p11.1	rs200907	38104487	SNP	C	0.238559		ANKRD30A-ZNF248	0.6542	3.903e-10	HSD17B7P2			5.36955	1.59812e-07
10	10p11.1	rs200909	38106609	SNP	C	0.238559		ANKRD30A-ZNF248	0.649	5.707e-10	HSD17B7P2			5.36939	1.59942e-07
10	10p11.1	rs200910	38108176	SNP	T	0.408973		ANKRD30A-ZNF248	0.4911	1.826e-08	HSD17B7P2			6.01391	5.32893e-09
10	10p11.1	rs200910	38108176	SNP	T	0.408973		ANKRD30A-ZNF248	0.4911	1.826e-08	ZNF248					4.58249	4.5967e-06
10	10p11.1	rs200910	38108176	SNP	T	0.408973		ANKRD30A-ZNF248	0.4911	1.826e-08	ZNF25	4.98452	6.4118e-07
10	10p11.1	rs200913	38116818	SNP	A	0.234783		ANKRD30A-ZNF248	0.6635	2.317e-10	HSD17B7P2			5.38712	1.46224e-07
10	10p11.1	rs11392605	38117223	INDEL	TA	0.234783		ANKRD30A-ZNF248	0.7579	4.012e-12	HSD17B7P2			5.33652	1.88759e-07
10	10p11.1	rs200914	38117691	SNP	C	0.210614		ANKRD30A-ZNF248	0.6523	3.344e-10	HSD17B7P2			5.3584	1.69071e-07
10	10p11.1	rs200924	38126170	SNP	T	0.408973		ZNF248	0.4938	1.726e-08	HSD17B7P2			6.01092	5.41722e-09
10	10p11.1	rs200924	38126170	SNP	T	0.408973		ZNF248	0.4938	1.726e-08	ZNF25	5.00305	5.82773e-07
10	10p11.1	rs72791726	38129650	SNP	T	0.503154		ZNF248	0.7705	3.68e-09	ZNF25	4.51751	6.39477e-06
10	10p11.1	rs72791727	38129909	SNP	C	0.503154		ZNF248	0.7706	3.655e-09	ZNF25	4.517	6.41011e-06
10	10p11.1	rs200935	38132810	SNP	A	0.408973		ZNF248	0.4965	1.551e-08	HSD17B7P2			6.01544	5.28422e-09
10	10p11.1	rs200935	38132810	SNP	A	0.408973		ZNF248	0.4965	1.551e-08	ZNF25	5.03313	4.98684e-07
10	10p11.1	rs200936	38134935	SNP	C	0.408973		ZNF248	0.4943	1.73e-08	HSD17B7P2			6.03312	4.79405e-09
10	10p11.1	rs200936	38134935	SNP	C	0.408973		ZNF248	0.4943	1.73e-08	ZNF248					4.59792	4.26976e-06
10	10p11.1	rs200936	38134935	SNP	C	0.408973		ZNF248	0.4943	1.73e-08	ZNF25	5.00658	5.72235e-07
10	10p11.1	rs200937	38135772	SNP	C	0.408973		ZNF248	0.4943	1.743e-08	HSD17B7P2			6.0336	4.78129e-09
10	10p11.1	rs200937	38135772	SNP	C	0.408973		ZNF248	0.4943	1.743e-08	ZNF248					4.59792	4.26976e-06
10	10p11.1	rs200937	38135772	SNP	C	0.408973		ZNF248	0.4943	1.743e-08	ZNF25	5.00679	5.71622e-07
10	10p11.1	rs200939	38139483	SNP	C	0.410502		ZNF248	0.4957	1.682e-08	HSD17B7P2			6.05145	4.33273e-09
10	10p11.1	rs200939	38139483	SNP	C	0.410502		ZNF248	0.4957	1.682e-08	ZNF25	5.01691	5.42444e-07
10	10p11.1	rs200941	38141560	SNP	G	0.2393		ZNF248	0.6576	1.347e-09	HSD17B7P2			5.07107	6.98909e-07
10	10p11.1	rs72791730	38142260	SNP	A	0.509639		ZNF248	0.7772	2.908e-09	ZNF25	4.5351	5.88611e-06
10	10p11.1	rs200943	38148730	SNP	G	0.40337		ZNF248-ZNF25	0.4917	2.071e-08	HSD17B7P2			6.17022	2.23756e-09
10	10p11.1	rs200943	38148730	SNP	G	0.40337		ZNF248-ZNF25	0.4917	2.071e-08	ZNF25	5.02101	5.31068e-07
10	10p11.1	rs200944	38150036	SNP	C	0.211037		ZNF248-ZNF25	0.6493	4.428e-10	HSD17B7P2			5.55299	6.25097e-08
10	10p11.1	rs2753883	38150662	SNP	T	0.211037		ZNF248-ZNF25	0.6479	4.81e-10	HSD17B7P2			5.55313	6.24667e-08
10	10p11.1	rs1208621	38151946	SNP	C	0.235484		ZNF248-ZNF25	0.6611	3.168e-10	HSD17B7P2			5.56588	5.84688e-08
10	10p11.1	rs7906186	38157928	SNP	C	0.509639		ZNF248-ZNF25	0.7808	2.649e-09	ZNF25	4.52071	6.29907e-06
10	10p11.1	rs4934916	38160098	SNP	C	0.408233		ZNF248-ZNF25	0.4865	2.961e-08	HSD17B7P2			5.98354	6.29553e-09
10	10p11.1	rs4934916	38160098	SNP	C	0.408233		ZNF248-ZNF25	0.4865	2.961e-08	ZNF25	5.02847	5.10899e-07
10	10p11.1	rs1208619	38164272	SNP	C	0.211037		ZNF248-ZNF25	0.6551	5.741e-10	HSD17B7P2			5.51641	7.55244e-08
10	10p11.1	rs1779073	38166498	SNP	A	0.235484		ZNF248-ZNF25	0.6588	3.633e-10	HSD17B7P2			5.61509	4.525e-08
10	10p11.1	rs1735625	38170306	SNP	T	0.211037		ZNF248-ZNF25	0.6509	4.435e-10	HSD17B7P2			5.60704	4.7193e-08
10	10p11.1	rs2738221	38173372	SNP	T	0.235484		ZNF248-ZNF25	0.6582	4.16e-10	HSD17B7P2			5.62522	4.29149e-08
10	10p11.1	rs3851078	38177708	SNP	G	0.403728		ZNF248-ZNF25	0.4845	4.225e-08	HSD17B7P2			6.30775	1.02901e-09
10	10p11.1	rs3851078	38177708	SNP	G	0.403728		ZNF248-ZNF25	0.4845	4.225e-08	ZNF25	5.01898	5.3666e-07
10	10p11.1	rs10740951	38182163	SNP	G	0.403728		ZNF248-ZNF25	0.5106	1.002e-08	HSD17B7P2			6.23075	1.59205e-09
10	10p11.1	rs10740951	38182163	SNP	G	0.403728		ZNF248-ZNF25	0.5106	1.002e-08	ZNF25	4.98544	6.3814e-07						1.05e-06
10	10p11.1	rs7099777	38183569	SNP	A	0.408233		ZNF248-ZNF25	0.4875	2.738e-08	HSD17B7P2			6.38867	6.47804e-10
10	10p11.1	rs7099777	38183569	SNP	A	0.408233		ZNF248-ZNF25	0.4875	2.738e-08	ZNF248					4.59531	4.32334e-06
10	10p11.1	rs7099777	38183569	SNP	A	0.408233		ZNF248-ZNF25	0.4875	2.738e-08	ZNF25	5.05234	4.51275e-07
10	10p11.1	rs7913068	38186590	SNP	G	0.408233		ZNF248-ZNF25	0.5052	1.688e-08	HSD17B7P2			6.2523	1.40956e-09
10	10p11.1	rs7913068	38186590	SNP	G	0.408233		ZNF248-ZNF25	0.5052	1.688e-08	ZNF25	5.00801	5.68014e-07
10	10p11.1	rs140405675	38189049	SNP	G	0.408233		ZNF248-ZNF25	0.489	2.555e-08	HSD17B7P2			6.14339	2.60002e-09
10	10p11.1	rs140405675	38189049	SNP	G	0.408233		ZNF248-ZNF25	0.489	2.555e-08	ZNF25	5.15784	2.59018e-07
10	10p11.1	rs7907858	38192504	SNP	A	0.408233		ZNF248-ZNF25	0.4863	2.943e-08	HSD17B7P2			6.38867	6.47804e-10
10	10p11.1	rs7907858	38192504	SNP	A	0.408233		ZNF248-ZNF25	0.4863	2.943e-08	ZNF248					4.59677	4.29441e-06
10	10p11.1	rs7907858	38192504	SNP	A	0.408233		ZNF248-ZNF25	0.4863	2.943e-08	ZNF25	5.05726	4.39843e-07
10	10p11.1	rs60201594	38193029	INDEL	A	0.235484		ZNF248-ZNF25	0.7543	7.936e-12	HSD17B7P2			5.27575	2.55876e-07
10	10p11.1	rs1779138	38195308	SNP	A	0.235484		ZNF248-ZNF25	0.6588	3.783e-10	HSD17B7P2			5.64283	3.91324e-08
10	10p11.1	rs7917943	38195811	SNP	T	0.408233		ZNF248-ZNF25	0.482	4.387e-08	HSD17B7P2			6.38867	6.47804e-10
10	10p11.1	rs7917943	38195811	SNP	T	0.408233		ZNF248-ZNF25	0.482	4.387e-08	ZNF25	5.10361	3.45019e-07
10	10p11.1	rs72791758	38196800	SNP	T	0.509639		ZNF248-ZNF25	0.7851	2.493e-09	ZNF25	4.59255	4.48132e-06
10	10p11.1	rs60216696	38199558	SNP	C	0.428793		ZNF248-ZNF25	0.7908	3.594e-11	ZNF25	4.18064	2.95442e-05
10	10p11.1	rs72791759	38199676	SNP	G	0.498301		ZNF248-ZNF25	0.9193	4.004e-10	ZNF25	4.39455	1.13197e-05
10	10p11.1	rs2474542	38209639	SNP	T	0.431763		ZNF248-ZNF25	0.7908	3.296e-11	ZNF25	4.18387	2.91287e-05
10	10p11.1	rs1208592	38212667	SNP	T	0.413167		ZNF248-ZNF25	0.4895	2.397e-08	HSD17B7P2			6.3873	6.52902e-10
10	10p11.1	rs1208592	38212667	SNP	T	0.413167		ZNF248-ZNF25	0.4895	2.397e-08	ZNF25	5.06679	4.18485e-07
10	10p11.1	rs10827836	38215441	SNP	A	0.413167		ZNF248-ZNF25	0.4867	3.53e-08	HSD17B7P2			6.19992	1.89407e-09
10	10p11.1	rs10827836	38215441	SNP	A	0.413167		ZNF248-ZNF25	0.4867	3.53e-08	ZNF25	5.06609	4.20031e-07
10	10p11.1	rs2474540	38215559	SNP	C	0.512541		ZNF248-ZNF25	0.7791	3.534e-09	ZNF25	4.59771	4.37217e-06
10	10p11.1	rs2749558	38216363	SNP	T	0.934969		ZNF248-ZNF25	0.7432	1.762e-13	HSD17B7P2			4.36696	1.74407e-05
10	10p11.1	rs1005277	38218259	SNP	A	1		ZNF248-ZNF25	0.7366	1.249e-13	HSD17B7P2			4.46908	1.11982e-05
10	10p11.1	rs1208578	38233864	SNP	A	0.238078		ZNF248-ZNF25	0.6378	1.377e-09	HSD17B7P2			5.13717	5.0692e-07
10	10p11.1	rs2247535	38234191	SNP	G	0.512541		ZNF248-ZNF25	0.7884	2.417e-09	ZNF25	4.60796	4.16299e-06
10	10p11.1	rs2504147	38235569	SNP	G	0.512541		ZNF248-ZNF25	0.7732	1.228e-09	ZNF25	4.61246	4.07424e-06
10	10p11.1	rs77431201	38237486	INDEL	C	0.238078		ZNF248-ZNF25	0.7404	1.324e-11	HSD17B7P2			5.13717	5.0692e-07
10	10p11.1	rs13503	38239843	SNP	C	0.413167		ZNF25	0.483	3.521e-08	HSD17B7P2			6.38867	6.47804e-10
10	10p11.1	rs13503	38239843	SNP	C	0.413167		ZNF25	0.483	3.521e-08	ZNF248					4.53264	5.82621e-06
10	10p11.1	rs13503	38239843	SNP	C	0.413167		ZNF25	0.483	3.521e-08	ZNF25	5.11237	3.29463e-07
10	10p11.1	rs2489166	38245597	SNP	T	0.238078		ZNF25	0.6388	1.253e-09	HSD17B7P2			5.13717	5.0692e-07
10	10p11.1	rs7069702	38247359	SNP	G	0.413167		ZNF25	0.4835	3.358e-08	HSD17B7P2			6.38703	6.53922e-10
10	10p11.1	rs7069702	38247359	SNP	G	0.413167		ZNF25	0.4835	3.358e-08	ZNF25	5.11315	3.28124e-07
10	10p11.1	rs17608725	38249297	SNP	T	0.238078		ZNF25	0.6407	1.313e-09	HSD17B7P2			4.82387	2.25712e-06
10	10p11.1	rs766362	38250206	SNP	C	0.238078		ZNF25	0.6388	1.23e-09	HSD17B7P2			5.13717	5.0692e-07
10	10p11.1	rs2474553	38251000	SNP	C	0.238078		ZNF25	0.6438	8.539e-10	HSD17B7P2			5.19216	3.87136e-07
10	10p11.1	rs2504130	38251085	SNP	C	0.413167		ZNF25	0.4854	2.891e-08	HSD17B7P2			6.11161	3.10393e-09
10	10p11.1	rs2504130	38251085	SNP	C	0.413167		ZNF25	0.4854	2.891e-08	ZNF25	5.10985	3.33878e-07
10	10p11.1	rs2144849	38259321	SNP	A	0.413167		ZNF25	0.4822	3.406e-08	HSD17B7P2			6.38867	6.47786e-10
10	10p11.1	rs2144849	38259321	SNP	A	0.413167		ZNF25	0.4822	3.406e-08	ZNF25	5.10854	3.36175e-07
10	10p11.1	rs2180408	38262957	SNP	T	0.413167		ZNF25	0.5009	1.239e-08	HSD17B7P2			6.49329	3.5391e-10
10	10p11.1	rs2180408	38262957	SNP	T	0.413167		ZNF25	0.5009	1.239e-08	ZNF25	4.99865	5.96147e-07					2.95e-11
10	10p11.1	rs72791791	38264222	SNP	A	0.501095		ZNF25	0.816	9.821e-10	ZNF25	4.7914	1.70194e-06
10	10p11.1	rs7895468	38264700	SNP	T	0.227845		ZNF25	0.6451	9.759e-10	HSD17B7P2			5.00053	9.81126e-07
10	10p11.1	rs9418311	38269711	SNP	G	0.241906		ZNF25-ZNF33A	0.6376	1.294e-09	HSD17B7P2			5.1398	5.00467e-07
10	10p11.1	rs2474552	38276635	SNP	G	0.238078		ZNF25-ZNF33A	0.6272	1.825e-09	HSD17B7P2			5.3128	2.12626e-07
10	10p11.1	rs2504128	38276810	SNP	T	0.238078		ZNF25-ZNF33A	0.6365	1.416e-09	HSD17B7P2			5.19616	3.79571e-07
10	10p11.1	rs59124753	38277022	SNP	G	0.411669		ZNF25-ZNF33A	0.4857	2.911e-08	HSD17B7P2			6.43187	5.05105e-10
10	10p11.1	rs59124753	38277022	SNP	G	0.411669		ZNF25-ZNF33A	0.4857	2.911e-08	ZNF25	5.10991	3.33774e-07
10	10p11.1	rs7903476	38279378	SNP	T	0.238078		ZNF25-ZNF33A	0.6351	1.705e-09	HSD17B7P2			5.19316	3.85231e-07
10	10p11.1	rs199870661	38281984	INDEL	GGGC	0.665925		ZNF25-ZNF33A	0.7894	2.677e-11	HSD17B7P2			5.2777	2.53403e-07
10	10p11.1	rs148493917	38286610	SNP	A	0.399846		ZNF25-ZNF33A	0.4934	3.074e-08	HSD17B7P2			6.46014	4.28957e-10
10	10p11.1	rs148493917	38286610	SNP	A	0.399846		ZNF25-ZNF33A	0.4934	3.074e-08	ZNF25	5.08562	3.79214e-07
10	10p11.1	rs145859596	38288348	SNP	C	0.428793		ZNF25-ZNF33A	0.8255	1.556e-11	ZNF25	4.24159	2.25769e-05
10	10p11.1	rs12414618	38291197	SNP	A	0.238078		ZNF25-ZNF33A	0.6396	1.123e-09	HSD17B7P2			5.23432	3.14368e-07
10	10p11.1	rs2257186	38292677	SNP	C	0.410919		ZNF25-ZNF33A	0.478	4.488e-08	HSD17B7P2			6.4221	5.34394e-10
10	10p11.1	rs2257186	38292677	SNP	C	0.410919		ZNF25-ZNF33A	0.478	4.488e-08	ZNF25	5.10835	3.36514e-07
10	10p11.1	rs2504138	38295825	SNP	T	0.515471		ZNF25-ZNF33A	0.7967	1.751e-09	ZNF25	4.63858	3.59368e-06
10	10p11.1	rs2504137	38297426	SNP	T	0.238078		ZNF25-ZNF33A	0.6388	1.113e-09	HSD17B7P2			5.22922	3.22401e-07
10	10p11.1	rs77733567	38301487	SNP	C	0.512541		ZNF33A	0.7766	1.081e-09	ZNF25	4.63279	3.69522e-06
10	10p11.1	rs12413083	38303368	SNP	G	0.431763		ZNF33A	0.7898	3.132e-11	ZNF25	4.24396	2.23406e-05
10	10p11.1	rs2472153	38303815	SNP	T	0.238078		ZNF33A	0.633	1.679e-09	HSD17B7P2			5.19572	3.80398e-07
10	10p11.1	rs2178958	38309674	SNP	A	0.238078		ZNF33A	0.6228	1.945e-09	HSD17B7P2			5.29691	2.30227e-07
10	10p11.1	rs2504155	38310512	SNP	G	0.408682		ZNF33A	0.4794	4.148e-08	HSD17B7P2			6.40605	5.86174e-10
10	10p11.1	rs2504155	38310512	SNP	G	0.408682		ZNF33A	0.4794	4.148e-08	ZNF25	5.0812	3.88093e-07
10	10p11.1	rs626519	38311777	SNP	G	0.410919		ZNF33A	0.4869	3.117e-08	HSD17B7P2			6.1655	2.29761e-09
10	10p11.1	rs626519	38311777	SNP	G	0.410919		ZNF33A	0.4869	3.117e-08	ZNF248					4.59392	4.35247e-06
10	10p11.1	rs626519	38311777	SNP	G	0.410919		ZNF33A	0.4869	3.117e-08	ZNF25	5.01851	5.37974e-07
10	10p11.1	rs623149	38314884	SNP	T	0.402979		ZNF33A	0.4788	4.449e-08	HSD17B7P2			6.31239	1.00219e-09
10	10p11.1	rs623149	38314884	SNP	T	0.402979		ZNF33A	0.4788	4.449e-08	ZNF248					4.6307	3.64608e-06
10	10p11.1	rs623149	38314884	SNP	T	0.402979		ZNF33A	0.4788	4.449e-08	ZNF25	5.07697	3.96785e-07
10	10p11.1	rs623454	38314891	SNP	T	0.402979		ZNF33A	0.4788	4.448e-08	HSD17B7P2			6.31239	1.00219e-09
10	10p11.1	rs623454	38314891	SNP	T	0.402979		ZNF33A	0.4788	4.448e-08	ZNF25	5.07692	3.96893e-07
10	10p11.1	rs619739	38318975	SNP	T	0.410919		ZNF33A	0.4785	4.2e-08	HSD17B7P2			6.42647	5.21118e-10
10	10p11.1	rs619739	38318975	SNP	T	0.410919		ZNF33A	0.4785	4.2e-08	ZNF248					4.49989	6.80174e-06
10	10p11.1	rs619739	38318975	SNP	T	0.410919		ZNF33A	0.4785	4.2e-08	ZNF25	5.06263	4.2767e-07
10	10p11.1	rs17609018	38320124	SNP	A	0.501095		ZNF33A	0.9422	2.7e-10	ZNF25	4.47709	7.7274e-06
10	10p11.1	rs2474545	38321461	SNP	G	0.238078		ZNF33A	0.6286	2.505e-09	HSD17B7P2			5.18357	4.03836e-07
10	10p11.1	rs662945	38322766	SNP	G	0.410919		ZNF33A	0.4804	4.17e-08	HSD17B7P2			6.40788	5.80039e-10
10	10p11.1	rs662945	38322766	SNP	G	0.410919		ZNF33A	0.4804	4.17e-08	ZNF25	5.08684	3.76785e-07
10	10p11.1	rs112880747	38324086	SNP	G	0.238078		ZNF33A	0.6349	1.558e-09	HSD17B7P2			5.18904	3.93122e-07
10	10p11.1	rs2474539	38327606	SNP	T	0.507601		ZNF33A	0.8026	1.606e-09	ZNF25	4.77405	1.85479e-06
10	10p11.1	rs72793732	38329939	SNP	T	0.512541		ZNF33A	0.8072	1.064e-09	ZNF25	4.63495	3.65693e-06
10	10p11.1	rs60211584	38331343	SNP	T	0.512541		ZNF33A	0.8071	1.064e-09	ZNF25	4.6347	3.66146e-06
10	10p11.1	rs150377453	38332437	INDEL	TA	0.410919		ZNF33A	-0.5947	3.181e-10	HSD17B7P2			-6.58925	2.02031e-10
10	10p11.1	rs150377453	38332437	INDEL	TA	0.410919		ZNF33A	-0.5947	3.181e-10	ZNF25	-5.17245	2.39656e-07
10	10p11.1	rs72793734	38332713	SNP	G	0.512541		ZNF33A	0.806	1.155e-09	ZNF25	4.62523	3.83208e-06
10	10p11.1	rs527163	38335490	SNP	T	0.410919		ZNF33A	0.4785	4.026e-08	HSD17B7P2			6.42242	5.33431e-10
10	10p11.1	rs527163	38335490	SNP	T	0.410919		ZNF33A	0.4785	4.026e-08	ZNF25	5.03897	4.838e-07
10	10p11.1	rs2472159	38335947	SNP	G	0.238078		ZNF33A	0.6299	1.811e-09	HSD17B7P2			5.19125	3.88868e-07
10	10p11.1	rs2472160	38343260	SNP	A	0.431763		ZNF33A	0.7867	2.963e-11	ZNF25	4.21686	2.5191e-05
10	10p11.1	rs2505232	38344700	SNP	G	0.410919		ZNF33A	0.4827	3.066e-08	HSD17B7P2			6.36355	7.48235e-10
10	10p11.1	rs2505232	38344700	SNP	G	0.410919		ZNF33A	0.4827	3.066e-08	ZNF248					4.46553	7.99193e-06
10	10p11.1	rs2505232	38344700	SNP	G	0.410919		ZNF33A	0.4827	3.066e-08	ZNF25	5.02491	5.20421e-07
10	10p11.1	rs496627	38350398	SNP	A	0.410919		ZNF33A-ZNF37A	0.4844	2.685e-08	HSD17B7P2			6.31264	1.0008e-09
10	10p11.1	rs496627	38350398	SNP	A	0.410919		ZNF33A-ZNF37A	0.4844	2.685e-08	ZNF248					4.35643	1.32219e-05
10	10p11.1	rs496627	38350398	SNP	A	0.410919		ZNF33A-ZNF37A	0.4844	2.685e-08	ZNF25	5.01663	5.43248e-07
10	10p11.1	rs2480521	38350722	SNP	G	0.238078		ZNF33A-ZNF37A	0.6416	8.769e-10	HSD17B7P2			5.16828	4.35342e-07
10	10p11.1	rs2505218	38354006	SNP	G	0.238078		ZNF33A-ZNF37A	0.6341	1.512e-09	HSD17B7P2			5.1949	3.81949e-07
10	10p11.1	rs664543	38357201	SNP	A	0.281933		ZNF33A-ZNF37A	0.614	2.047e-08	HSD17B7P2			5.70444	2.82895e-08
10	10p11.1	rs677565	38357774	SNP	A	0.281933		ZNF33A-ZNF37A	0.6081	3.058e-08	HSD17B7P2			5.66521	3.47921e-08
10	10p11.1	rs71007690	38360419	INDEL	C	0.415936		ZNF33A-ZNF37A	-0.5976	4.638e-09	HSD17B7P2			-6.64831	1.42662e-10
10	10p11.1	rs71007690	38360419	INDEL	C	0.415936		ZNF33A-ZNF37A	-0.5976	4.638e-09	ZNF25	-4.85264	1.25367e-06
10	10p11.1	rs9417290	38360518	SNP	A	0.512541		ZNF33A-ZNF37A	0.8247	3.844e-09	ZNF25	4.68951	2.80828e-06
10	10p11.1	rs72793740	38360808	SNP	T	0.1923		ZNF33A-ZNF37A	0.6382	1.792e-09	HSD17B7P2			5.24023	3.05296e-07
10	10p11.1	rs2021651	38360809	SNP	T	0.1923		ZNF33A-ZNF37A	0.6421	1.411e-09	HSD17B7P2			5.23964	3.06181e-07
10	10p11.1	rs176831	38361703	SNP	C	0.230536		ZNF33A-ZNF37A	0.6344	1.818e-09	HSD17B7P2			4.6435	5.15724e-06
10	10p11.1	rs176832	38361991	SNP	C	0.230536		ZNF33A-ZNF37A	0.6392	1.423e-09	HSD17B7P2			4.67438	4.48481e-06
10	10p11.1	rs2474582	38364506	SNP	T	0.237363		ZNF33A-ZNF37A	0.6482	9.741e-10	HSD17B7P2			5.47832	9.18644e-08
10	10p11.1	rs2474593	38366072	SNP	A	0.281933		ZNF33A-ZNF37A	0.6069	3.763e-08	HSD17B7P2			5.79717	1.72734e-08
10	10p11.1	rs2472170	38368445	SNP	G	0.273298		ZNF33A-ZNF37A	0.6087	3.548e-08	HSD17B7P2			5.38072	1.51038e-07
10	10p11.1	rs176838	38371899	SNP	A	0.511577		ZNF33A-ZNF37A	0.5316	1.645e-09	HSD17B7P2			8.48232	1.06898e-15
10	10p11.1	rs176838	38371899	SNP	A	0.511577		ZNF33A-ZNF37A	0.5316	1.645e-09	ZNF25	3.95303	7.81848e-05
10	10p11.1	rs2505257	38372664	SNP	G	0.497393		ZNF33A-ZNF37A	0.5208	4.767e-09	HSD17B7P2			7.50624	7.19084e-13
10	10p11.1	rs2505257	38372664	SNP	G	0.497393		ZNF33A-ZNF37A	0.5208	4.767e-09	ZNF25	4.02038	5.89222e-05
10	10p11.1	rs111710158	38372924	INDEL	GAC	0.481683		ZNF33A-ZNF37A	0.6091	6.575e-11	HSD17B7P2			8.09046	1.54767e-14
10	10p11.1	rs1033669	38374346	SNP	A	0.511577		ZNF33A-ZNF37A	0.5172	4.115e-09	HSD17B7P2			7.82572	9.01267e-14
10	10p11.1	rs1033669	38374346	SNP	A	0.511577		ZNF33A-ZNF37A	0.5172	4.115e-09	ZNF25	3.97908	7.01174e-05
10	10p11.1	rs2472173	38374638	SNP	A	0.511577		ZNF33A-ZNF37A	0.5169	4.145e-09	HSD17B7P2			7.82602	8.99452e-14
10	10p11.1	rs2472173	38374638	SNP	A	0.511577		ZNF33A-ZNF37A	0.5169	4.145e-09	ZNF25	3.97979	6.99094e-05
10	10p11.1	rs2472174	38375382	SNP	G	0.511577		ZNF33A-ZNF37A	0.5161	4.326e-09	HSD17B7P2			7.82666	8.95706e-14
10	10p11.1	rs2472174	38375382	SNP	G	0.511577		ZNF33A-ZNF37A	0.5161	4.326e-09	ZNF25	3.98117	6.95066e-05
10	10p11.1	rs2474563	38375938	SNP	C	0.511577		ZNF33A-ZNF37A	0.5087	7.906e-09	HSD17B7P2			7.86934	6.75845e-14
10	10p11.1	rs139645413	38375992	INDEL	TTG	0.487738		ZNF33A-ZNF37A	0.6102	2.992e-11	HSD17B7P2			8.52476	7.9677e-16
10	10p11.1	rs9418322	38377296	SNP	T	0.511577		ZNF33A-ZNF37A	0.5162	4.526e-09	HSD17B7P2			7.82666	8.95706e-14
10	10p11.1	rs9418322	38377296	SNP	T	0.511577		ZNF33A-ZNF37A	0.5162	4.526e-09	ZNF25	3.9869	6.78538e-05
10	10p11.1	rs9299760	38377920	SNP	T	0.511577		ZNF33A-ZNF37A	0.5163	4.17e-09	HSD17B7P2			7.82659	8.96075e-14
10	10p11.1	rs9299760	38377920	SNP	T	0.511577		ZNF33A-ZNF37A	0.5163	4.17e-09	ZNF25	3.99738	6.49286e-05
10	10p11.1	rs2023351	38378814	SNP	G	0.511577		ZNF33A-ZNF37A	0.5123	5.626e-09	HSD17B7P2			7.82666	8.95706e-14
10	10p11.1	rs2023351	38378814	SNP	G	0.511577		ZNF33A-ZNF37A	0.5123	5.626e-09	ZNF25	3.9971	6.50064e-05
10	10p11.1	rs35696075	38380281	INDEL	G	0.506856		ZNF33A-ZNF37A	0.5841	2.213e-10	HSD17B7P2			7.78637	1.16739e-13
10	10p11.1	rs35696075	38380281	INDEL	G	0.506856		ZNF33A-ZNF37A	0.5841	2.213e-10	ZNF25	3.97011	7.28017e-05
10	10p11.1	rs2474565	38380828	SNP	G	0.506856		ZNF33A-ZNF37A	0.5185	4.313e-09	HSD17B7P2			7.79046	1.13648e-13
10	10p11.1	rs2474565	38380828	SNP	G	0.506856		ZNF33A-ZNF37A	0.5185	4.313e-09	ZNF25	3.98217	6.92158e-05
10	10p11.1	rs932538	38381314	SNP	C	0.482965		ZNF33A-ZNF37A	0.5329	1.122e-09	HSD17B7P2			8.12448	1.23088e-14
10	10p11.1	rs113142948	38381415	INDEL	GGCAAT	0.506856		ZNF33A-ZNF37A	0.5779	2.225e-10	HSD17B7P2			7.82666	8.95706e-14
10	10p11.1	rs113142948	38381415	INDEL	GGCAAT	0.506856		ZNF33A-ZNF37A	0.5779	2.225e-10	ZNF25	4.00604	6.26007e-05
10	10p11.1	rs78810455	38382206	INDEL	TC	0.506856		ZNF33A-ZNF37A	0.5764	3.28e-10	HSD17B7P2			7.69416	2.13385e-13
10	10p11.1	rs78810455	38382206	INDEL	TC	0.506856		ZNF33A-ZNF37A	0.5764	3.28e-10	ZNF25	3.91943	8.98928e-05
10	10p11.1	rs113179708	38382263	SNP	A	0.432989		ZNF33A-ZNF37A	0.7642	2.496e-08	ZNF25	5.18962	2.18682e-07
10	10p11.1	rs2474566	38382376	SNP	T	0.506856		ZNF33A-ZNF37A	0.5121	5.221e-09	HSD17B7P2			7.82666	8.95706e-14
10	10p11.1	rs2474566	38382376	SNP	T	0.506856		ZNF33A-ZNF37A	0.5121	5.221e-09	ZNF25	4.0075	6.22174e-05
10	10p11.1	rs2474567	38382492	SNP	T	0.506856		ZNF33A-ZNF37A	0.5121	5.199e-09	HSD17B7P2			7.82666	8.95706e-14
10	10p11.1	rs2474567	38382492	SNP	T	0.506856		ZNF33A-ZNF37A	0.5121	5.199e-09	ZNF25	4.00793	6.21058e-05
10	10p11.1	rs2472175	38382901	SNP	G	0.506856		ZNF33A-ZNF37A	0.5121	5.214e-09	HSD17B7P2			7.82666	8.95706e-14
10	10p11.1	rs2472175	38382901	SNP	G	0.506856		ZNF33A-ZNF37A	0.5121	5.214e-09	ZNF25	4.00806	6.20698e-05
10	10p11.1	rs2472176	38382921	SNP	C	0.506856		ZNF33A-ZNF37A	0.5144	4.524e-09	HSD17B7P2			7.82578	9.00887e-14
10	10p11.1	rs2472176	38382921	SNP	C	0.506856		ZNF33A-ZNF37A	0.5144	4.524e-09	ZNF25	4.00842	6.1976e-05
10	10p11.1	rs2474568	38383147	SNP	T	0.506856		ZNF33A-ZNF37A	0.5127	5.056e-09	HSD17B7P2			7.81104	9.92706e-14
10	10p11.1	rs2474568	38383147	SNP	T	0.506856		ZNF33A-ZNF37A	0.5127	5.056e-09	ZNF25	4.01912	5.92354e-05
10	10p11.1	rs66842526	38383280	INDEL	C	0.506856		ZNF37A	0.5629	1.697e-09	HSD17B7P2			6.89955	3.17024e-11
10	10p11.1	rs66842526	38383280	INDEL	C	0.506856		ZNF37A	0.5629	1.697e-09	ZNF25	4.37028	1.26487e-05
10	10p11.1	rs2983343	38383332	SNP	G	0.506856		ZNF37A	0.5127	5.106e-09	HSD17B7P2			7.88311	6.17047e-14
10	10p11.1	rs2983343	38383332	SNP	G	0.506856		ZNF37A	0.5127	5.106e-09	ZNF25	4.00099	6.39501e-05
10	10p11.1	rs2474569	38383491	SNP	G	0.506856		ZNF37A	0.512	5.208e-09	HSD17B7P2			7.82666	8.95706e-14
10	10p11.1	rs2474569	38383491	SNP	G	0.506856		ZNF37A	0.512	5.208e-09	ZNF25	4.00824	6.2024e-05
10	10p11.1	rs2504143	38383706	SNP	T	0.506856		ZNF37A	0.5131	4.897e-09	HSD17B7P2			7.82666	8.95706e-14
10	10p11.1	rs2504143	38383706	SNP	T	0.506856		ZNF37A	0.5131	4.897e-09	ZNF25	4.00809	6.20638e-05
10	10p11.1	rs2504142	38383793	SNP	T	0.494551		ZNF37A	0.537	1.372e-09	HSD17B7P2			7.27784	3.06627e-12
10	10p11.1	rs2504142	38383793	SNP	T	0.494551		ZNF37A	0.537	1.372e-09	ZNF25	3.95727	7.68165e-05
10	10p11.1	rs2472177	38384015	SNP	G	0.482965		ZNF37A	0.5336	1.052e-09	HSD17B7P2			8.12448	1.23088e-14
10	10p11.1	rs2474571	38384639	SNP	G	0.506856		ZNF37A	0.5119	5.752e-09	HSD17B7P2			7.82666	8.95706e-14
10	10p11.1	rs2474571	38384639	SNP	G	0.506856		ZNF37A	0.5119	5.752e-09	ZNF25	4.0009	6.39733e-05
10	10p11.1	rs2472178	38384750	SNP	C	0.482965		ZNF37A	0.5364	8.704e-10	HSD17B7P2			8.3062	3.58661e-15
10	10p11.1	rs2474572	38385316	SNP	G	0.482965		ZNF37A	0.5346	9.671e-10	HSD17B7P2			8.12448	1.23088e-14
10	10p11.1	rs2472180	38386506	SNP	C	0.506856		ZNF37A	0.5221	7.754e-09	HSD17B7P2			7.69655	2.10088e-13
10	10p11.1	rs2472180	38386506	SNP	C	0.506856		ZNF37A	0.5221	7.754e-09	ZNF25	4.09393	4.30514e-05
10	10p11.1	rs10709171	38386591	INDEL	T	0.491187		ZNF37A	0.5544	2.568e-08	HSD17B7P2			7.9017	5.45592e-14
10	10p11.1	rs10709171	38386591	INDEL	T	0.491187		ZNF37A	0.5544	2.568e-08	ZNF25	3.96138	7.55094e-05
10	10p11.1	rs2472181	38386764	SNP	C	0.506856		ZNF37A	0.5132	4.819e-09	HSD17B7P2			7.82631	8.97779e-14
10	10p11.1	rs2472181	38386764	SNP	C	0.506856		ZNF37A	0.5132	4.819e-09	ZNF25	4.00849	6.19575e-05
10	10p11.1	rs66899031	38386808	SNP	C	0.432989		ZNF37A	0.7413	1.749e-08	ZNF25	5.19368	2.13992e-07
10	10p11.1	rs2474574	38387295	SNP	T	0.506856		ZNF37A	0.513	4.896e-09	HSD17B7P2			7.8262	8.98375e-14
10	10p11.1	rs2474574	38387295	SNP	T	0.506856		ZNF37A	0.513	4.896e-09	ZNF25	4.00847	6.19644e-05
10	10p11.1	rs2504140	38387579	SNP	G	0.506856		ZNF37A	0.5129	4.942e-09	HSD17B7P2			7.8261	8.98973e-14
10	10p11.1	rs2504140	38387579	SNP	G	0.506856		ZNF37A	0.5129	4.942e-09	ZNF25	4.00843	6.19746e-05
10	10p11.1	rs60793652	38387783	SNP	G	0.432989		ZNF37A	0.7414	1.741e-08	ZNF25	5.1934	2.14309e-07
10	10p11.1	rs2474575	38387901	SNP	T	0.506856		ZNF37A	0.5129	4.949e-09	HSD17B7P2			7.82605	8.99272e-14
10	10p11.1	rs2474575	38387901	SNP	T	0.506856		ZNF37A	0.5129	4.949e-09	ZNF25	4.0084	6.19813e-05
10	10p11.1	rs72793759	38388577	SNP	A	0.43021		ZNF37A	0.8531	5.944e-09	ZNF25	5.12701	3.04977e-07
10	10p11.1	rs2472182	38388865	SNP	C	0.506856		ZNF37A	0.5124	5.088e-09	HSD17B7P2			7.8258	9.00777e-14
10	10p11.1	rs2472182	38388865	SNP	C	0.506856		ZNF37A	0.5124	5.088e-09	ZNF25	4.00837	6.199e-05
10	10p11.1	rs2384730	38389805	SNP	C	0.506856		ZNF37A	0.5238	3.387e-09	HSD17B7P2			7.19456	5.16514e-12
10	10p11.1	rs2384730	38389805	SNP	C	0.506856		ZNF37A	0.5238	3.387e-09	ZNF25	4.15483	3.30725e-05
10	10p11.1	rs2263163	38389887	SNP	A	0.506856		ZNF37A	0.5121	5.186e-09	HSD17B7P2			7.82554	9.02293e-14
10	10p11.1	rs2263163	38389887	SNP	A	0.506856		ZNF37A	0.5121	5.186e-09	ZNF25	4.00834	6.19961e-05
10	10p11.1	rs2021649	38392122	SNP	T	0.506856		ZNF37A	0.5097	6.111e-09	HSD17B7P2			7.88183	6.22284e-14
10	10p11.1	rs2021649	38392122	SNP	T	0.506856		ZNF37A	0.5097	6.111e-09	ZNF25	3.93485	8.43284e-05
10	10p11.1	rs2472183	38392495	SNP	G	0.506856		ZNF37A	0.5101	6.916e-09	HSD17B7P2			7.81428	9.71752e-14
10	10p11.1	rs2472183	38392495	SNP	G	0.506856		ZNF37A	0.5101	6.916e-09	ZNF25	3.98597	6.81185e-05
10	10p11.1	rs2505198	38393183	SNP	C	0.482965		ZNF37A	0.5309	1.485e-09	HSD17B7P2			8.10319	1.42062e-14
10	10p11.1	rs2505197	38393310	SNP	C	0.506856		ZNF37A	0.5107	5.672e-09	HSD17B7P2			7.82482	9.066e-14
10	10p11.1	rs2505197	38393310	SNP	C	0.506856		ZNF37A	0.5107	5.672e-09	ZNF25	4.0083	6.20081e-05
10	10p11.1	rs140393489	38393385	INDEL	T	0.510044		ZNF37A	0.6051	3.947e-10	HSD17B7P2			7.36166	1.80704e-12
10	10p11.1	rs140393489	38393385	INDEL	T	0.510044		ZNF37A	0.6051	3.947e-10	ZNF25	4.05843	5.0125e-05
10	10p11.1	rs201745366	38393392	INDEL	T	0.510044		ZNF37A	0.5972	1.182e-09	HSD17B7P2			7.54087	5.75667e-13
10	10p11.1	rs201745366	38393392	INDEL	T	0.510044		ZNF37A	0.5972	1.182e-09	ZNF25	4.01099	6.13087e-05
10	10p11.1	rs2505196	38393563	SNP	A	0.506856		ZNF37A	0.5109	5.708e-09	HSD17B7P2			7.82477	9.06911e-14
10	10p11.1	rs2505196	38393563	SNP	A	0.506856		ZNF37A	0.5109	5.708e-09	ZNF25	3.97962	6.99588e-05
10	10p11.1	rs2505195	38393838	SNP	C	0.506856		ZNF37A	0.5111	5.811e-09	HSD17B7P2			7.85298	7.52961e-14
10	10p11.1	rs2505195	38393838	SNP	C	0.506856		ZNF37A	0.5111	5.811e-09	ZNF25	4.00143	6.38308e-05
10	10p11.1	rs2505194	38393881	SNP	T	0.506856		ZNF37A	0.5105	5.757e-09	HSD17B7P2			7.82397	9.11674e-14
10	10p11.1	rs2505194	38393881	SNP	T	0.506856		ZNF37A	0.5105	5.757e-09	ZNF25	4.00831	6.20045e-05
10	10p11.1	rs143072280	38393931	INDEL	TTTTC	0.506856		ZNF37A	0.575	1.283e-09	HSD17B7P2			7.66458	2.58672e-13
10	10p11.1	rs2505193	38394638	SNP	C	0.506856		ZNF37A	0.5104	5.794e-09	HSD17B7P2			7.82472	9.07222e-14
10	10p11.1	rs2505193	38394638	SNP	C	0.506856		ZNF37A	0.5104	5.794e-09	ZNF25	4.00843	6.19735e-05
10	10p11.1	rs2505191	38395315	SNP	A	0.506856		ZNF37A	0.5106	5.736e-09	HSD17B7P2			7.82466	9.07534e-14
10	10p11.1	rs2505191	38395315	SNP	A	0.506856		ZNF37A	0.5106	5.736e-09	ZNF25	4.00858	6.19337e-05
10	10p11.1	rs2505189	38396817	SNP	C	0.506856		ZNF37A	0.5168	5.48e-09	HSD17B7P2			7.80772	1.01459e-13
10	10p11.1	rs2505189	38396817	SNP	C	0.506856		ZNF37A	0.5168	5.48e-09	ZNF25	4.07207	4.72853e-05
10	10p11.1	rs35894133	38396903	INDEL	C	0.506856		ZNF37A	0.596	1.018e-10	HSD17B7P2			7.76178	1.37168e-13
10	10p11.1	rs35894133	38396903	INDEL	C	0.506856		ZNF37A	0.596	1.018e-10	ZNF25	4.0943	4.29837e-05
10	10p11.1	rs2505188	38397614	SNP	C	0.506856		ZNF37A	0.5109	5.831e-09	HSD17B7P2			7.82626	8.98029e-14
10	10p11.1	rs2505188	38397614	SNP	C	0.506856		ZNF37A	0.5109	5.831e-09	ZNF25	4.01166	6.11333e-05
10	10p11.1	rs2505187	38397970	SNP	T	0.506856		ZNF37A	0.5107	5.678e-09	HSD17B7P2			7.82451	9.08473e-14
10	10p11.1	rs2505187	38397970	SNP	T	0.506856		ZNF37A	0.5107	5.678e-09	ZNF25	4.00884	6.18669e-05
10	10p11.1	rs2474579	38398381	SNP	T	0.506856		ZNF37A	0.5176	3.745e-09	HSD17B7P2			7.84689	7.83875e-14
10	10p11.1	rs2474579	38398381	SNP	T	0.506856		ZNF37A	0.5176	3.745e-09	ZNF25	3.99165	6.65141e-05
10	10p11.1	rs2474580	38398713	SNP	A	0.506856		ZNF37A	0.5109	5.631e-09	HSD17B7P2			7.82456	9.08159e-14
10	10p11.1	rs2474580	38398713	SNP	A	0.506856		ZNF37A	0.5109	5.631e-09	ZNF25	4.00896	6.18349e-05
10	10p11.1	rs9417297	38399602	SNP	T	0.501706		ZNF37A	0.5381	3.36e-09	HSD17B7P2			7.82698	8.93799e-14
10	10p11.1	rs9417297	38399602	SNP	T	0.501706		ZNF37A	0.5381	3.36e-09	ZNF25	4.05	5.19585e-05
10	10p11.1	rs11011452	38399848	SNP	A	0.506856		ZNF37A	0.5111	6.877e-09	HSD17B7P2			7.82535	9.0345e-14
10	10p11.1	rs11011452	38399848	SNP	A	0.506856		ZNF37A	0.5111	6.877e-09	ZNF25	4.12752	3.72392e-05
10	10p11.1	rs176877	38400154	SNP	A	0.506856		ZNF37A	0.5064	8.059e-09	HSD17B7P2			7.82203	9.23401e-14
10	10p11.1	rs176877	38400154	SNP	A	0.506856		ZNF37A	0.5064	8.059e-09	ZNF25	4.0284	5.69528e-05
10	10p11.1	rs2504149	38400178	SNP	T	0.506856		ZNF37A	0.5239	2.954e-09	HSD17B7P2			7.83288	8.59697e-14
10	10p11.1	rs2504149	38400178	SNP	T	0.506856		ZNF37A	0.5239	2.954e-09	ZNF25	4.04569	5.29208e-05
10	10p11.1	rs2474581	38400223	SNP	G	0.482965		ZNF37A	0.5335	1.11e-09	HSD17B7P2			8.12448	1.23088e-14
10	10p11.1	rs2474581	38400223	SNP	G	0.482965		ZNF37A	0.5335	1.11e-09	ZNF25	3.91027	9.33601e-05
10	10p11.1	rs2504148	38400788	SNP	G	0.506856		ZNF37A	0.5109	5.568e-09	HSD17B7P2			7.82435	9.09415e-14
10	10p11.1	rs2504148	38400788	SNP	G	0.506856		ZNF37A	0.5109	5.568e-09	ZNF25	4.00819	6.20367e-05
10	10p11.1	rs35812511	38401075	INDEL	TA	0.507369		ZNF37A	0.607	2e-10	HSD17B7P2			7.0315	1.41705e-11
10	10p11.1	rs176880	38401417	SNP	G	0.506856		ZNF37A	0.5111	5.509e-09	HSD17B7P2			7.8243	9.0973e-14
10	10p11.1	rs176880	38401417	SNP	G	0.506856		ZNF37A	0.5111	5.509e-09	ZNF25	4.00612	6.25816e-05
10	10p11.1	rs176881	38401795	SNP	C	0.499627		ZNF37A	0.5434	1.913e-09	HSD17B7P2			7.03054	1.42547e-11
10	10p11.1	rs176886	38403974	SNP	T	0.506856		ZNF37A	0.5112	5.457e-09	HSD17B7P2			7.82419	9.10362e-14
10	10p11.1	rs176886	38403974	SNP	T	0.506856		ZNF37A	0.5112	5.457e-09	ZNF25	4.0059	6.26383e-05
10	10p11.1	rs176887	38406094	SNP	C	0.506856		ZNF37A	0.5114	5.389e-09	HSD17B7P2			7.82409	9.10996e-14
10	10p11.1	rs176887	38406094	SNP	C	0.506856		ZNF37A	0.5114	5.389e-09	ZNF25	4.00734	6.22606e-05
10	10p11.1	rs176890	38410108	SNP	G	0.188449		ZNF37A	0.5916	1.925e-08	HSD17B7P2			5.05868	7.42003e-07
10	10p11.1	rs176890	38410108	SNP	G	0.188449		ZNF37A	0.5916	1.925e-08	ZNF25	3.98392	6.87078e-05
10	10p11.1	rs1813028	38412711	SNP	G	0.510044		ZNF37A-LOC100129055	0.5111	5.845e-09	HSD17B7P2			7.35505	1.88428e-12
10	10p11.1	rs1813028	38412711	SNP	G	0.510044		ZNF37A-LOC100129055	0.5111	5.845e-09	ZNF25	4.05847	5.0116e-05
10	10p11.1	rs2008449	38414204	SNP	T	0.482965		ZNF37A-LOC100129055	0.5316	1.178e-09	HSD17B7P2			8.12471	1.22898e-14
10	10p11.1	rs2474584	38416389	SNP	T	0.506856		ZNF37A-LOC100129055	0.5126	4.921e-09	HSD17B7P2			7.82651	8.96592e-14
10	10p11.1	rs2474584	38416389	SNP	T	0.506856		ZNF37A-LOC100129055	0.5126	4.921e-09	ZNF25	4.00707	6.23315e-05
10	10p11.1	rs1548255	38417193	SNP	C	0.506856		ZNF37A-LOC100129055	0.5127	4.85e-09	HSD17B7P2			7.82666	8.95706e-14
10	10p11.1	rs1548255	38417193	SNP	C	0.506856		ZNF37A-LOC100129055	0.5127	4.85e-09	ZNF25	4.00714	6.23116e-05
10	10p11.1	rs2474586	38418882	SNP	C	0.506856		ZNF37A-LOC100129055	0.5122	5.079e-09	HSD17B7P2			7.92122	4.79329e-14
10	10p11.1	rs2474586	38418882	SNP	C	0.506856		ZNF37A-LOC100129055	0.5122	5.079e-09	ZNF25	3.92893	8.64226e-05
10	10p11.1	rs2505260	38419520	SNP	T	0.506856		ZNF37A-LOC100129055	0.5129	4.819e-09	HSD17B7P2			7.86417	6.9934e-14
10	10p11.1	rs2505260	38419520	SNP	T	0.506856		ZNF37A-LOC100129055	0.5129	4.819e-09	ZNF25	4.00808	6.20653e-05
10	10p11.1	rs2474587	38420666	SNP	T	0.510044		ZNF37A-LOC100129055	0.5113	5.853e-09	HSD17B7P2			7.39053	1.50468e-12
10	10p11.1	rs2474587	38420666	SNP	T	0.510044		ZNF37A-LOC100129055	0.5113	5.853e-09	ZNF25	4.06042	4.96999e-05
10	10p11.1	rs2474588	38420870	SNP	G	0.510044		ZNF37A-LOC100129055	0.5113	5.819e-09	HSD17B7P2			7.39053	1.50468e-12
10	10p11.1	rs2474588	38420870	SNP	G	0.510044		ZNF37A-LOC100129055	0.5113	5.819e-09	ZNF25	4.06032	4.97217e-05
10	10p11.1	rs2505259	38422886	SNP	A	0.482965		ZNF37A-LOC100129055	0.5411	7.17e-10	HSD17B7P2			8.13278	1.16389e-14
10	10p11.1	rs2474590	38422911	SNP	C	0.499006		ZNF37A-LOC100129055	0.5184	3.733e-09	HSD17B7P2			7.86704	6.86236e-14
10	10p11.1	rs2474590	38422911	SNP	C	0.499006		ZNF37A-LOC100129055	0.5184	3.733e-09	ZNF25	4.01318	6.07418e-05
10	10p11.1	rs7913645	38424444	SNP	C	0.432989		ZNF37A-LOC100129055	0.7718	1.974e-08	ZNF25	5.19265	2.15166e-07
10	10p11.1	rs2474594	38426661	SNP	C	0.506856		ZNF37A-LOC100129055	0.5121	5.194e-09	HSD17B7P2			7.86421	6.99163e-14
10	10p11.1	rs2474594	38426661	SNP	C	0.506856		ZNF37A-LOC100129055	0.5121	5.194e-09	ZNF25	4.00845	6.19697e-05
10	10p11.1	rs2474595	38426782	SNP	C	0.506856		ZNF37A-LOC100129055	0.5114	5.546e-09	HSD17B7P2			7.86421	6.99163e-14
10	10p11.1	rs2474595	38426782	SNP	C	0.506856		ZNF37A-LOC100129055	0.5114	5.546e-09	ZNF25	4.00844	6.19704e-05
10	10p11.1	rs2474598	38430296	SNP	C	0.506856		ZNF37A-LOC100129055	0.5126	5.101e-09	HSD17B7P2			7.86474	6.96714e-14
10	10p11.1	rs2474598	38430296	SNP	C	0.506856		ZNF37A-LOC100129055	0.5126	5.101e-09	ZNF25	4.00514	6.28406e-05
10	10p11.1	rs68103671	38430774	SNP	G	0.188449		ZNF37A-LOC100129055	0.5762	2.997e-08	HSD17B7P2			5.59144	5.11925e-08
10	10p11.1	rs68103671	38430774	SNP	G	0.188449		ZNF37A-LOC100129055	0.5762	2.997e-08	ZNF25	3.99513	6.5546e-05
10	10p11.1	rs11011461	38431427	SNP	A	0.506856		ZNF37A-LOC100129055	0.512	5.336e-09	HSD17B7P2			7.86474	6.96714e-14
10	10p11.1	rs11011461	38431427	SNP	A	0.506856		ZNF37A-LOC100129055	0.512	5.336e-09	ZNF25	4.00494	6.28934e-05
10	10p11.1	rs1985707	38434098	SNP	T	0.506856		ZNF37A-LOC100129055	0.512	5.435e-09	HSD17B7P2			7.87282	6.60473e-14
10	10p11.1	rs1985707	38434098	SNP	T	0.506856		ZNF37A-LOC100129055	0.512	5.435e-09	ZNF25	4.00334	6.33194e-05
10	10p11.1	rs1854563	38434961	SNP	A	0.506856		ZNF37A-LOC100129055	0.5121	5.433e-09	HSD17B7P2			7.87387	6.55936e-14
10	10p11.1	rs1854563	38434961	SNP	A	0.506856		ZNF37A-LOC100129055	0.5121	5.433e-09	ZNF25	4.00273	6.34815e-05
10	10p11.1	rs66704357	38437591	SNP	A	0.188449		ZNF37A-LOC100129055	0.5751	3.29e-08	HSD17B7P2			5.59144	5.11925e-08
10	10p11.1	rs66704357	38437591	SNP	A	0.188449		ZNF37A-LOC100129055	0.5751	3.29e-08	ZNF25	3.99687	6.5069e-05
10	10p11.1	rs67022688	38438872	SNP	C	0.432989		ZNF37A-LOC100129055	0.751	1.075e-08	ZNF25	5.17148	2.40893e-07
10	10p11.1	rs2505237	38438898	SNP	G	0.506856		ZNF37A-LOC100129055	0.5126	5.34e-09	HSD17B7P2			7.87301	6.59662e-14
10	10p11.1	rs2505237	38438898	SNP	G	0.506856		ZNF37A-LOC100129055	0.5126	5.34e-09	ZNF25	4.00063	6.40451e-05
10	10p11.1	rs2474599	38438939	SNP	G	0.506856		ZNF37A-LOC100129055	0.5126	5.322e-09	HSD17B7P2			7.87301	6.59662e-14
10	10p11.1	rs2474599	38438939	SNP	G	0.506856		ZNF37A-LOC100129055	0.5126	5.322e-09	ZNF25	4.00043	6.40998e-05
10	10p11.1	rs201007902	38442418	INDEL	T	0.506856		ZNF37A-LOC100129055	0.5538	2.436e-08	HSD17B7P2			7.91656	4.94402e-14
10	10p11.1	rs201007902	38442418	INDEL	T	0.506856		ZNF37A-LOC100129055	0.5538	2.436e-08	ZNF25	3.96721	7.36908e-05
10	10p11.1	rs2505240	38442419	SNP	T	0.506856		ZNF37A-LOC100129055	0.5136	5.631e-09	HSD17B7P2			7.91656	4.94402e-14
10	10p11.1	rs2505240	38442419	SNP	T	0.506856		ZNF37A-LOC100129055	0.5136	5.631e-09	ZNF25	3.96875	7.32173e-05
10	10p11.1	rs2505241	38442421	SNP	C	0.476145		ZNF37A-LOC100129055	0.5286	2.629e-09	HSD17B7P2			7.95408	3.85317e-14
10	10p11.1	rs2505241	38442421	SNP	C	0.476145		ZNF37A-LOC100129055	0.5286	2.629e-09	ZNF25	3.92871	8.65015e-05
10	10p11.1	rs2224248	38451886	SNP	G	0.499006		ZNF37A-LOC100129055	0.5139	6.013e-09	HSD17B7P2			7.93144	4.47894e-14
10	10p11.1	rs2224248	38451886	SNP	G	0.499006		ZNF37A-LOC100129055	0.5139	6.013e-09	ZNF25	3.96852	7.32897e-05
10	10p11.1	rs1854562	38452054	SNP	T	0.188449		ZNF37A-LOC100129055	0.587	2.286e-08	HSD17B7P2			5.06667	7.13946e-07
10	10p11.1	rs1854562	38452054	SNP	T	0.188449		ZNF37A-LOC100129055	0.587	2.286e-08	ZNF25	3.99078	6.67567e-05
10	10p11.1	rs112277959	38453275	SNP	G	0.43021		ZNF37A-LOC100129055	0.8736	4.969e-09	ZNF25	5.05457	4.46055e-07
10	10p11.1	rs72793785	38453288	SNP	G	0.43021		ZNF37A-LOC100129055	0.8735	4.978e-09	ZNF25	5.0581	4.37908e-07
10	10p11.1	rs72793786	38453454	SNP	T	0.43021		ZNF37A-LOC100129055	0.8735	4.995e-09	ZNF25	5.05794	4.38274e-07
10	10p11.1	rs2384732	38454921	SNP	G	0.432989		ZNF37A-LOC100129055	0.7729	2.518e-09	ZNF25	5.11646	3.22436e-07
10	10p11.1	rs2180412	38456117	SNP	A	0.506856		ZNF37A-LOC100129055	0.5139	5.673e-09	HSD17B7P2			7.94752	4.02505e-14
10	10p11.1	rs2180412	38456117	SNP	A	0.506856		ZNF37A-LOC100129055	0.5139	5.673e-09	ZNF25	3.94917	7.94542e-05
10	10p11.1	rs2474608	38457109	SNP	T	0.506856		ZNF37A-LOC100129055	0.5144	5.629e-09	HSD17B7P2			7.94752	4.02505e-14
10	10p11.1	rs2474608	38457109	SNP	T	0.506856		ZNF37A-LOC100129055	0.5144	5.629e-09	ZNF25	3.94783	7.98971e-05
10	10p11.1	rs1998062	38457652	SNP	C	0.506856		ZNF37A-LOC100129055	0.5144	5.64e-09	HSD17B7P2			7.94752	4.02505e-14
10	10p11.1	rs1998062	38457652	SNP	C	0.506856		ZNF37A-LOC100129055	0.5144	5.64e-09	ZNF25	3.94745	8.00234e-05
10	10p11.1	rs2505248	38459097	SNP	G	0.506856		ZNF37A-LOC100129055	0.5142	5.758e-09	HSD17B7P2			7.94839	4.00172e-14
10	10p11.1	rs2505248	38459097	SNP	G	0.506856		ZNF37A-LOC100129055	0.5142	5.758e-09	ZNF25	3.94489	8.08807e-05
10	10p11.1	rs67832734	38462648	SNP	A	0.365837		ZNF37A-LOC100129055	0.7409	6.998e-10	ZNF25	4.80747	1.57134e-06
10	10p11.1	rs36102891	38465943	INDEL	GA	0.132006		LOC100129055	0.6786	2.892e-09	HSD17B7P2			7.26657	3.29131e-12
10	10p11.1	rs58370123	38469984	SNP	A	0.291881		LOC100129055	0.7357	3.961e-09	HSD17B7P2			4.63765	5.29499e-06
10	10p11.1	rs58370123	38469984	SNP	A	0.291881		LOC100129055	0.7357	3.961e-09	ZNF25	4.4224	9.95906e-06
10	10p11.1	rs116912400	38479207	SNP	T	0.415067		LOC100129055	0.4908	4.345e-08	HSD17B7P2			8.69534	2.42423e-16
10	10p11.1	rs2505216	38482830	SNP	C	0.415067		LOC100129055	0.491	4.27e-08	HSD17B7P2			8.97527	3.3426e-17
10	10p11.1	rs2800550	38482929	SNP	C	0.415067		LOC100129055	0.4912	4.189e-08	HSD17B7P2			8.69535	2.42411e-16
10	10p11.1	rs2474558	38486141	SNP	A	0.556215		LOC100129055	0.56	2.092e-09	HSD17B7P2			6.86507	3.906e-11
10	10p11.1	rs55885361	38486529	SNP	A	0.291881		LOC100129055	0.7333	5.104e-09	HSD17B7P2			4.60699	6.07783e-06
10	10p11.1	rs55885361	38486529	SNP	A	0.291881		LOC100129055	0.7333	5.104e-09	ZNF25	4.42795	9.70697e-06
10	10p11.1	rs2749611	38487552	SNP	T	0.393033		LOC100129055	0.5131	9.369e-09	HSD17B7P2			8.88135	6.52333e-17
10	10p11.1	rs2749612	38488610	SNP	A	0.415067		LOC100129055	0.4913	4.171e-08	HSD17B7P2			8.69661	2.40271e-16
10	10p11.1	rs1740732	38491385	SNP	T	0.393033		LOC100129055	0.5119	1.022e-08	HSD17B7P2			8.92908	4.64641e-17
10	10p11.1	rs59623126	38492760	SNP	G	0.291881		LOC100129055	0.7346	4.846e-09	HSD17B7P2			4.60685	6.08157e-06
10	10p11.1	rs59623126	38492760	SNP	G	0.291881		LOC100129055	0.7346	4.846e-09	ZNF25	4.43516	9.38896e-06
10	10p11.1	rs2103938	38493998	SNP	G	0.393033		LOC100129055	0.5143	8.232e-09	HSD17B7P2			8.93774	4.36849e-17
10	10p11.1	rs1740734	38494194	SNP	C	0.393033		LOC100129055	0.5144	8.189e-09	HSD17B7P2			8.93789	4.36389e-17
10	10p11.1	rs138283829	38494438	INDEL	A	0.407775		LOC100129055	0.5596	2.154e-09	HSD17B7P2			8.72857	1.91967e-16
10	10p11.1	rs1621040	38497232	SNP	C	0.393033		LOC100129055	0.5166	7.012e-09	HSD17B7P2			8.93908	4.32697e-17
10	10p11.1	rs1740735	38497777	SNP	C	0.393033		LOC100129055	0.5168	7.008e-09	HSD17B7P2			8.93914	4.32519e-17
10	10p11.1	rs35292286	38498329	INDEL	T	0.415067		LOC100129055	0.5567	2.638e-09	HSD17B7P2			8.76935	1.44064e-16
10	10p11.1	rs1740737	38499365	SNP	T	0.415067		LOC100129055	0.4959	3.247e-08	HSD17B7P2			8.8305	9.35422e-17
10	10p11.1	rs1780133	38499509	SNP	C	0.389937		LOC100129055	0.5165	7.7e-09	HSD17B7P2			9.01525	2.51165e-17
10	10p11.1	rs1780136	38501453	SNP	G	0.395485		LOC100129055	0.5311	5.823e-09	HSD17B7P2			9.01462	2.523e-17
10	10p11.1	rs1780138	38501654	SNP	G	0.393033		LOC100129055	0.5167	7.428e-09	HSD17B7P2			8.9391	4.32642e-17
10	10p11.1	rs1614236	38502996	SNP	T	0.415067		LOC100129055	0.4914	4.672e-08	HSD17B7P2			8.72524	1.96511e-16
10	10p11.1	rs1780139	38503018	SNP	T	0.393033		LOC100129055	0.5174	7.334e-09	HSD17B7P2			8.9391	4.32642e-17
10	10p11.1	rs1780141	38504299	SNP	C	0.393033		LOC100129055-HSD17B7P2	0.5177	7.419e-09	HSD17B7P2			8.93857	4.34274e-17
10	10p11.1	rs1780142	38505295	SNP	A	0.393033		LOC100129055-HSD17B7P2	0.5206	6.385e-09	HSD17B7P2			9.11681	1.21143e-17
10	10p11.1	rs1780144	38505889	SNP	G	0.415067		LOC100129055-HSD17B7P2	0.492	4.81e-08	HSD17B7P2			8.72555	1.96088e-16
10	10p11.1	rs202045619	38508711	INDEL	AT	0.415067		LOC100129055-HSD17B7P2	0.5529	7.256e-09	HSD17B7P2			8.75836	1.55667e-16
10	10p11.1	rs138811396	38508937	SNP	A	0.393033		LOC100129055-HSD17B7P2	0.5294	4.904e-09	HSD17B7P2			8.99294	2.9462e-17
10	10p11.1	rs9418350	38509652	SNP	T	0.374681		LOC100129055-HSD17B7P2	0.5535	6.499e-09	HSD17B7P2			8.32418	3.17193e-15
10	10p11.1	rs9418351	38509905	SNP	G	0.285102		LOC100129055-HSD17B7P2	0.5515	3.361e-09	HSD17B7P2			8.84601	8.38139e-17
10	10p11.1	rs2749616	38510993	SNP	T	0.415067		LOC100129055-HSD17B7P2	0.4937	4.889e-08	HSD17B7P2			8.72563	1.95979e-16
10	10p11.1	rs1740739	38512830	SNP	T	0.386157		LOC100129055-HSD17B7P2	0.5279	5.649e-09	HSD17B7P2			9.16029	8.85388e-18
10	10p11.1	rs2057228	38515766	SNP	C	0.393033		LOC100129055-HSD17B7P2	0.5209	7.952e-09	HSD17B7P2			8.93914	4.3251e-17
10	10p11.1	rs1780146	38517874	SNP	A	0.415067		LOC100129055-HSD17B7P2	0.4953	4.951e-08	HSD17B7P2			8.72545	1.96228e-16
10	10p11.1	rs1740742	38518860	SNP	T	0.393033		LOC100129055-HSD17B7P2	0.5227	7.236e-09	HSD17B7P2			8.93936	4.31844e-17
10	10p11.1	rs71010406	38519062	INDEL	AT	0.393033		LOC100129055-HSD17B7P2	0.5889	3.95e-10	HSD17B7P2			8.89196	6.04996e-17
10	10p11.1	rs1740743	38519222	SNP	T	0.393033		LOC100129055-HSD17B7P2	0.5218	7.656e-09	HSD17B7P2			8.93936	4.31844e-17
10	10p11.1	rs1740745	38520056	SNP	C	0.393033		LOC100129055-HSD17B7P2	0.5228	7.231e-09	HSD17B7P2			8.93667	4.40174e-17
10	10p11.1	rs1740746	38520191	SNP	C	0.38598		LOC100129055-HSD17B7P2	0.5285	7.101e-09	HSD17B7P2			9.05381	1.90519e-17
10	10p11.1	rs1740749	38521646	SNP	G	0.380738		LOC100129055-HSD17B7P2	0.5398	4.381e-09	HSD17B7P2			8.8301	9.38038e-17
10	10p11.1	rs1780148	38522516	SNP	G	0.393033		LOC100129055-HSD17B7P2	0.5327	5.268e-09	HSD17B7P2			8.95748	3.79493e-17
10	10p11.1	rs1780115	38524773	SNP	T	0.393033		LOC100129055-HSD17B7P2	0.5249	9.011e-09	HSD17B7P2			8.95222	3.94001e-17
10	10p11.1	rs1740750	38525043	SNP	T	0.386409		LOC100129055-HSD17B7P2	0.5076	3.088e-08	HSD17B7P2			8.76228	1.51426e-16
10	10p11.1	rs34561289	38525107	INDEL	C	0.400515		LOC100129055-HSD17B7P2	0.5795	1.474e-09	HSD17B7P2			8.97766	3.286e-17
10	10p11.1	rs35785145	38525622	INDEL	CTT	0.404778		LOC100129055-HSD17B7P2	0.58	1.29e-09	HSD17B7P2			8.97916	3.25092e-17
10	10p11.1	rs1780121	38529437	SNP	A	0.415067		LOC100129055-HSD17B7P2	0.5024	4.191e-08	HSD17B7P2			8.75601	1.58267e-16
10	10p11.1	rs1780122	38529509	SNP	A	0.415067		LOC100129055-HSD17B7P2	0.5009	4.468e-08	HSD17B7P2			8.75605	1.58221e-16
10	10p11.1	rs1780124	38530492	SNP	A	0.15079		LOC100129055-HSD17B7P2	0.7223	2e-09	HSD17B7P2			6.78154	6.45665e-11
10	10p11.1	rs78518206	38533117	SNP	C	0.393033		LOC100129055-HSD17B7P2	0.523	9.961e-09	HSD17B7P2			8.95292	3.92043e-17
10	10p11.1	rs147564018	38533768	SNP	A	0.291881		LOC100129055-HSD17B7P2	0.7635	3.035e-09	HSD17B7P2			4.66474	4.68515e-06
10	10p11.1	rs147564018	38533768	SNP	A	0.291881		LOC100129055-HSD17B7P2	0.7635	3.035e-09	ZNF25	4.44064	9.15369e-06
10	10p11.1	rs2996577	38534990	SNP	T	0.393191		LOC100129055-HSD17B7P2	0.5258	9.251e-09	HSD17B7P2			8.95389	3.89347e-17
10	10p11.1	rs1780145	38537070	SNP	G	0.415067		LOC100129055-HSD17B7P2	0.5017	4.341e-08	HSD17B7P2			8.68792	2.55379e-16
10	10p11.1	rs2996628	38538072	SNP	T	0.393033		LOC100129055-HSD17B7P2	0.5337	5.826e-09	HSD17B7P2			8.98235	3.17765e-17
10	10p11.1	rs1740752	38538771	SNP	G	0.340352		LOC100129055-HSD17B7P2	0.5048	2.315e-08	HSD17B7P2			10.0077	1.68886e-20
10	10p11.1	rs146195183	38538808	INDEL	AT	0.280696		LOC100129055-HSD17B7P2	0.8227	8.214e-10	HSD17B7P2			4.63062	5.4656e-06
10	10p11.1	rs146195183	38538808	INDEL	AT	0.280696		LOC100129055-HSD17B7P2	0.8227	8.214e-10	ZNF25	4.20915	2.60634e-05
10	10p11.1	rs2800484	38542415	SNP	T	0.34373		LOC100129055-HSD17B7P2	0.5441	1.054e-08	HSD17B7P2			8.85455	7.88908e-17
10	10p11.1	rs2800485	38542588	SNP	A	0.38598		LOC100129055-HSD17B7P2	0.5238	9.736e-09	HSD17B7P2			8.95765	3.79052e-17
10	10p11.1	rs7099348	38547573	SNP	A	0.385828		LOC100129055-HSD17B7P2	0.5278	7.861e-09	HSD17B7P2			8.96126	3.69396e-17
10	10p11.1	rs2983338	38550734	SNP	T	0.393033		LOC100129055-HSD17B7P2	0.5222	1.041e-08	HSD17B7P2			8.96456	3.60812e-17
10	10p11.1	rs2749649	38550877	SNP	G	0.311429		LOC100129055-HSD17B7P2	0.5306	5.161e-09	HSD17B7P2			9.34232	2.36248e-18
10	10p11.1	rs2800470	38550901	SNP	C	0.304157		LOC100129055-HSD17B7P2	0.5239	1.169e-08	HSD17B7P2			9.5664	4.56065e-19
10	10p11.1	rs2800469	38551001	SNP	T	0.337635		LOC100129055-HSD17B7P2	0.4976	4.467e-08	HSD17B7P2			9.81801	7.0273e-20
10	10p11.1	rs55880292	38554626	SNP	C	0.356354		LOC100129055-HSD17B7P2	0.9448	2.275e-08	HSD17B7P2			5.33947	1.85982e-07
10	10p11.1	rs55880292	38554626	SNP	C	0.356354		LOC100129055-HSD17B7P2	0.9448	2.275e-08	ZNF25	4.63621	3.63482e-06
10	10p11.1	rs4641407	38554693	SNP	C	0.340352		LOC100129055-HSD17B7P2	0.4977	3.051e-08	HSD17B7P2			9.98103	2.06531e-20
10	10p11.1	rs1780123	38554859	SNP	C	0.333893		LOC100129055-HSD17B7P2	0.5019	2.317e-08	HSD17B7P2			9.98021	2.07816e-20
10	10p11.1	rs2384740	38555617	SNP	G	0.340352		LOC100129055-HSD17B7P2	0.4993	2.731e-08	HSD17B7P2			9.98046	2.07435e-20
10	10p11.1	rs2996579	38556576	SNP	T	0.326123		LOC100129055-HSD17B7P2	0.4995	2.881e-08	HSD17B7P2			9.98111	2.06414e-20
10	10p11.1	rs1980567	38559288	SNP	G	0.340352		LOC100129055-HSD17B7P2	0.5058	2.609e-08	HSD17B7P2			9.87508	4.58241e-20
10	10p11.1	rs9417304	38560548	SNP	A	0.332901		LOC100129055-HSD17B7P2	0.5237	1.328e-08	HSD17B7P2			9.29299	3.38428e-18
10	10p11.1	rs139564669	38584815	INDEL	T	0.123159		LOC100129055-HSD17B7P2	0.6377	1.934e-08	HSD17B7P2			7.38911	1.51831e-12
10	10p11.1	rs140753243	38587942	INDEL	TA	0.344143		LOC100129055-HSD17B7P2	1.1876	4.603e-10	HSD17B7P2			5.37929	1.52134e-07
10	10p11.1	rs140753243	38587942	INDEL	TA	0.344143		LOC100129055-HSD17B7P2	1.1876	4.603e-10	ZNF25	4.59073	4.52027e-06
10	10p11.1	rs150245813	38592780	SNP	G	0.344143		LOC100129055-HSD17B7P2	0.983	3.188e-08	HSD17B7P2			5.38066	1.51088e-07
10	10p11.1	rs150245813	38592780	SNP	G	0.344143		LOC100129055-HSD17B7P2	0.983	3.188e-08	ZNF25	4.59443	4.44127e-06
10	10p11.1	rs34686283	38599101	INDEL	CT	0.322655		LOC100129055-HSD17B7P2	0.5402	1.181e-08	HSD17B7P2			10.268	2.33792e-21
10	10p11.1	rs34361856	38608063	INDEL	A	0.351598		LOC100129055-HSD17B7P2	0.5337	2.298e-08	HSD17B7P2			10.2038	3.81724e-21
10	10p11.1	rs61165117	38612680	INDEL	C	0.361299		LOC100129055-HSD17B7P2	0.5734	1.567e-08	HSD17B7P2			9.53452	5.77046e-19
10	10p11.1	rs2804648	38614641	SNP	A	0.324401		LOC100129055-HSD17B7P2	0.5032	4.512e-08	HSD17B7P2			10.092	8.92681e-21
10	10p11.1	rs148317417	38637982	INDEL	GA	0.354424		LOC100129055-HSD17B7P2	1.0711	3.88e-09	HSD17B7P2			5.42317	1.21768e-07
10	10p11.1	rs148317417	38637982	INDEL	GA	0.354424		LOC100129055-HSD17B7P2	1.0711	3.88e-09	ZNF25	4.55274	5.41525e-06
10	10p11.1	rs201135409	38642629	INDEL	A	0.107233		LOC100129055-HSD17B7P2	0.7311	3.082e-08	HSD17B7P2			8.51871	8.30905e-16
10	10p11.1	rs4614384	38682076	SNP	T	0.348608		SEPT7L	1.1181	4.027e-08	HSD17B7P2			5.66276	3.5244e-08
10	10p11.1	rs4614384	38682076	SNP	T	0.348608		SEPT7L	1.1181	4.027e-08	ZNF25	4.72337	2.38029e-06
