# Supplementary material for: GWAS of epigenetic aging rates in blood reveals a critical role for TERT
Source: Nat Commun. 2018 Jan 26;9:387. doi: 10.1038/s41467-017-02697-5 (PMC5786029; doi:10.1038/s41467-017-02697-5)
Supplement: Supplementary file 6 — Supplementary Data 4 [file 41467_2017_2697_MOESM6_ESM.xlsx]

## Sheet: CellCounts
#study cohorts (N=5,373 from FHS and WHI cohorts)
#The leading SNPs associated with leukocyte telomere length at P < 5.0e-08 in previously studies were flagged by 1 in column A.
#Effect sizes with respect to minor.allele
#Abbreviations: nature killer (NK), monocyte (MONO) and granulocyte (Gran).
#0.01<P<0.05 marked in blue;
#5.0e-08<=p<0.01 marked in red
# P<5.0e-08 marked in red and highlighted in yellow
Annotation of SNPs (columns A to G)							Effect sizes (columns H to Q)										P values (columns R to AA)										SE of effect sizes (column AB to AK)
LTL_gwas	CHR	bp	SNP	kgp.a0 (reference allele in 1000 genome reference panel)	kgp.a1 (alternative allele in 1000 genome reference panel)	minor.allele	IEAA_FHS_WHI.Beta	EEAA_FHS_WHI.Beta	CD8.naiveAdjAge.Beta	CD4.naiveAdjAge.Beta	CD8pCD28nCD45RAnAdjAge.Beta	PlasmaBlastAdjAge.Beta	CD4TAdjAge.Beta	NKAdjAge.Beta	MonoAdjAge.Beta	GranAdjAge.Beta	IEAA_FHS_WHI.P	EEAA_FHS_WHI.P	CD8.naiveAdjAge.P	CD4.naiveAdjAge.P	CD8pCD28nCD45RAnAdjAge.P	PlasmaBlastAdjAge.P	CD4TAdjAge.P	NKAdjAge.P	MonoAdjAge.P	GranAdjAge.P	IEAA_FHS_WHI.SE	EEAA_FHS_WHI.SE	CD8.naiveAdjAge.SE	CD4.naiveAdjAge.SE	CD8pCD28nCD45RAnAdjAge.SE	PlasmaBlastAdjAge.SE	CD4TAdjAge.SE	NKAdjAge.SE	MonoAdjAge.SE	GranAdjAge.SE
	5	1253744	rs2853690	G	A	A	-0.179	0.0426	-1.0171	-3.7851	0.0159	0.0051	-0.0013	0.0009	0.0013	-0.0013	0.2217	0.8254	0.5005	0.3302	0.8955	0.4503	0.6051	0.5295	0.1851	0.7312	0.1465	0.1931	1.5096	3.8876	0.1207	0.0068	0.0024	0.0015	0.001	0.0038
	5	1255520	rs33954691	G	A	A	0.295	0.5662	-0.5295	0.8449	0.2804	0.011	-0.01	0.0007	-0.0001	0.0034	0.1447	0.03439	0.8433	0.8788	0.09499	0.2454	0.02906	0.817	0.9367	0.5198	0.2023	0.2677	2.6793	5.5423	0.1679	0.0095	0.0046	0.003	0.0013	0.0053
	5	1256585	rs2853687	G	A	A	-0.0274	0.0104	-2.129	-3.2294	0.0054	0.003	-0.0003	0.0003	0.0014	-0.001	0.8231	0.9486	0.09178	0.3199	0.9576	0.5952	0.8943	0.8135	0.07704	0.755	0.1226	0.1616	1.2627	3.2467	0.1007	0.0057	0.002	0.0013	0.0008	0.0032
	5	1257288	rs35041195	C	T	T	-0.1232	-0.2354	-0.6519	1.0302	-0.2719	-0.0033	0.0061	0.0017	-0.0011	0.0019	0.5289	0.3653	0.8131	0.8391	0.09126	0.7132	0.2041	0.576	0.3796	0.7124	0.1956	0.2601	2.7567	5.0725	0.161	0.009	0.0048	0.0031	0.0013	0.005
	5	1257621	rs2736122	G	A	A	-0.0496	0.0249	-1.9764	-3.2111	0.0041	0.0013	-0.0004	0.0004	0.0011	-0.0013	0.676	0.8738	0.1052	0.3079	0.966	0.8175	0.8551	0.7579	0.159	0.6784	0.1188	0.1565	1.2198	3.1492	0.0973	0.0055	0.002	0.0012	0.0008	0.0031
	5	1260195	rs2736118	T	C	C	-0.1658	-0.0867	-1.0196	-2.769	-0.0028	0.0018	-0.0003	-0.0004	0.001	-0.0001	0.1631	0.5804	0.4063	0.3805	0.9772	0.7497	0.8888	0.7627	0.2016	0.9735	0.1189	0.1569	1.2279	3.1576	0.0977	0.0055	0.002	0.0012	0.0008	0.0031
	5	1261052	rs11133715	G	A	A	0.1099	0.3579	-0.8664	0.3236	0.0947	0.0021	-0.0017	0.0001	0.0001	0.001	0.372	0.02766	0.4969	0.9213	0.357	0.7151	0.4163	0.9236	0.9001	0.7627	0.1231	0.1626	1.2753	3.2745	0.1028	0.0057	0.002	0.0013	0.0008	0.0032
	5	1264068	rs2736115	C	T	T	-0.0667	0.0231	-2.0557	-3.3322	0.019	0.0018	-0.0005	0.0003	0.001	-0.0008	0.5803	0.8846	0.09708	0.2971	0.8478	0.7407	0.7989	0.8251	0.206	0.7945	0.1206	0.1589	1.239	3.196	0.0989	0.0056	0.002	0.0012	0.0008	0.0032
	5	1264152	rs2853685	A	G	G	-0.1861	-0.1349	-0.823	-2.0318	0.0133	0.0003	0.0004	0	0.0009	-0.0015	0.1183	0.3909	0.5033	0.5204	0.8921	0.9573	0.8193	0.9817	0.2374	0.6262	0.1192	0.1573	1.2298	3.1612	0.0979	0.0055	0.002	0.0012	0.0008	0.0031
	5	1265204	rs2736114	C	T	T	-0.1859	-0.1048	-0.9087	-3.0465	-0.0038	0.0014	-0.0002	-0.0002	0.0009	-0.0003	0.121	0.5075	0.4629	0.3386	0.9693	0.8003	0.9215	0.8626	0.2676	0.918	0.1199	0.1582	1.238	3.1837	0.0986	0.0056	0.002	0.0012	0.0008	0.0031
	5	1265373	rs2736113	G	A	A	-0.0638	0.0123	-1.95	-3.3674	0.0208	0.0016	-0.0005	0.0003	0.001	-0.0009	0.5985	0.9385	0.1177	0.2946	0.8344	0.7685	0.8159	0.791	0.2074	0.7655	0.1212	0.1598	1.2464	3.2132	0.0996	0.0056	0.002	0.0012	0.0008	0.0032
	5	1265935	rs2736111	G	A	A	-0.0653	0.0115	-2.0224	-3.5401	0.0241	0.0026	-0.0007	0.0003	0.0011	-0.0008	0.5894	0.9427	0.1042	0.2699	0.8084	0.6413	0.7351	0.8119	0.1654	0.7978	0.121	0.1596	1.2446	3.2089	0.0994	0.0056	0.002	0.0012	0.0008	0.0032
	5	1266226	rs2853684	T	C	C	-0.1845	-0.1008	-0.8879	-3.1859	-0.0112	0.0024	-0.0004	-0.0002	0.0008	0	0.1255	0.5259	0.4749	0.3187	0.9096	0.6709	0.8547	0.8426	0.3115	0.9943	0.1204	0.1588	1.2427	3.1949	0.099	0.0056	0.002	0.0012	0.0008	0.0032
	5	1266310	rs2075786	A	G	A	-0.0642	-0.2991	2.0556	1.7658	-0.0537	-0.003	0.0018	-0.0001	-0.0006	-0.0003	0.5616	0.04082	0.07378	0.5491	0.5602	0.562	0.3229	0.9242	0.3882	0.9133	0.1107	0.1462	1.1497	2.9474	0.0923	0.0052	0.0018	0.0011	0.0007	0.0029
	5	1267202	rs3891054	C	G	G	-0.0198	-0.1294	-2.2344	-0.4103	-0.164	0.0185	-0.0041	-0.0011	0.0015	0.006	0.9042	0.554	0.3412	0.9324	0.2339	0.01795	0.2888	0.6525	0.1744	0.1664	0.1643	0.2187	2.3473	4.8391	0.1378	0.0078	0.0039	0.0025	0.0011	0.0043
	5	1267356	rs4246742	T	A	A	0.0559	-0.0483	-0.4869	-1.0681	-0.1401	0.0165	-0.0034	-0.0026	0.002	0.005	0.6572	0.7732	0.7749	0.748	0.1796	0.005426	0.2145	0.1361	0.01418	0.1334	0.126	0.1677	1.7027	3.3243	0.1044	0.0059	0.0027	0.0017	0.0008	0.0033
	5	1270983	rs11742908	C	G	G	0.5777	0.2169	2.1818	13.837	-0.1531	-0.0022	0.0039	-0.0029	-0.0026	0.0002	0.00415	0.4196	0.2724	0.005501	0.3418	0.8	0.2117	0.1274	0.03891	0.9708	0.2015	0.2688	1.9879	4.9842	0.161	0.0088	0.0031	0.0019	0.0013	0.0049
	5	1271524	rs11133719	T	C	T	0.4881	0.3384	2.6858	7.0638	-0.0509	-0.0037	0.0011	0.0006	0	-0.0023	0.01613	0.2107	0.2023	0.198	0.7674	0.6926	0.7391	0.779	0.9713	0.656	0.2029	0.2704	2.1065	5.4879	0.1721	0.0094	0.0033	0.002	0.0014	0.0052
	5	1271661	rs13172201	T	C	C	-0.0003	0.0572	0.4416	-2.9525	0.0217	0.007	-0.0015	0	0.0017	0.0019	0.9979	0.7405	0.7492	0.3922	0.8429	0.2496	0.4748	0.9949	0.04977	0.5794	0.13	0.1728	1.3811	3.4506	0.1093	0.0061	0.0022	0.0013	0.0009	0.0034
	5	1275528	rs4975605	C	A	A	-0.2405	-0.0181	-2.8402	-5.8457	0.1435	0.0018	0.0027	0.0017	-0.0003	0.003	0.1111	0.9282	0.2523	0.1324	0.2557	0.7884	0.5351	0.5478	0.7722	0.4412	0.151	0.2014	2.4811	3.8853	0.1262	0.0069	0.0044	0.0028	0.001	0.0038
	5	1276873	rs56345976	G	A	G	0.1568	0.0566	0.7241	3.2226	0.0174	0.0046	0.0006	-0.0019	0.0013	0.0036	0.2624	0.7613	0.749	0.3746	0.8822	0.4729	0.8907	0.4665	0.1454	0.3168	0.1399	0.1862	2.2628	3.6295	0.1175	0.0064	0.004	0.0026	0.0009	0.0036
	5	1277577	rs33961405	G	A	G	0.7455	0.4633	4.6189	9.1548	-0.0378	0.0038	0	-0.0039	-0.0007	0.0031	1.867e-07	0.0149	0.03053	0.01394	0.7491	0.5552	0.9971	0.1128	0.464	0.3931	0.143	0.1903	2.1353	3.7232	0.1182	0.0065	0.0038	0.0025	0.0009	0.0036
	5	1278584	rs2075785	C	T	T	-0.5274	-0.4705	-1.0113	-4.1478	0.1232	-0.004	-0.0002	0.0025	0.0007	-0.0026	0.004838	0.05893	0.6095	0.4205	0.4392	0.6507	0.9375	0.186	0.5566	0.5989	0.1872	0.2491	1.9799	5.1493	0.1593	0.0089	0.0031	0.0019	0.0013	0.005
	5	1279790	rs10069690	C	T	T	0.44	0.1325	2.4963	9.2819	-0.201	0.003	0.0012	-0.0021	-0.0016	0.0017	0.002392	0.4867	0.07625	0.01327	0.08307	0.6411	0.6122	0.151	0.08578	0.6478	0.1449	0.1906	1.4081	3.7481	0.116	0.0064	0.0023	0.0014	0.0009	0.0037
	5	1279964	rs10054203	G	C	C	0.6147	0.3663	1.9279	8.8094	-0.129	0.0037	0.0007	-0.0011	-0.0009	0.0015	4.503e-07	0.0232	0.1281	0.007216	0.2052	0.5211	0.7221	0.3881	0.2399	0.6439	0.1218	0.1614	1.2668	3.2789	0.1019	0.0057	0.002	0.0012	0.0008	0.0032
	5	1280028	rs2242652	G	A	A	0.3898	0.2071	1.3903	5.5153	-0.1266	0.0031	-0.0008	-0.0019	-0.0022	0.0018	0.01784	0.3388	0.3946	0.2016	0.3466	0.6717	0.7598	0.2517	0.04059	0.6721	0.1645	0.2165	1.633	4.3188	0.1345	0.0074	0.0027	0.0017	0.0011	0.0042
	5	1280128	rs7734992	T	C	C	0.6695	0.4275	3.0414	8.2994	-0.104	0.0056	0.0012	-0.0021	-0.0005	0.0031	3.196e-08	0.007662	0.06192	0.01094	0.304	0.321	0.6739	0.2381	0.5613	0.3255	0.1211	0.1603	1.6292	3.2614	0.1012	0.0057	0.0028	0.0018	0.0008	0.0032
	5	1280477	rs13167280	G	A	A	0.6862	0.7843	-0.7014	2.8957	0.1481	-0.0029	0.0004	0.0007	0.0009	-0.0011	0.0009038	0.004291	0.7412	0.5991	0.3949	0.764	0.9061	0.7438	0.5225	0.833	0.2068	0.2746	2.1235	5.508	0.1741	0.0095	0.0034	0.0021	0.0014	0.0054
	5	1280830	rs4975538	G	C	C	0.716	0.4292	2.5685	7.9139	-0.1939	0.0011	0.0017	-0.0021	-0.0015	0.0014	2.528e-08	0.01176	0.1463	0.02249	0.07241	0.861	0.5721	0.2813	0.07337	0.6801	0.1285	0.1704	1.7681	3.468	0.1079	0.006	0.003	0.0019	0.0009	0.0034
	5	1280940	rs34002450	GAGCCCACC	G	G	0.6003	0.2875	3.9713	10.4196	-0.2658	-0.003	0.0026	-0.002	-0.0018	0.0024	0.001189	0.2311	0.02914	0.04111	0.06896	0.7179	0.4074	0.3097	0.1272	0.6305	0.1852	0.24	1.8204	5.1017	0.1462	0.0084	0.0031	0.002	0.0012	0.0049
1	5	1282319	rs7726159	C	A	A	0.6877	0.4797	2.9215	7.5204	-0.153	0.0004	0.0012	-0.0025	-0.0012	0.0016	2.578e-08	0.003365	0.07561	0.02471	0.1375	0.9502	0.6545	0.1656	0.1341	0.6292	0.1235	0.1636	1.6443	3.3484	0.103	0.0058	0.0028	0.0018	0.0008	0.0033
	5	1282414	rs7725218	G	A	A	0.6535	0.4662	2.0522	6.6876	-0.1	0.0038	-0.001	-0.0023	-0.0001	0.0023	1.191e-08	0.002112	0.162	0.02794	0.2913	0.473	0.6816	0.152	0.8516	0.4447	0.1146	0.1517	1.4677	3.0424	0.0948	0.0053	0.0024	0.0016	0.0008	0.003
	5	1283312	rs7713218	A	G	A	0.5946	0.4544	1.5071	3.8498	-0.0526	0.0058	-0.0018	-0.0019	0.0003	0.0029	6.491e-08	0.001823	0.2939	0.1877	0.5644	0.2585	0.439	0.2248	0.675	0.3187	0.11	0.1457	1.4358	2.9222	0.0913	0.0051	0.0024	0.0015	0.0007	0.0029
	5	1283486	rs7717443	T	C	T	0.5968	0.4813	1.1696	6.7995	0.0471	0.0069	-0.0026	-0.0027	0.0012	0.004	0.0001455	0.01862	0.4575	0.1054	0.7035	0.333	0.3149	0.106	0.2381	0.3278	0.1571	0.2045	1.5744	4.1995	0.1238	0.0072	0.0026	0.0017	0.001	0.0041
	5	1283755	rs72709458	C	T	T	0.4912	0.3076	3.3923	5.1713	-0.1752	0.0033	-0.0001	-0.0024	-0.0022	0.0033	0.0009886	0.1182	0.08194	0.1982	0.1592	0.6316	0.9862	0.2707	0.02701	0.4082	0.1491	0.1969	1.9501	4.0187	0.1245	0.0069	0.0034	0.0022	0.001	0.0039
	5	1283841	rs6420019	A	C	A	-0.0411	0.0175	-2.8628	-8.8287	0.2315	0.014	-0.011	0.0005	0.0025	0.0049	0.8436	0.9497	0.3791	0.1083	0.1738	0.1296	0.05257	0.8881	0.06112	0.3443	0.2084	0.2778	3.2549	5.4981	0.1702	0.0093	0.0057	0.0036	0.0013	0.0052
	5	1284046	rs6420020	T	C	T	-0.0339	0.0271	-2.8571	-8.821	0.2328	0.0143	-0.011	0.0005	0.0025	0.0051	0.8708	0.9223	0.38	0.1084	0.1711	0.1238	0.05242	0.8884	0.05775	0.3286	0.2083	0.2776	3.2547	5.4952	0.1701	0.0093	0.0057	0.0036	0.0013	0.0052
	5	1284135	rs4449583	C	T	T	0.6919	0.4802	3.1417	7.6834	-0.1593	0.0001	0.0013	-0.0024	-0.0013	0.0015	2.397e-08	0.003472	0.05813	0.02223	0.124	0.9913	0.6321	0.181	0.1149	0.6488	0.124	0.1643	1.6581	3.3603	0.1035	0.0058	0.0028	0.0018	0.0008	0.0033
	5	1284976	rs35029535	C	T	T	-0.4375	-0.3421	-1.3831	-2.012	0.044	-0.0083	0.0038	0.002	0.0006	-0.0041	0.002868	0.07961	0.5413	0.5967	0.7193	0.2164	0.3442	0.4376	0.5397	0.2807	0.1467	0.1952	2.2644	3.8025	0.1224	0.0067	0.004	0.0026	0.001	0.0038
	5	1285162	rs10866498	C	T	T	-0.4969	-0.2925	-2.4091	-8.7377	0.0378	-0.0032	0.0009	0.0022	-0.0006	-0.0026	0.001652	0.1537	0.124	0.03889	0.7614	0.6595	0.7305	0.201	0.5668	0.5384	0.1579	0.205	1.5663	4.2305	0.1244	0.0072	0.0026	0.0017	0.001	0.0042
1	5	1285974	rs7705526	C	A	A	0.7282	0.489	2.9598	6.7443	-0.1289	0.0003	0.0021	-0.0024	-0.0011	0.0023	7.186e-09	0.00338	0.0829	0.0479	0.2204	0.9645	0.4634	0.2036	0.1771	0.4843	0.1258	0.1668	1.7068	3.4092	0.1052	0.0059	0.0029	0.0019	0.0008	0.0033
1	5	1286516	rs2736100	C	A	C	0.535	0.3605	1.4819	5.6933	-0.0582	0.0042	-0.0017	-0.0019	-0.0002	0.0027	8.045e-08	0.00619	0.1518	0.03166	0.477	0.3704	0.3174	0.06107	0.814	0.2995	0.0997	0.1317	1.0338	2.6496	0.0819	0.0046	0.0017	0.001	0.0006	0.0026
	5	1287194	rs2853677	G	A	G	0.574	0.414	0.7744	6.8851	-0.0191	-0.0004	0.0007	-0.0011	0.0007	-0.0012	4.521e-07	0.005765	0.5069	0.02498	0.8399	0.9342	0.7237	0.3437	0.3388	0.6961	0.1138	0.15	1.1668	3.0713	0.0943	0.0053	0.0019	0.0012	0.0007	0.003
	5	1287340	rs2736099	A	G	A	0.7536	0.3994	1.906	8.5566	-0.0871	-0.0041	0.0012	-0.0017	0.0002	-0.0009	2.352e-09	0.01676	0.1444	0.01195	0.4094	0.4834	0.5689	0.1919	0.7894	0.778	0.1262	0.167	1.3057	3.4043	0.1056	0.0059	0.0021	0.0013	0.0008	0.0033
	5	1287505	rs7710703	T	C	T	0.6883	0.8328	0.8241	0.4313	0.062	0.0188	-0.0022	-0.0026	-0.0002	0.0137	0.001043	0.002684	0.7816	0.9375	0.7233	0.05011	0.6823	0.45	0.8917	0.01157	0.2099	0.2774	2.973	5.5027	0.1751	0.0096	0.0053	0.0035	0.0014	0.0054
	5	1288547	rs2853676	T	C	T	0.5611	0.3746	2.0884	5.4375	-0.0411	0.003	-0.001	-0.0029	-0.0004	0.0038	0.000125	0.05191	0.1536	0.1575	0.7326	0.6538	0.681	0.04723	0.6988	0.3176	0.1463	0.1927	1.4634	3.8466	0.1204	0.0066	0.0024	0.0015	0.001	0.0038
	5	1291740	rs56023411	G	T	G	0.6066	0.4789	0.5856	4.079	-0.0462	0.0035	-0.0003	-0.0036	-0.0002	0.0032	0.0003447	0.03189	0.7875	0.3592	0.7385	0.643	0.9461	0.1504	0.8219	0.4622	0.1695	0.2232	2.1729	4.4487	0.1385	0.0076	0.0039	0.0025	0.0011	0.0043
	5	1292983	rs2853672	C	A	A	-0.4442	-0.149	-2.1634	-8.8488	0.1429	-0.0017	-0.0024	0.0022	0	0	5.762e-05	0.3062	0.05587	0.002863	0.119	0.7417	0.195	0.05285	0.9468	0.9932	0.1104	0.1456	1.1315	2.9673	0.0917	0.0051	0.0018	0.0011	0.0007	0.0029
	5	1294086	rs2736098	C	T	T	0.3377	-0.0799	4.3198	5.8443	-0.1538	-0.0071	0.0038	-0.0031	-0.0008	-0.001	0.05946	0.729	0.01212	0.2703	0.2801	0.3826	0.2043	0.111	0.519	0.8366	0.1792	0.2306	1.7219	5.3013	0.1424	0.0081	0.003	0.002	0.0012	0.0048
