# Supplementary material for: GWAS of epigenetic aging rates in blood reveals a critical role for TERT
Source: Nat Commun. 2018 Jan 26;9:387. doi: 10.1038/s41467-017-02697-5 (PMC5786029; doi:10.1038/s41467-017-02697-5)
Supplement: Supplementary file 7 — Supplementary Data 5 [file 41467_2017_2697_MOESM7_ESM.xlsx]

## Sheet: Header
Decription from column G to Q
Column	Label
rg	genetic correlation
se	SE of genetic correlation
z	Z statistic for genetic correlation estimate
p	P value of genetic correlation
h2_obs	heritability of trait2
h2_obs_se	SE of h2_obs
h2_int	single-trait LD Score regression intercept for trait2
h2_int_se	SE of h2_int
gcov_int	cross-trait LD Score intercept
gcov_int_se	SE of gov_int
memo	The same GWAS summary datasets presented in Table 4 and Supplementary Table 16 are marked in *

## Sheet: IEAA
The same GWAS summary datasets presented in Table 4 and Supplementary Table 16 are marked in * in the column memo
sort by p values; p < 0.05 marked in bold
PMID	trait1	trait2	Category	ethnicity	note	rg	se	z	p	h2_obs	h2_obs_se	h2_int	h2_int_se	gcov_int	gcov_int_se	memo
23263486	IEAA	Urate	other	European	SNPs from the MHC (chr6 26M~34M) region was removed for this traits	0.2296	0.0995	2.3079	0.021	0.1811	0.0614	0.9461	0.0573	-0.0129	0.0055
26414677	IEAA	Age at Menopause	reproductive	European	SNPs from the MHC (chr6 26M~34M) region was removed for this traits	-0.2459	0.1106	-2.2235	0.0262	0.1385	0.0167	0.9904	0.0154	0.0085	0.0052	*
28166213	IEAA	Forced expiratory volume in 1 second (FEV1)/Forced Vital capacity(FVC)	lung_function	European	SNPs from the MHC (chr6 26M~34M) region was removed for this traits	-0.2204	0.1	-2.2033	0.0276	0.2602	0.0221	0.9753	0.0107	0.0075	0.0057
25607358	IEAA	ICV	brain_volume	European	SNPs from the MHC (chr6 26M~34M) region was removed for this traits	-0.3991	0.184	-2.1693	0.0301	0.1928	0.047	0.9989	0.0074	0.0104	0.0047
27005778	IEAA	Leucine	metabolites	European	Caution: using this data may yield results outside bounds due to relative low Z score of the SNP heritability of the trait; SNPs from the MHC (chr6 26M~34M) region was removed for this traits	0.6422	0.3074	2.0893	0.0367	0.047	0.0221	1.0098	0.0078	-0.0094	0.0048
26833246	IEAA	Body fat	anthropometric	Mixed	Caution: using this data may yield less robust results due to minor departure of the LD structure; SNPs from the MHC (chr6 26M~34M) region was removed for this traits	0.1971	0.097	2.0328	0.0421	0.1101	0.0087	0.9018	0.0071	-0.0045	0.0049
27015805	IEAA	Fathers age at death	aging	European	SNPs from the MHC (chr6 26M~34M) region was removed for this traits	-0.3332	0.1667	-1.9988	0.0456	0.0404	0.0071	1.0181	0.0077	0.0092	0.005
27992413	IEAA	Primary sclerosing cholangitis	autoimmune	Mixed	Caution: using this data may yield results outside bounds due to relative low Z score of the SNP heritability of the trait; SNPs from the MHC (chr6 26M~34M) region was removed for this traits	0.2297	0.1157	1.9846	0.0472	0.4229	0.1747	0.9882	0.0183	-0.0063	0.0057
26192919	IEAA	Inflammatory Bowel Disease (Euro)	autoimmune	European	SNPs from the MHC (chr6 26M~34M) region was removed for this traits	0.2171	0.1101	1.972	0.0486	0.3208	0.0362	1.0659	0.0126	-0.005	0.0054	*
27005778	IEAA	Valine	metabolites	European	SNPs from the MHC (chr6 26M~34M) region was removed for this traits	0.4599	0.2367	1.9432	0.052	0.0611	0.0208	1.0154	0.0082	-0.0085	0.0048
26635082	IEAA	Forced expiratory volume in 1 second (FEV1)/Forced Vital capacity(FVC)	lung_function	European	SNPs from the MHC (chr6 26M~34M) region was removed for this traits	-0.23	0.1327	-1.7331	0.0831	0.1164	0.0152	0.98	0.0073	-0.0006	0.0047
22885922	IEAA	Type 2 Diabetes	glycemic	European	SNPs from the MHC (chr6 26M~34M) region was removed for this traits	0.214	0.1268	1.6885	0.0913	0.089	0.0098	1.0093	0.0081	-0.0012	0.0047
28166213	IEAA	Forced expiratory volume in 1 second (FEV1)	lung_function	European	SNPs from the MHC (chr6 26M~34M) region was removed for this traits	-0.1473	0.0882	-1.6704	0.0948	0.2632	0.0182	0.975	0.0089	0.0046	0.0052
24162737	IEAA	Alzheimers disease	neurological	European	SNPs from the MHC (chr6 26M~34M) region was removed for this traits	0.3079	0.1845	1.669	0.0951	0.0498	0.0246	1.0623	0.034	-0.0044	0.0049	*
26192919	IEAA	Crohns disease	autoimmune	European	SNPs from the MHC (chr6 26M~34M) region was removed for this traits	0.1729	0.1106	1.5631	0.118	0.4948	0.0589	1.0276	0.0122	-0.0025	0.0053	*
20418890	IEAA	Former vs Current smoker	smoking_behaviour	European	SNPs from the MHC (chr6 26M~34M) region was removed for this traits	-0.2752	0.1817	-1.515	0.1298	0.0579	0.0112	1.006	0.0069	0.0022	0.0048
27005778	IEAA	Glutamine	metabolites	European	SNPs from the MHC (chr6 26M~34M) region was removed for this traits	0.3589	0.2388	1.5028	0.1329	0.0579	0.0217	1.0209	0.0086	-0.01	0.0049
26482879	IEAA	Eczema	autoimmune	Mixed	Caution: using this data may yield less robust results due to minor departure of the LD structure; SNPs from the MHC (chr6 26M~34M) region was removed for this traits	0.2419	0.1642	1.4734	0.1406	0.0731	0.0156	1.0193	0.0077	-0.0054	0.0049
25352340	IEAA	Ferritin	metal	European	SNPs from the MHC (chr6 26M~34M) region was removed for this traits	-0.3644	0.2482	-1.4685	0.142	0.0938	0.028	1.027	0.0098	0.0212	0.0061
27005778	IEAA	Citrate	metabolites	European	SNPs from the MHC (chr6 26M~34M) region was removed for this traits	0.2993	0.2057	1.4551	0.1456	0.075	0.0234	1.0095	0.0084	-0.0099	0.0049
22139419	IEAA	Mean platelet volume	haemotological	European	SNPs from the MHC (chr6 26M~34M) region was removed for this traits	0.1755	0.1225	1.4324	0.152	0.3181	0.053	0.9836	0.0115	-0.0062	0.0054
27005778	IEAA	Triglycerides in very large HDL	metabolites	European	Caution: using this data may yield results outside bounds due to relative low Z score of the SNP heritability of the trait; SNPs from the MHC (chr6 26M~34M) region was removed for this traits	-0.3344	0.2369	-1.4115	0.1581	0.0698	0.0289	1.0222	0.0329	0.0084	0.0055
25231870	IEAA	Age at Menarche	reproductive	European	SNPs from the MHC (chr6 26M~34M) region was removed for this traits	-0.0931	0.0672	-1.3862	0.1657	0.2089	0.0101	0.9406	0.0123	0.0065	0.0054
27005778	IEAA	Alanine	metabolites	European	SNPs from the MHC (chr6 26M~34M) region was removed for this traits	0.2293	0.1679	1.3654	0.1721	0.0958	0.0273	1.0069	0.0081	-0.0013	0.005
27005778	IEAA	Albumin	metabolites	European	Caution: using this data may yield results outside bounds due to relative low Z score of the SNP heritability of the trait; SNPs from the MHC (chr6 26M~34M) region was removed for this traits	0.3445	0.2551	1.3504	0.1769	0.0718	0.0265	0.9848	0.0076	-0.0029	0.005
26192919	IEAA	Ulcerative colitis	autoimmune	European	SNPs from the MHC (chr6 26M~34M) region was removed for this traits	0.1755	0.1306	1.3442	0.1789	0.2416	0.0352	1.0601	0.0119	-0.0048	0.0048	*
22139419	IEAA	Platelet count	haemotological	European	SNPs from the MHC (chr6 26M~34M) region was removed for this traits	-0.1595	0.1188	-1.3427	0.1794	0.1155	0.0119	0.9947	0.0104	0.0164	0.0053
27005778	IEAA	Total cholesterol in medium HDL	metabolites	European	Caution: using this data may yield results outside bounds due to relative low Z score of the SNP heritability of the trait; SNPs from the MHC (chr6 26M~34M) region was removed for this traits	0.3897	0.2925	1.3321	0.1828	0.057	0.0273	0.9986	0.0103	-0.0018	0.0053
23583979	IEAA	Heart rate	haemotological	Mixed	Caution: using this data may yield less robust results due to minor departure of the LD structure; SNPs from the MHC (chr6 26M~34M) region was removed for this traits	-0.1676	0.1267	-1.3228	0.1859	0.083	0.0096	1.018	0.0095	0.0106	0.0056
27005778	IEAA	Free cholesterol in large VLDL	metabolites	European	SNPs from the MHC (chr6 26M~34M) region was removed for this traits	-0.2312	0.1883	-1.2278	0.2195	0.1283	0.0321	0.9862	0.0078	0.0095	0.005
21946350	IEAA	Forced expiratory volume in 1 second (FEV1)	lung_function	European	SNPs from the MHC (chr6 26M~34M) region was removed for this traits	-0.1553	0.1268	-1.2247	0.2207	0.1757	0.0234	0.8785	0.0129	0.0114	0.0085
27005778	IEAA	Triglycerides in small HDL	metabolites	European	Caution: using this data may yield results outside bounds due to relative low Z score of the SNP heritability of the trait; SNPs from the MHC (chr6 26M~34M) region was removed for this traits	-0.3628	0.2968	-1.2225	0.2215	0.066	0.0284	1.0005	0.0093	0.0043	0.0051
27005778	IEAA	Total cholesterol in large VLDL	metabolites	European	SNPs from the MHC (chr6 26M~34M) region was removed for this traits	-0.2398	0.199	-1.2049	0.2282	0.1242	0.0312	0.9887	0.0075	0.0095	0.005
22504420	IEAA	Femoral neck bone mineral density	bone	Mixed	Caution: using these data may yield less robust results due to minor departure of the LD structure; SNPs from the MHC (chr6 26M-34M) region were removed for this trait	-0.126	0.1063	-1.185	0.236	0.3069	0.0255	0.9812	0.0095	0.0055	0.0052
27005778	IEAA	Cholesterol esters in medium HDL	metabolites	European	Caution: using this data may yield results outside bounds due to relative low Z score of the SNP heritability of the trait; SNPs from the MHC (chr6 26M~34M) region was removed for this traits	0.4079	0.3459	1.1795	0.2382	0.0555	0.0303	1.0008	0.0099	-0.0012	0.0054
25607358	IEAA	Mean Caudate	brain_volume	European	SNPs from the MHC (chr6 26M~34M) region was removed for this traits	0.1793	0.1531	1.1707	0.2417	0.2478	0.0395	0.9693	0.0066	-0.0026	0.005
24390342	IEAA	Rheumatoid Arthritis	autoimmune	European	SNPs from the MHC (chr6 26M~34M) region was removed for this traits	0.1153	0.0989	1.1652	0.2439	0.1561	0.0309	1.0315	0.0196	0.0011	0.0054
23449627	IEAA	Difference in height between childhood and adulthood; age 8	anthropometric	European	SNPs from the MHC (chr6 26M~34M) region was removed for this traits	-0.1787	0.1536	-1.1636	0.2446	0.3392	0.0513	0.971	0.0078	0.0057	0.0052
20686565	IEAA	HDL cholesterol	lipids	European	SNPs from the MHC (chr6 26M~34M) region was removed for this traits	-0.1265	0.1101	-1.1489	0.2506	0.1248	0.0256	1.0684	0.0554	0.0008	0.0062
27015805	IEAA	Parents age at death	aging	European	SNPs from the MHC (chr6 26M~34M) region was removed for this traits	-0.1862	0.1677	-1.11	0.267	0.0333	0.0071	1.0105	0.007	0.0048	0.0044
26367794	IEAA	Femoral Neck bone mineral density	bone	Mixed	Caution: using this data may yield less robust results due to minor departure of the LD structure; SNPs from the MHC (chr6 26M~34M) region was removed for this traits	-0.1457	0.1314	-1.1089	0.2675	0.1237	0.0161	0.9799	0.0091	0.0082	0.0051
27005778	IEAA	Cholesterol esters in large VLDL	metabolites	European	SNPs from the MHC (chr6 26M~34M) region was removed for this traits	-0.1973	0.1814	-1.0881	0.2766	0.1661	0.0354	0.9774	0.0077	0.0103	0.005
26831199	IEAA	Serum cystatin c	kidney	Mixed	Caution: using this data may yield less robust results due to minor departure of the LD structure; SNPs from the MHC (chr6 26M~34M) region was removed for this traits	-0.1754	0.1669	-1.0511	0.2932	0.1662	0.065	0.9616	0.0144	0.0041	0.0052
27005778	IEAA	Triglycerides in IDL	metabolites	European	SNPs from the MHC (chr6 26M~34M) region was removed for this traits	-0.2474	0.2365	-1.0462	0.2955	0.1088	0.0368	1.0125	0.0168	0.004	0.0055
25811787	IEAA	Serumurate overweight	uric_acid	European	Caution: using this data may yield results outside bounds due to relative low Z score of the SNP heritability of the trait; SNPs from the MHC (chr6 26M~34M) region was removed for this traits	0.1664	0.1591	1.046	0.2956	0.5263	0.3163	0.9682	0.0299	-0.0042	0.0049
25352340	IEAA	Transferrin	metal	European	Caution: using this data may yield results outside bounds due to relative low Z score of the SNP heritability of the trait; SNPs from the MHC (chr6 26M~34M) region was removed for this traits	-0.1481	0.1429	-1.0367	0.2999	0.1664	0.0763	1.0617	0.0254	0.0038	0.0056
21833088	IEAA	Multiple sclerosis	autoimmune	European	Caution: using this data may yield results outside bounds due to relative low Z score of the SNP heritability of the trait; SNPs from the MHC (chr6 26M~34M) region was removed for this traits	0.2401	0.2351	1.0214	0.3071	0.0648	0.0292	1.0528	0.0094	-0.0038	0.0057
26635082	IEAA	Forced expiratory volume in 1 second (FEV1)	lung_function	European	SNPs from the MHC (chr6 26M~34M) region was removed for this traits	-0.1226	0.1202	-1.0198	0.3078	0.1447	0.0168	0.9897	0.0078	0.0002	0.005
27005778	IEAA	Triglycerides in very small VLDL	metabolites	European	SNPs from the MHC (chr6 26M~34M) region was removed for this traits	-0.2092	0.2081	-1.0055	0.3147	0.1394	0.0389	0.9998	0.0111	0.0044	0.0052
27005778	IEAA	Total lipids in chylomicrons and largest VLDL particles	metabolites	European	SNPs from the MHC (chr6 26M~34M) region was removed for this traits	-0.1881	0.1903	-0.9886	0.3229	0.1309	0.0295	0.9857	0.0074	0.0084	0.0049
27488534	IEAA	Lung cancer	cancer	European	SNPs from the MHC (chr6 26M~34M) region was removed for this traits	0.1324	0.1348	0.9823	0.326	0.3388	0.0724	1.0111	0.0094	0.0013	0.0058
27005778	IEAA	Tyrosine	metabolites	European	Caution: using this data may yield results outside bounds due to relative low Z score of the SNP heritability of the trait; SNPs from the MHC (chr6 26M~34M) region was removed for this traits	0.1982	0.2047	0.9681	0.333	0.0776	0.0294	0.9984	0.0081	-0.006	0.0049
21946350	IEAA	Forced expiratory volume in 1 second (FEV1)/Forced Vital capacity(FVC)	lung_function	European	SNPs from the MHC (chr6 26M~34M) region was removed for this traits	-0.1157	0.1201	-0.963	0.3355	0.1231	0.0137	0.9312	0.0083	-0.0001	0.0052
27005778	IEAA	Phospholipids in very large VLDL	metabolites	European	SNPs from the MHC (chr6 26M~34M) region was removed for this traits	-0.1853	0.1931	-0.9595	0.3373	0.1131	0.0299	0.982	0.0075	0.0077	0.0049
23358156	IEAA	Childhood IQ	education	European	SNPs from the MHC (chr6 26M~34M) region was removed for this traits	-0.178	0.1909	-0.9324	0.3511	0.2802	0.0443	1.0015	0.0095	0.0077	0.006
28166213	IEAA	Forced Vital capacity(FVC)	lung_function	European	SNPs from the MHC (chr6 26M~34M) region was removed for this traits	-0.084	0.0903	-0.9302	0.3523	0.262	0.0166	0.9772	0.0087	0.0029	0.0054
25673412	IEAA	Waist-to-hip ratio	anthropometric	European	SNPs from the MHC (chr6 26M~34M) region was removed for this traits	0.0739	0.0799	0.9246	0.3552	0.1154	0.0074	0.9173	0.0098	0.0057	0.0049	*
24880342	IEAA	Lung cancer (squamous cell)	cancer	European	Caution: using this data may yield results outside bounds due to relative low Z score of the SNP heritability of the trait; SNPs from the MHC (chr6 26M~34M) region was removed for this traits	0.2164	0.2379	0.9099	0.3629	0.0456	0.0199	1.0118	0.0073	0.0032	0.0048
27005778	IEAA	Phospholipids in medium VLDL	metabolites	European	SNPs from the MHC (chr6 26M~34M) region was removed for this traits	-0.1875	0.2074	-0.9041	0.3659	0.1106	0.0347	0.9974	0.008	0.0074	0.0048
22484627	IEAA	Childhood obesity	anthropometric	European	SNPs from the MHC (chr6 26M~34M) region was removed for this traits	0.114	0.1263	0.9021	0.367	0.4191	0.0483	0.9267	0.0084	-0.0006	0.0045
27494321	IEAA	Sleep duration	sleeping	European	SNPs from the MHC (chr6 26M~34M) region was removed for this traits	0.1018	0.1144	0.8897	0.3736	0.0556	0.0055	1.0228	0.0088	-0.0018	0.0049
27005778	IEAA	Description of average fatty acid chain length; not actual carbon number	metabolites	European	SNPs from the MHC (chr6 26M~34M) region was removed for this traits	-0.1923	0.2171	-0.8858	0.3757	0.1059	0.0391	0.9821	0.0082	0.0003	0.0048
26394269	IEAA	Primary biliary cirrhosis	autoimmune	European	SNPs from the MHC (chr6 26M~34M) region was removed for this traits	0.1514	0.1714	0.8835	0.377	0.3813	0.0663	1.0025	0.0104	-0.001	0.0058
27005778	IEAA	Concentration of very small VLDL particles	metabolites	European	SNPs from the MHC (chr6 26M~34M) region was removed for this traits	-0.1965	0.2261	-0.869	0.3848	0.116	0.0385	1.0069	0.0136	0.004	0.0052
27005778	IEAA	Total cholesterol in large HDL	metabolites	European	SNPs from the MHC (chr6 26M~34M) region was removed for this traits	0.1861	0.215	0.8657	0.3866	0.0951	0.0283	1.0122	0.0168	-0.0017	0.0055
26831199	IEAA	Chronic Kidney Disease	kidney	Mixed	Caution: using this data may yield less robust results due to minor departure of the LD structure; SNPs from the MHC (chr6 26M~34M) region was removed for this traits	0.178	0.2061	0.8637	0.3877	0.02	0.0059	1.0116	0.0097	-0.0143	0.0048
27005778	IEAA	Free cholesterol in medium VLDL	metabolites	European	SNPs from the MHC (chr6 26M~34M) region was removed for this traits	-0.1767	0.2046	-0.8637	0.3877	0.1114	0.035	0.9961	0.0082	0.0071	0.0048
27488534	IEAA	Squamous cell lung cancer	cancer	European	SNPs from the MHC (chr6 26M~34M) region was removed for this traits	0.1806	0.2107	0.8574	0.3912	0.0372	0.0128	1.0146	0.0076	0.0037	0.0051
27005778	IEAA	Phospholipids in large VLDL	metabolites	European	SNPs from the MHC (chr6 26M~34M) region was removed for this traits	-0.1691	0.1985	-0.8519	0.3942	0.1158	0.0322	0.989	0.0076	0.0109	0.005
27005778	IEAA	Phospholipids in IDL	metabolites	European	SNPs from the MHC (chr6 26M~34M) region was removed for this traits	-0.2132	0.2585	-0.8246	0.4096	0.0739	0.0386	1.0175	0.017	0.0021	0.0054
22504419	IEAA	Infant head circumference	anthropometric	European	SNPs from the MHC (chr6 26M~34M) region was removed for this traits	-0.1448	0.1757	-0.824	0.4099	0.2159	0.0482	0.995	0.0077	0.0023	0.0048
27005778	IEAA	Creatinine	metabolites	European	SNPs from the MHC (chr6 26M~34M) region was removed for this traits	-0.149	0.1809	-0.824	0.4099	0.1087	0.0265	1.0167	0.0085	0.008	0.0053
25673412	IEAA	Waist circumference	anthropometric	European	SNPs from the MHC (chr6 26M~34M) region was removed for this traits	0.0671	0.0815	0.8226	0.4107	0.1224	0.0052	0.8446	0.0082	0.0032	0.0049	*
27005778	IEAA	Total cholesterol in HDL	metabolites	European	SNPs from the MHC (chr6 26M~34M) region was removed for this traits	0.1798	0.2207	0.8148	0.4152	0.095	0.0285	1.0067	0.014	-0.0028	0.0053
27005778	IEAA	Cholesterol esters in large HDL	metabolites	European	SNPs from the MHC (chr6 26M~34M) region was removed for this traits	0.1837	0.2261	0.8124	0.4166	0.115	0.0306	1.0054	0.0162	-0.002	0.0057
27005778	IEAA	Total lipids in very small VLDL	metabolites	European	SNPs from the MHC (chr6 26M~34M) region was removed for this traits	-0.1867	0.2304	-0.8102	0.4178	0.1066	0.038	1.0116	0.014	0.0031	0.0053
27680694	IEAA	Birth weight	anthropometric	European	SNPs from the MHC (chr6 26M~34M) region was removed for this traits	0.0755	0.0948	0.796	0.4261	0.1021	0.0075	1.0476	0.0113	-0.0055	0.0058
27005778	IEAA	Total cholesterol in medium VLDL	metabolites	European	SNPs from the MHC (chr6 26M~34M) region was removed for this traits	-0.1587	0.2035	-0.78	0.4354	0.1192	0.0369	0.9954	0.0089	0.0073	0.0049
27005778	IEAA	Free cholesterol in IDL	metabolites	European	SNPs from the MHC (chr6 26M~34M) region was removed for this traits	-0.181	0.2353	-0.7693	0.4417	0.0879	0.0385	1.0149	0.0177	0.0016	0.0056
21926972	IEAA	Bipolar disorder	psychiatric	European	SNPs from the MHC (chr6 26M~34M) region was removed for this traits	-0.087	0.1135	-0.766	0.4437	0.4376	0.039	1.0225	0.0086	-0.0031	0.0056	*
27005778	IEAA	Cholesterol esters in medium VLDL	metabolites	European	SNPs from the MHC (chr6 26M~34M) region was removed for this traits	-0.1524	0.1993	-0.7648	0.4444	0.1461	0.0395	0.9893	0.0091	0.0068	0.0053
27089181	IEAA	Subjective well being	psychiatric	European	SNPs from the MHC (chr6 26M~34M) region was removed for this traits	-0.0875	0.1151	-0.7606	0.4469	0.025	0.0022	1.0033	0.0078	0.0019	0.0052
27005778	IEAA	Free cholesterol in medium HDL	metabolites	European	SNPs from the MHC (chr6 26M~34M) region was removed for this traits	0.1821	0.2402	0.7583	0.4483	0.0722	0.0255	0.9961	0.0096	-0.0009	0.0051
20418890	IEAA	Ever vs never smoked	smoking_behaviour	European	SNPs from the MHC (chr6 26M~34M) region was removed for this traits	-0.0944	0.1257	-0.7508	0.4528	0.0715	0.0071	1.0039	0.007	0.0036	0.0052
23563607	IEAA	Extreme waist-to-hip ratio	anthropometric	European	SNPs from the MHC (chr6 26M~34M) region was removed for this traits	0.1392	0.1861	0.7482	0.4544	0.3764	0.0595	0.9738	0.0088	-0.0017	0.0063
27005778	IEAA	Triglycerides in small VLDL	metabolites	European	SNPs from the MHC (chr6 26M~34M) region was removed for this traits	-0.1506	0.202	-0.7454	0.4561	0.1186	0.0368	0.9958	0.0085	0.0034	0.005
26343387	IEAA	Coronary artery disease	cardiometabolic	Mixed	Caution: using this data may yield less robust results due to minor departure of the LD structure; SNPs from the MHC (chr6 26M~34M) region was removed for this traits	-0.0692	0.0929	-0.7447	0.4565	0.081	0.006	1.044	0.0109	0.0009	0.0056
17611496	IEAA	Asthma	autoimmune	European	SNPs from the MHC (chr6 26M~34M) region was removed for this traits	0.1475	0.1982	0.7442	0.4567	0.1253	0.0281	1.0058	0.0093	-0.0022	0.0056
24880342	IEAA	Lung cancer (all)	cancer	European	SNPs from the MHC (chr6 26M~34M) region was removed for this traits	0.1041	0.142	0.733	0.4636	0.1325	0.0315	1.0075	0.0087	0.0041	0.0053
27005778	IEAA	Total lipids in medium HDL	metabolites	European	Caution: using this data may yield results outside bounds due to relative low Z score of the SNP heritability of the trait; SNPs from the MHC (chr6 26M~34M) region was removed for this traits	0.2097	0.2866	0.7318	0.4643	0.0643	0.028	0.9953	0.009	0.0009	0.0052
27005778	IEAA	Phospholipids in large LDL	metabolites	European	SNPs from the MHC (chr6 26M~34M) region was removed for this traits	-0.1755	0.2457	-0.7144	0.475	0.077	0.0393	1.0131	0.018	0.0017	0.0053
27005778	IEAA	Average number of double bonds in a fatty acid chain	metabolites	European	SNPs from the MHC (chr6 26M~34M) region was removed for this traits	-0.1091	0.1533	-0.7116	0.4767	0.1769	0.0502	1.0002	0.0094	-0.0005	0.0047
27005778	IEAA	Acetoacetate	metabolites	European	Caution: using this data may yield results outside bounds due to relative low Z score of the SNP heritability of the trait; SNPs from the MHC (chr6 26M~34M) region was removed for this traits	0.1635	0.2323	0.7039	0.4815	0.0731	0.0293	0.979	0.0074	-0.0078	0.0047
27005778	IEAA	Concentration of medium VLDL particles	metabolites	European	SNPs from the MHC (chr6 26M~34M) region was removed for this traits	-0.1264	0.1812	-0.6978	0.4853	0.1469	0.0376	0.9824	0.0083	0.0075	0.0046
27005778	IEAA	Phospholipids in small VLDL	metabolites	European	SNPs from the MHC (chr6 26M~34M) region was removed for this traits	-0.1513	0.2177	-0.6953	0.4869	0.1132	0.037	1.0013	0.0095	0.0029	0.0052
22479202	IEAA	Adiponectin	cardiometabolic	Mixed	Caution: using this data may yield less robust results due to minor departure of the LD structure; SNPs from the MHC (chr6 26M~34M) region was removed for this traits	-0.1215	0.1769	-0.6866	0.4924	0.1205	0.0274	1.0234	0.0132	0.0016	0.0056
27005778	IEAA	Concentration of small LDL particles	metabolites	European	SNPs from the MHC (chr6 26M~34M) region was removed for this traits	-0.1524	0.2225	-0.6849	0.4934	0.1051	0.0412	1.005	0.014	0.0016	0.0053
27005778	IEAA	Phospholipids in very small VLDL	metabolites	European	SNPs from the MHC (chr6 26M~34M) region was removed for this traits	-0.1685	0.2483	-0.6787	0.4974	0.0916	0.0381	1.0145	0.0156	0.002	0.0056
27005778	IEAA	Free cholesterol in very large HDL	metabolites	European	Caution: using this data may yield results outside bounds due to relative low Z score of the SNP heritability of the trait; SNPs from the MHC (chr6 26M~34M) region was removed for this traits	-0.209	0.3123	-0.6692	0.5033	0.0404	0.0261	1.0188	0.016	0.0026	0.0053
26367794	IEAA	Forearm Bone mineral density	bone	Mixed	Caution: using this data may yield results outside bounds due to relative low Z score of the SNP heritability of the trait; using this data may yield less robust results due to minor departure of the LD structure; SNPs from the MHC (chr6 26M~34M) region was removed for this traits	0.1811	0.2735	0.662	0.508	0.0836	0.0468	1.0128	0.0077	-0.0034	0.0046
25607358	IEAA	Mean Putamen	brain_volume	European	SNPs from the MHC (chr6 26M~34M) region was removed for this traits	0.0921	0.1395	0.6607	0.5088	0.2935	0.0487	0.9521	0.0078	0.0036	0.0053
27005778	IEAA	Phospholipids in medium HDL	metabolites	European	SNPs from the MHC (chr6 26M~34M) region was removed for this traits	0.1536	0.2346	0.6547	0.5126	0.0729	0.0257	0.993	0.009	0.0004	0.0051
27005778	IEAA	Apolipoprotein B	metabolites	European	SNPs from the MHC (chr6 26M~34M) region was removed for this traits	-0.1574	0.2414	-0.6523	0.5142	0.0889	0.0387	1.008	0.0133	0.0033	0.0055
27089181	IEAA	Depressive symptoms	psychiatric	European	SNPs from the MHC (chr6 26M~34M) region was removed for this traits	-0.0697	0.1088	-0.6405	0.5218	0.049	0.0042	0.9983	0.0079	0.0076	0.0055
27005778	IEAA	Serum total triglycerides	metabolites	European	SNPs from the MHC (chr6 26M~34M) region was removed for this traits	-0.1212	0.1892	-0.6404	0.5219	0.1253	0.0376	0.993	0.0087	0.005	0.0049
27005778	IEAA	Phenylalanine	metabolites	European	Caution: using this data may yield results outside bounds due to relative low Z score of the SNP heritability of the trait; SNPs from the MHC (chr6 26M~34M) region was removed for this traits	0.1572	0.2458	0.6396	0.5225	0.0547	0.0237	1.0055	0.008	-0.0012	0.0046
27005778	IEAA	Isoleucine	metabolites	European	SNPs from the MHC (chr6 26M~34M) region was removed for this traits	0.1326	0.2083	0.6368	0.5242	0.0685	0.0246	0.9965	0.0075	-0.0025	0.0049
27005778	IEAA	Total lipids in small LDL	metabolites	European	SNPs from the MHC (chr6 26M~34M) region was removed for this traits	-0.1484	0.2333	-0.636	0.5248	0.0972	0.0421	1.0063	0.0151	0.0011	0.0053
27005778	IEAA	Concentration of large HDL particles	metabolites	European	SNPs from the MHC (chr6 26M~34M) region was removed for this traits	0.1304	0.2073	0.6288	0.5295	0.1256	0.0319	1.0035	0.0179	-0.0018	0.0055
27005778	IEAA	Total lipids in large HDL	metabolites	European	SNPs from the MHC (chr6 26M~34M) region was removed for this traits	0.132	0.2113	0.6246	0.5322	0.1231	0.0318	1.0048	0.0175	-0.0018	0.0056
27005778	IEAA	Glucose	metabolites	European	SNPs from the MHC (chr6 26M~34M) region was removed for this traits	-0.1113	0.1792	-0.6213	0.5344	0.091	0.0239	0.9934	0.0077	-0.0009	0.0045
27005778	IEAA	Triglycerides in large VLDL	metabolites	European	SNPs from the MHC (chr6 26M~34M) region was removed for this traits	-0.1123	0.1808	-0.6212	0.5345	0.115	0.0302	0.9867	0.0073	0.0085	0.0047
26502338	IEAA	Systemic lupus erythematosus	autoimmune	European	SNPs from the MHC (chr6 26M~34M) region was removed for this traits	0.0782	0.126	0.621	0.5346	0.4056	0.0693	1.101	0.0113	0.0058	0.0056
20881960	IEAA	Height_2010	anthropometric	European	SNPs from the MHC (chr6 26M~34M) region was removed for this traits	-0.0419	0.0676	-0.6196	0.5356	0.2893	0.0173	1.0188	0.0212	0.0034	0.0061	*
27005778	IEAA	18:2 linoleic acid (LA)	metabolites	European	SNPs from the MHC (chr6 26M~34M) region was removed for this traits	0.131	0.2116	0.6192	0.5358	0.1353	0.0508	1.0004	0.0104	-0.0072	0.0051
27005778	IEAA	Concentration of large VLDL particles	metabolites	European	SNPs from the MHC (chr6 26M~34M) region was removed for this traits	-0.1106	0.1798	-0.6152	0.5384	0.1338	0.0361	0.9729	0.008	0.009	0.0046
24514567	IEAA	Anorexia Nervosa	psychiatric	European	SNPs from the MHC (chr6 26M~34M) region was removed for this traits	-0.0662	0.1088	-0.6082	0.543	0.4646	0.0301	0.9305	0.0074	-0.0096	0.0049
27005778	IEAA	Mean diameter for LDL particles	metabolites	European	Caution: using this data may yield results outside bounds due to relative low Z score of the SNP heritability of the trait; SNPs from the MHC (chr6 26M~34M) region was removed for this traits	0.1697	0.2795	0.6073	0.5436	0.0558	0.0275	0.9968	0.0137	-0.0024	0.0049
27005778	IEAA	Free cholesterol in large LDL	metabolites	European	SNPs from the MHC (chr6 26M~34M) region was removed for this traits	-0.1419	0.2344	-0.6053	0.545	0.0807	0.042	1.0119	0.0198	0.0006	0.0053
22504420	IEAA	Lumbar spine bone mineral density	bone	Mixed	Caution: using these data may yield less robust results due to minor departure of the LD structure; SNPs from the MHC (chr6 26M-34M) region were removed for this trait	-0.0618	0.1033	-0.5984	0.5496	0.2669	0.0251	1.017	0.01	0.0012	0.005
27005778	IEAA	Total lipids in large VLDL	metabolites	European	SNPs from the MHC (chr6 26M~34M) region was removed for this traits	-0.1077	0.1801	-0.5981	0.5498	0.1418	0.0317	0.9838	0.0073	0.0098	0.0047
27005778	IEAA	Triglycerides in medium VLDL	metabolites	European	SNPs from the MHC (chr6 26M~34M) region was removed for this traits	-0.1205	0.2042	-0.5899	0.5552	0.0998	0.0313	0.998	0.0075	0.0062	0.0047
26367794	IEAA	Lumbar Spine bone mineral density	bone	Mixed	Caution: using this data may yield less robust results due to minor departure of the LD structure; SNPs from the MHC (chr6 26M~34M) region was removed for this traits	0.0742	0.1259	0.5892	0.5558	0.1217	0.0162	0.9863	0.0094	-0.0007	0.0053
27005778	IEAA	Total lipids in very large VLDL	metabolites	European	SNPs from the MHC (chr6 26M~34M) region was removed for this traits	-0.1051	0.1793	-0.5863	0.5576	0.1442	0.0313	0.9755	0.0076	0.0065	0.005
27089181	IEAA	Neuroticism	personality	European	SNPs from the MHC (chr6 26M~34M) region was removed for this traits	-0.0532	0.0907	-0.5863	0.5577	0.0895	0.0082	0.9902	0.0138	0.0058	0.0052
20686565	IEAA	Triglycerides	lipids	European	SNPs from the MHC (chr6 26M~34M) region was removed for this traits	0.049	0.0838	0.5844	0.559	0.1732	0.0312	0.9635	0.0187	0.0051	0.0055
27005778	IEAA	Concentration of chylomicrons and largest VLDL particles	metabolites	European	SNPs from the MHC (chr6 26M~34M) region was removed for this traits	-0.1088	0.1905	-0.5711	0.5679	0.1158	0.0276	0.9885	0.0071	0.0056	0.005
27005778	IEAA	Total cholesterol in small VLDL	metabolites	European	SNPs from the MHC (chr6 26M~34M) region was removed for this traits	-0.1374	0.2416	-0.5687	0.5695	0.0901	0.0332	1.0068	0.0101	0.0012	0.0055
27005778	IEAA	Concentration of IDL particles	metabolites	European	SNPs from the MHC (chr6 26M~34M) region was removed for this traits	-0.1427	0.2512	-0.5683	0.5699	0.0862	0.0408	1.0164	0.0166	0.0011	0.0055
27005778	IEAA	Free cholesterol in small VLDL	metabolites	European	SNPs from the MHC (chr6 26M~34M) region was removed for this traits	-0.1187	0.2132	-0.5567	0.5778	0.111	0.0355	1.0014	0.0095	0.0012	0.0054
23563607	IEAA	Obesity class 2	anthropometric	European	SNPs from the MHC (chr6 26M~34M) region was removed for this traits	0.0592	0.1067	0.5549	0.579	0.1874	0.0124	0.9994	0.0098	0.007	0.0062
27005778	IEAA	Total cholesterol in small LDL	metabolites	European	SNPs from the MHC (chr6 26M~34M) region was removed for this traits	-0.1337	0.2443	-0.5472	0.5842	0.0793	0.0412	1.0145	0.0166	0.0008	0.0054
20686565	IEAA	Total Cholesterol	lipids	European	SNPs from the MHC (chr6 26M~34M) region was removed for this traits	-0.0507	0.0929	-0.5464	0.5848	0.1378	0.0243	1.0181	0.0342	-0.0015	0.0055
27005778	IEAA	Total lipids in small VLDL	metabolites	European	SNPs from the MHC (chr6 26M~34M) region was removed for this traits	-0.108	0.2021	-0.5342	0.5932	0.1424	0.0386	0.9939	0.0091	0.0025	0.0053
27005778	IEAA	Free cholesterol in large HDL	metabolites	European	SNPs from the MHC (chr6 26M~34M) region was removed for this traits	0.1108	0.2087	0.5308	0.5955	0.0981	0.0289	1.0133	0.0166	-0.0018	0.0053
27005778	IEAA	Concentration of small VLDL particles	metabolites	European	SNPs from the MHC (chr6 26M~34M) region was removed for this traits	-0.103	0.1945	-0.5295	0.5965	0.1495	0.0391	0.9918	0.009	0.0026	0.0052
27005778	IEAA	Phospholipids in medium LDL	metabolites	European	SNPs from the MHC (chr6 26M~34M) region was removed for this traits	-0.1176	0.2254	-0.5215	0.602	0.0891	0.038	1.0033	0.0164	0.0004	0.0053
27005778	IEAA	Total cholesterol in very large HDL	metabolites	European	Caution: using this data may yield results outside bounds due to relative low Z score of the SNP heritability of the trait; SNPs from the MHC (chr6 26M~34M) region was removed for this traits	-0.1745	0.3371	-0.5177	0.6047	0.0327	0.0239	1.0145	0.0131	0.0007	0.0054
27005778	IEAA	Concentration of medium LDL particles	metabolites	European	SNPs from the MHC (chr6 26M~34M) region was removed for this traits	-0.1217	0.2351	-0.5176	0.6048	0.0946	0.0439	1.0082	0.0169	0.0001	0.0054
27005778	IEAA	Concentration of medium HDL particles	metabolites	European	Caution: using this data may yield results outside bounds due to relative low Z score of the SNP heritability of the trait; SNPs from the MHC (chr6 26M~34M) region was removed for this traits	0.1369	0.2687	0.5094	0.6105	0.0685	0.0277	0.9935	0.0086	0.0016	0.0051
27005778	IEAA	Average number of methylene groups per a double bond	metabolites	European	Caution: using this data may yield results outside bounds due to relative low Z score of the SNP heritability of the trait; SNPs from the MHC (chr6 26M~34M) region was removed for this traits	0.0731	0.1436	0.5089	0.6108	0.2171	0.0719	0.9916	0.0095	0.0016	0.0046
27005778	IEAA	Phospholipids in large HDL	metabolites	European	SNPs from the MHC (chr6 26M~34M) region was removed for this traits	0.1059	0.2089	0.5069	0.6122	0.1223	0.0323	1.0015	0.0166	-0.0013	0.0055
20686565	IEAA	LDL cholesterol	lipids	European	SNPs from the MHC (chr6 26M~34M) region was removed for this traits	-0.0544	0.1074	-0.5065	0.6125	0.1068	0.0279	1.0495	0.0464	-0.0031	0.0052
27005778	IEAA	Omega-3 fatty acids	metabolites	European	SNPs from the MHC (chr6 26M~34M) region was removed for this traits	0.0973	0.193	0.5041	0.6142	0.1375	0.0427	0.9967	0.0083	0.0003	0.0051
27005778	IEAA	Glycoprotein acetyls; mainly a1-acid glycoprotein	metabolites	European	SNPs from the MHC (chr6 26M~34M) region was removed for this traits	0.1075	0.2164	0.4967	0.6194	0.0989	0.0301	0.9849	0.0068	0.0024	0.005
27663945	IEAA	Attention deficit hyperactivity disorder (No GC)	psychiatric	European	Caution: using this data may yield results outside bounds due to relative low Z score of the SNP heritability of the trait; SNPs from the MHC (chr6 26M~34M) region was removed for this traits	-0.1229	0.2475	-0.4966	0.6195	0.078	0.031	1.0066	0.0079	0.0035	0.0052
20081858	IEAA	HOMA-B	glycemic	European	SNPs from the MHC (chr6 26M~34M) region was removed for this traits	0.0779	0.157	0.4965	0.6196	0.0878	0.014	0.9909	0.007	-6.52e-05	0.0051
27005778	IEAA	Total cholesterol in LDL	metabolites	European	SNPs from the MHC (chr6 26M~34M) region was removed for this traits	-0.1152	0.2324	-0.4955	0.6203	0.0858	0.0444	1.0084	0.0199	-0.0002	0.0055
27663945	IEAA	Attention deficit hyperactivity disorder (GC)	psychiatric	European	Caution: using this data may yield results outside bounds due to relative low Z score of the SNP heritability of the trait; SNPs from the MHC (chr6 26M~34M) region was removed for this traits	-0.1207	0.2476	-0.4875	0.6259	0.077	0.0306	0.9919	0.0077	0.0034	0.0052
27005778	IEAA	Ratio of bisallylic groups to double bonds	metabolites	European	Caution: using this data may yield results outside bounds due to relative low Z score of the SNP heritability of the trait; SNPs from the MHC (chr6 26M~34M) region was removed for this traits	0.0653	0.1364	0.4788	0.632	0.2926	0.0952	0.978	0.0111	-0.0084	0.0047
23563607	IEAA	Extreme height	anthropometric	European	SNPs from the MHC (chr6 26M~34M) region was removed for this traits	0.0454	0.0961	0.4724	0.6366	1.246	0.1082	1.0353	0.0179	-0.0048	0.0068
20081858	IEAA	Fasting proinsulin	glycemic	European	Caution: using this data may yield results outside bounds due to relative low Z score of the SNP heritability of the trait; SNPs from the MHC (chr6 26M~34M) region was removed for this traits	0.1163	0.2464	0.472	0.637	0.1867	0.0934	0.9836	0.0108	0.0061	0.0056
24828478	IEAA	Neuroticism	personality	European	SNPs from the MHC (chr6 26M~34M) region was removed for this traits	0.0936	0.2007	0.4663	0.641	0.0122	0.0033	1.0183	0.0068	-0.0009	0.0048
23202124	IEAA	Child birth weight	anthropometric	European	SNPs from the MHC (chr6 26M~34M) region was removed for this traits	-0.0756	0.1623	-0.4661	0.6412	0.1165	0.0194	1.0028	0.0067	-0.0044	0.0053
27005778	IEAA	Total lipids in medium LDL	metabolites	European	SNPs from the MHC (chr6 26M~34M) region was removed for this traits	-0.1064	0.2317	-0.4589	0.6463	0.0956	0.0446	1.0067	0.0174	-0.0004	0.0055
27005778	IEAA	Phospholipids in chylomicrons and largest VLDL particles	metabolites	European	SNPs from the MHC (chr6 26M~34M) region was removed for this traits	-0.0814	0.1804	-0.4513	0.6518	0.1053	0.0279	0.9809	0.0073	0.0048	0.0047
23563607	IEAA	Overweight	anthropometric	European	SNPs from the MHC (chr6 26M~34M) region was removed for this traits	0.0375	0.0833	0.4502	0.6526	0.1112	0.0066	1.0227	0.0102	7.02e-05	0.0053
27005778	IEAA	Total lipids in IDL	metabolites	European	SNPs from the MHC (chr6 26M~34M) region was removed for this traits	-0.1096	0.2469	-0.444	0.6571	0.0869	0.0417	1.0164	0.017	0.0005	0.0055
27005778	IEAA	Total cholesterol in large LDL	metabolites	European	SNPs from the MHC (chr6 26M~34M) region was removed for this traits	-0.1031	0.2336	-0.4413	0.659	0.0816	0.0408	1.0098	0.0189	7.03e-05	0.0053
27005778	IEAA	Total cholesterol in medium LDL	metabolites	European	SNPs from the MHC (chr6 26M~34M) region was removed for this traits	-0.1042	0.2377	-0.4384	0.6611	0.0843	0.0409	1.0085	0.0184	-8.68e-05	0.0055
20190752	IEAA	Celiac disease	autoimmune	European	SNPs from the MHC (chr6 26M~34M) region was removed for this traits	-0.0835	0.1915	-0.436	0.6628	0.3077	0.0505	1.0671	0.0116	0.0003	0.0069
27005778	IEAA	Concentration of large LDL particles	metabolites	European	SNPs from the MHC (chr6 26M~34M) region was removed for this traits	-0.104	0.2393	-0.4348	0.6637	0.0912	0.0451	1.0123	0.0181	-0.0002	0.0055
27005778	IEAA	Total lipids in very large HDL	metabolites	European	Caution: using this data may yield results outside bounds due to relative low Z score of the SNP heritability of the trait; SNPs from the MHC (chr6 26M~34M) region was removed for this traits	-0.1167	0.28	-0.4166	0.677	0.0531	0.0287	1.0199	0.0172	0.0019	0.0055
23563607	IEAA	Obesity class 3	anthropometric	European	SNPs from the MHC (chr6 26M~34M) region was removed for this traits	0.0589	0.1417	0.4156	0.6777	0.1224	0.0143	0.9802	0.0096	0.0072	0.0059
25201988	IEAA	Years of schooling (proxy cognitive performance)	education	European	SNPs from the MHC (chr6 26M~34M) region was removed for this traits	0.0392	0.0945	0.4145	0.6785	0.1081	0.0076	1.0252	0.0094	-0.0062	0.0055
27005778	IEAA	Concentration of very large VLDL particles	metabolites	European	SNPs from the MHC (chr6 26M~34M) region was removed for this traits	-0.069	0.1734	-0.3983	0.6904	0.1331	0.0311	0.9799	0.0078	0.0052	0.0049
20935630	IEAA	Body mass index	anthropometric	European	SNPs from the MHC (chr6 26M~34M) region was removed for this traits	0.0291	0.0733	0.3966	0.6917	0.1914	0.0099	1.011	0.0117	0.0073	0.0057
19915575	IEAA	Parkinsons disease	neurological	European	SNPs from the MHC (chr6 26M~34M) region was removed for this traits	-0.0678	0.172	-0.3944	0.6933	0.3921	0.118	1.1248	0.009	0.0009	0.0048
27005778	IEAA	Triglycerides in very large VLDL	metabolites	European	SNPs from the MHC (chr6 26M~34M) region was removed for this traits	-0.0676	0.1723	-0.3925	0.6947	0.1236	0.031	0.979	0.0078	0.0042	0.0048
27015805	IEAA	Mothers age at death	aging	European	SNPs from the MHC (chr6 26M~34M) region was removed for this traits	0.0622	0.1624	0.3833	0.7015	0.0375	0.0076	1.0107	0.0081	0.0019	0.0051
25607358	IEAA	Mean Hippocampus	brain_volume	European	SNPs from the MHC (chr6 26M~34M) region was removed for this traits	0.0761	0.2004	0.3797	0.7042	0.1519	0.0404	0.9853	0.0071	2.49e-05	0.0051
28530673	IEAA	Intelligence	cognitive	European	SNPs from the MHC (chr6 26M~34M) region was removed for this traits	0.0318	0.0869	0.3664	0.7141	0.1927	0.011	1.0086	0.0091	-0.0031	0.0052
27455348	IEAA	Amyotrophic lateral sclerosis	neurological	European	Caution: using this data may yield results outside bounds due to relative low Z score of the SNP heritability of the trait; SNPs from the MHC (chr6 26M~34M) region was removed for this traits	0.0775	0.213	0.3638	0.716	0.0469	0.0132	0.9968	0.0067	-0.0069	0.0048
27005778	IEAA	Total lipids in large LDL	metabolites	European	SNPs from the MHC (chr6 26M~34M) region was removed for this traits	-0.0844	0.2362	-0.3573	0.7208	0.0919	0.0458	1.0104	0.0185	-0.0007	0.0055
28604731	IEAA	Insomnia	cognitive	European	SNPs from the MHC (chr6 26M~34M) region was removed for this traits	0.0454	0.1294	0.351	0.7256	0.0468	0.0052	1.0057	0.0076	-0.0022	0.0047
27005778	IEAA	Cholesterol esters in medium LDL	metabolites	European	SNPs from the MHC (chr6 26M~34M) region was removed for this traits	-0.0804	0.2293	-0.3505	0.726	0.0964	0.0442	1.0061	0.0175	-0.0009	0.0055
27005778	IEAA	Free cholesterol to esterified cholesterol ratio	metabolites	European	Caution: using this data may yield results outside bounds due to relative low Z score of the SNP heritability of the trait; SNPs from the MHC (chr6 26M~34M) region was removed for this traits	0.0918	0.2866	0.3204	0.7487	0.0716	0.0519	1.0105	0.0119	-0.005	0.005
25607358	IEAA	Mean Pallidum	brain_volume	European	SNPs from the MHC (chr6 26M~34M) region was removed for this traits	-0.0629	0.1968	-0.3198	0.7491	0.1539	0.0414	0.9797	0.0072	-0.0005	0.0049
23453885	IEAA	PGC cross-disorder analysis	psychiatric	European	SNPs from the MHC (chr6 26M~34M) region was removed for this traits	-0.0338	0.1126	-0.3	0.7642	0.1667	0.0134	1.0229	0.0118	-0.0042	0.0066
27005778	IEAA	Total lipids in medium VLDL	metabolites	European	SNPs from the MHC (chr6 26M~34M) region was removed for this traits	-0.0559	0.1883	-0.2969	0.7666	0.1397	0.036	0.9867	0.0078	0.0054	0.0049
21173776	IEAA	Neo-openness to experience	personality	European	SNPs from the MHC (chr6 26M~34M) region was removed for this traits	0.062	0.2153	0.2882	0.7732	0.1036	0.0268	0.993	0.0068	-0.0127	0.0051
27798627	IEAA	Number of children ever born	reproductive	European	SNPs from the MHC (chr6 26M~34M) region was removed for this traits	0.0303	0.1086	0.2788	0.7804	0.0253	0.0018	0.9743	0.0075	-0.001	0.0052
26631737	IEAA	Urinary albumin-to-creatinine ratio (non-diabetes)	kidney	European	SNPs from the MHC (chr6 26M~34M) region was removed for this traits	-0.0505	0.1861	-0.2716	0.7859	0.0544	0.0102	0.993	0.0072	0.0007	0.0054
27005778	IEAA	Serum total cholesterol	metabolites	European	Caution: using this data may yield results outside bounds due to relative low Z score of the SNP heritability of the trait; SNPs from the MHC (chr6 26M~34M) region was removed for this traits	-0.06	0.2235	-0.2686	0.7883	0.0788	0.038	1.017	0.014	-9.18e-05	0.0051
26631737	IEAA	Urinary albumin-to-creatinine ratio	kidney	European	SNPs from the MHC (chr6 26M~34M) region was removed for this traits	-0.0483	0.1858	-0.2602	0.7947	0.048	0.0086	0.9931	0.0072	0.0021	0.0051
21173776	IEAA	Neo-conscientiousness	personality	European	Caution: using this data may yield results outside bounds due to relative low Z score of the SNP heritability of the trait; SNPs from the MHC (chr6 26M~34M) region was removed for this traits	-0.0634	0.2442	-0.2597	0.7951	0.0796	0.0307	0.9979	0.0071	-0.0102	0.0051
27005778	IEAA	Omega-9 and saturated fatty acids	metabolites	European	Caution: using this data may yield results outside bounds due to relative low Z score of the SNP heritability of the trait; SNPs from the MHC (chr6 26M~34M) region was removed for this traits	0.0652	0.2679	0.2432	0.8078	0.0827	0.0455	0.9979	0.0093	0.004	0.0051
27488534	IEAA	Lung adenocarcinoma	cancer	European	Caution: using this data may yield results outside bounds due to relative low Z score of the SNP heritability of the trait; SNPs from the MHC (chr6 26M~34M) region was removed for this traits	0.0525	0.217	0.2421	0.8087	0.0319	0.0123	1.0193	0.0075	0.004	0.0054
20418890	IEAA	Age of smoking initiation	smoking_behaviour	European	SNPs from the MHC (chr6 26M~34M) region was removed for this traits	-0.0521	0.2178	-0.2394	0.8108	0.0613	0.0191	1.0007	0.007	-0.0045	0.005
26831199	IEAA	Serum creatinine	kidney	Mixed	Caution: using this data may yield less robust results due to minor departure of the LD structure; SNPs from the MHC (chr6 26M~34M) region was removed for this traits	-0.0216	0.0921	-0.2348	0.8143	0.1082	0.0096	0.9754	0.0144	0.0102	0.0056
22581228	IEAA	Fasting insulin main effect	glycemic	European	SNPs from the MHC (chr6 26M~34M) region was removed for this traits	0.0346	0.1477	0.2342	0.8148	0.0701	0.0106	1.0166	0.0079	0.0079	0.0052	*
27005778	IEAA	Acetate	metabolites	European	Caution: using this data may yield results outside bounds due to relative low Z score of the SNP heritability of the trait; SNPs from the MHC (chr6 26M~34M) region was removed for this traits	0.0508	0.2248	0.226	0.8212	0.0548	0.02	1.0025	0.0073	-0.0033	0.0045
27005778	IEAA	Mono-unsaturated fatty acids	metabolites	European	Caution: using this data may yield results outside bounds due to relative low Z score of the SNP heritability of the trait; SNPs from the MHC (chr6 26M~34M) region was removed for this traits	0.0503	0.223	0.2257	0.8214	0.1061	0.0449	0.9886	0.0092	0.0065	0.0048
27005778	IEAA	Total lipids in small HDL	metabolites	European	Caution: using this data may yield results outside bounds due to relative low Z score of the SNP heritability of the trait; SNPs from the MHC (chr6 26M~34M) region was removed for this traits	0.0639	0.2832	0.2255	0.8216	0.0607	0.0273	1.0002	0.0082	-0.0013	0.0051
22581228	IEAA	Fasting glucose main effect	glycemic	European	SNPs from the MHC (chr6 26M~34M) region was removed for this traits	-0.0282	0.1279	-0.2202	0.8257	0.0985	0.02	0.999	0.0114	0.0047	0.0047	*
27005778	IEAA	Mean diameter for VLDL particles	metabolites	European	SNPs from the MHC (chr6 26M~34M) region was removed for this traits	0.0364	0.1694	0.2151	0.8297	0.1391	0.036	0.9888	0.0093	0.0035	0.0044
27225129	IEAA	Years of schooling 2016	education	European	SNPs from the MHC (chr6 26M~34M) region was removed for this traits	-0.0144	0.0684	-0.2107	0.8332	0.1239	0.0048	0.9464	0.0117	0.0004	0.0058	*
25865494	IEAA	Sitting height ratio	anthropometric	European	SNPs from the MHC (chr6 26M~34M) region was removed for this traits	0.0261	0.1281	0.2037	0.8386	0.2321	0.0284	0.9763	0.0083	-0.0018	0.0049
25056061	IEAA	Schizophrenia	psychiatric	Mixed	Caution: using this data may yield less robust results due to minor departure of the LD structure; SNPs from the MHC (chr6 26M~34M) region was removed for this traits	0.0146	0.0718	0.203	0.8391	0.4646	0.0191	1.0504	0.0139	-0.0058	0.0067	*
27005778	IEAA	Cholesterol esters in large LDL	metabolites	European	SNPs from the MHC (chr6 26M~34M) region was removed for this traits	-0.0463	0.2304	-0.2008	0.8409	0.0942	0.0452	1.0076	0.0183	-0.0015	0.0055
27005778	IEAA	Free cholesterol	metabolites	European	Caution: using this data may yield results outside bounds due to relative low Z score of the SNP heritability of the trait; SNPs from the MHC (chr6 26M~34M) region was removed for this traits	-0.0511	0.2584	-0.1978	0.8432	0.0807	0.0446	1.0212	0.0111	-0.0006	0.005
0	IEAA	Autism spectrum disorder	psychiatric	European	SNPs from the MHC (chr6 26M~34M) region was removed for this traits	-0.0292	0.1503	-0.1945	0.8458	0.406	0.057	0.9784	0.0081	-0.0039	0.0048
26833098	IEAA	Leptin_not_adjBMI	hormone	European	SNPs from the MHC (chr6 26M~34M) region was removed for this traits	-0.0307	0.1587	-0.1935	0.8466	0.0988	0.0164	0.995	0.0071	-0.0029	0.0052
27798627	IEAA	Age of first birth	reproductive	European	SNPs from the MHC (chr6 26M~34M) region was removed for this traits	-0.0177	0.0915	-0.193	0.847	0.0627	0.0037	0.9547	0.0086	-0.004	0.0057
27005778	IEAA	22:6 docosahexaenoic acid	metabolites	European	SNPs from the MHC (chr6 26M~34M) region was removed for this traits	0.0359	0.1901	0.1889	0.8502	0.1309	0.0377	0.9958	0.0081	-0.0002	0.0052
20081858	IEAA	HOMA-IR	glycemic	European	SNPs from the MHC (chr6 26M~34M) region was removed for this traits	0.0307	0.1696	0.1811	0.8563	0.0693	0.0125	1.0035	0.0065	0.0056	0.0052
20418890	IEAA	Cigarettes smoked per day	smoking_behaviour	European	SNPs from the MHC (chr6 26M~34M) region was removed for this traits	-0.0363	0.2124	-0.1708	0.8644	0.0554	0.016	1.0088	0.0069	0.0058	0.0051
20858683	IEAA	HbA1C	glycemic	European	SNPs from the MHC (chr6 26M~34M) region was removed for this traits	-0.0294	0.1728	-0.1698	0.8651	0.063	0.013	1.0035	0.008	0.0003	0.0054
27005778	IEAA	Total cholesterol in IDL	metabolites	European	SNPs from the MHC (chr6 26M~34M) region was removed for this traits	-0.0378	0.2384	-0.1587	0.8739	0.0879	0.0424	1.0146	0.0175	-0.0008	0.0054
23449627	IEAA	Height; Females at age 10 and males at age 12	anthropometric	European	SNPs from the MHC (chr6 26M~34M) region was removed for this traits	0.0181	0.1301	0.1393	0.8892	0.4311	0.0481	0.9529	0.0086	-0.0051	0.0057
26635082	IEAA	Forced Vital capacity(FVC)	lung_function	European	SNPs from the MHC (chr6 26M~34M) region was removed for this traits	-0.0162	0.1167	-0.1391	0.8894	0.1462	0.016	0.9872	0.0072	0.0008	0.0051
27005778	IEAA	Concentration of very large HDL particles	metabolites	European	Caution: using this data may yield results outside bounds due to relative low Z score of the SNP heritability of the trait; SNPs from the MHC (chr6 26M~34M) region was removed for this traits	-0.0356	0.2559	-0.1391	0.8894	0.0585	0.0278	1.0054	0.0176	0.0008	0.0053
27005778	IEAA	Phospholipids in very large HDL	metabolites	European	SNPs from the MHC (chr6 26M~34M) region was removed for this traits	-0.0315	0.2393	-0.1318	0.8952	0.0786	0.0307	1.0139	0.0198	0.0006	0.0053
23449627	IEAA	Difference in height between adolescence and adulthood; age 14	anthropometric	European	SNPs from the MHC (chr6 26M~34M) region was removed for this traits	-0.0201	0.1858	-0.1081	0.9139	0.463	0.1097	0.9797	0.0071	-0.0031	0.0047
23563607	IEAA	Obesity class 1	anthropometric	European	SNPs from the MHC (chr6 26M~34M) region was removed for this traits	0.0084	0.0816	0.1029	0.9181	0.2194	0.0117	1.0165	0.0112	0.0106	0.0059
27005778	IEAA	Apolipoprotein A-I	metabolites	European	SNPs from the MHC (chr6 26M~34M) region was removed for this traits	0.0182	0.2158	0.0842	0.9329	0.0818	0.0292	1.0015	0.0123	0.0015	0.0052
27005778	IEAA	Ratio of bisallylic groups to total fatty acids	metabolites	European	Caution: using this data may yield results outside bounds due to relative low Z score of the SNP heritability of the trait; SNPs from the MHC (chr6 26M~34M) region was removed for this traits	0.0112	0.1343	0.0837	0.9333	0.2832	0.088	0.9835	0.0097	-0.0063	0.0047
23563607	IEAA	Extreme bmi	anthropometric	European	SNPs from the MHC (chr6 26M~34M) region was removed for this traits	0.0088	0.1093	0.0805	0.9358	0.7087	0.0543	1.0249	0.0119	0.0049	0.0067
27494321	IEAA	Chronotype	sleeping	European	SNPs from the MHC (chr6 26M~34M) region was removed for this traits	0.0071	0.0918	0.0773	0.9384	0.1004	0.0061	1.0188	0.0091	-0.0078	0.0055
20732625	IEAA	Attention deficit hyperactivity disorder	psychiatric	European	Caution: using this data may yield results outside bounds due to relative low Z score of the SNP heritability of the trait; SNPs from the MHC (chr6 26M~34M) region was removed for this traits	0.0186	0.2567	0.0724	0.9423	0.2133	0.0995	1.0113	0.0074	-0.0035	0.0048	*
25607358	IEAA	Mean Thalamus	brain_volume	European	SNPs from the MHC (chr6 26M~34M) region was removed for this traits	-0.0134	0.194	-0.0692	0.9448	0.1473	0.0386	0.9773	0.0071	0.0018	0.005
25281659	IEAA	Child birth length	anthropometric	European	SNPs from the MHC (chr6 26M~34M) region was removed for this traits	-0.0113	0.1639	-0.0691	0.9449	0.1742	0.0233	0.9916	0.0075	-0.0057	0.0058
23722424	IEAA	Years of schooling 2013	education	European	SNPs from the MHC (chr6 26M~34M) region was removed for this traits	-0.0055	0.0968	-0.057	0.9545	0.0849	0.0064	1.0185	0.0098	-0.0054	0.0052
26831199	IEAA	Serum creatinine (non-diabetes)	kidney	Mixed	Caution: using this data may yield less robust results due to minor departure of the LD structure; SNPs from the MHC (chr6 26M~34M) region was removed for this traits	-0.0047	0.0938	-0.0497	0.9604	0.1158	0.0111	0.9786	0.0144	0.0082	0.006
22472876	IEAA	Major depressive disorder	psychiatric	European	SNPs from the MHC (chr6 26M~34M) region was removed for this traits	0.0075	0.155	0.0481	0.9616	0.1507	0.0272	1.0138	0.0072	-0.0027	0.0048	*
20081857	IEAA	2hr glucose adjusted for BMI	glycemic	European	Caution: using this data may yield results outside bounds due to relative low Z score of the SNP heritability of the trait; SNPs from the MHC (chr6 26M~34M) region was removed for this traits	0.0103	0.2146	0.0478	0.9619	0.1037	0.0347	0.9923	0.0075	0.0013	0.0045
23722424	IEAA	College completion	education	European	SNPs from the MHC (chr6 26M~34M) region was removed for this traits	-0.0044	0.1041	-0.042	0.9665	0.0802	0.0058	1.0211	0.0088	-0.0019	0.0057
25673412	IEAA	Hip circumference	anthropometric	European	SNPs from the MHC (chr6 26M~34M) region was removed for this traits	-0.0025	0.0833	-0.0305	0.9757	0.1293	0.0059	0.8591	0.0087	2.63e-05	0.0052	*
25607358	IEAA	Mean Accumbens	brain_volume	European	Caution: using this data may yield results outside bounds due to relative low Z score of the SNP heritability of the trait; SNPs from the MHC (chr6 26M~34M) region was removed for this traits	-0.007	0.2689	-0.0262	0.9791	0.0863	0.0378	0.9807	0.0074	0.0054	0.0054
27005778	IEAA	Mean diameter for HDL particles	metabolites	European	SNPs from the MHC (chr6 26M~34M) region was removed for this traits	0.0046	0.2023	0.0226	0.982	0.1101	0.031	1.0133	0.0224	0.001	0.0056
27005778	IEAA	Triglycerides in chylomicrons and largest VLDL particles	metabolites	European	SNPs from the MHC (chr6 26M~34M) region was removed for this traits	-0.0035	0.1902	-0.0182	0.9855	0.0975	0.0285	0.9882	0.0077	0.0033	0.0046
26833098	IEAA	Leptin_adjBMI	hormone	European	SNPs from the MHC (chr6 26M~34M) region was removed for this traits	0.0024	0.1607	0.0148	0.9882	0.0948	0.0175	1.0046	0.0075	-0.0053	0.005
26935894	IEAA	Ischemic stroke	cardiometabolic	Mixed	Caution: using these data may yield less robust results due to minor departure of the LD structure; SNPs from the MHC (chr6 26M-34M) region were removed for this trait	NA	NA	NA	NA	NA	NA	NA	NA	NA	NA

## Sheet: EEAA
PMID	trait1	trait2	Category	ethnicity	note	rg	se	z	p	h2_obs	h2_obs_se	h2_int	h2_int_se	gcov_int	gcov_int_se	memo
20418890	EEAA	Former vs Current smoker	smoking_behaviour	European	SNPs from the MHC (chr6 26M~34M) region was removed for this traits	-0.4101	0.168	-2.4408	0.0147	0.0578	0.0113	1.0062	0.007	-0.0033	0.0045
21946350	EEAA	Forced expiratory volume in 1 second (FEV1)	lung_function	European	SNPs from the MHC (chr6 26M~34M) region was removed for this traits	-0.3121	0.1334	-2.3402	0.0193	0.174	0.0234	0.8792	0.013	0.0071	0.0085
23453885	EEAA	PGC cross-disorder analysis	psychiatric	European	SNPs from the MHC (chr6 26M~34M) region was removed for this traits	-0.2426	0.1051	-2.3078	0.021	0.167	0.0134	1.0228	0.0118	0.0152	0.0073
20418890	EEAA	Ever vs never smoked	smoking_behaviour	European	SNPs from the MHC (chr6 26M~34M) region was removed for this traits	0.2628	0.1188	2.2117	0.027	0.0715	0.0071	1.0039	0.0069	-0.0012	0.0053
25607358	EEAA	Mean Thalamus	brain_volume	European	SNPs from the MHC (chr6 26M~34M) region was removed for this traits	-0.4218	0.1953	-2.1597	0.0308	0.1484	0.0383	0.9771	0.0071	0.0091	0.0048
25673412	EEAA	Waist-to-hip ratio	anthropometric	European	SNPs from the MHC (chr6 26M~34M) region was removed for this traits	0.1694	0.0799	2.1197	0.034	0.1154	0.0074	0.9175	0.0099	0.0125	0.0053	*
27089181	EEAA	Neuroticism	personality	European	SNPs from the MHC (chr6 26M~34M) region was removed for this traits	-0.1706	0.0843	-2.0236	0.043	0.0896	0.0082	0.9897	0.0138	0.0111	0.0054
20686565	EEAA	Triglycerides	lipids	European	SNPs from the MHC (chr6 26M~34M) region was removed for this traits	0.1643	0.0818	2.009	0.0445	0.1734	0.0312	0.9634	0.0187	0.002	0.0053
25607358	EEAA	Mean Caudate	brain_volume	European	SNPs from the MHC (chr6 26M~34M) region was removed for this traits	-0.3159	0.1584	-1.9942	0.0461	0.2492	0.0396	0.9691	0.0066	0.0119	0.0052
20418890	EEAA	Age of smoking initiation	smoking_behaviour	European	SNPs from the MHC (chr6 26M~34M) region was removed for this traits	-0.4884	0.2455	-1.9892	0.0467	0.0616	0.0192	1.0004	0.0069	0.0128	0.0047
25673412	EEAA	Waist circumference	anthropometric	European	SNPs from the MHC (chr6 26M~34M) region was removed for this traits	0.1716	0.0869	1.975	0.0483	0.1224	0.0052	0.8445	0.0082	0.0106	0.0055	*
25607358	EEAA	Mean Pallidum	brain_volume	European	SNPs from the MHC (chr6 26M~34M) region was removed for this traits	-0.3683	0.2017	-1.8261	0.0678	0.1535	0.0416	0.9797	0.0073	0.0051	0.005
27005778	EEAA	Phenylalanine	metabolites	European	Caution: using this data may yield results outside bounds due to relative low Z score of the SNP heritability of the trait; SNPs from the MHC (chr6 26M~34M) region was removed for this traits	0.4453	0.2492	1.7868	0.074	0.0536	0.0234	1.0056	0.0079	0.0005	0.005
23358156	EEAA	Childhood IQ	education	European	SNPs from the MHC (chr6 26M~34M) region was removed for this traits	-0.3153	0.1794	-1.7577	0.0788	0.2793	0.0444	1.0018	0.0095	-0.0127	0.0059
20686565	EEAA	HDL cholesterol	lipids	European	SNPs from the MHC (chr6 26M~34M) region was removed for this traits	-0.168	0.0956	-1.7573	0.0789	0.1252	0.0256	1.0678	0.0555	-0.0012	0.0059
24514567	EEAA	Anorexia Nervosa	psychiatric	European	SNPs from the MHC (chr6 26M~34M) region was removed for this traits	-0.184	0.1055	-1.7438	0.0812	0.4633	0.0301	0.9309	0.0073	-0.01	0.005
22885922	EEAA	Type 2 Diabetes	glycemic	European	SNPs from the MHC (chr6 26M~34M) region was removed for this traits	0.236	0.136	1.736	0.0826	0.0893	0.0099	1.0088	0.008	-0.0073	0.0052
26635082	EEAA	Forced expiratory volume in 1 second (FEV1)	lung_function	European	SNPs from the MHC (chr6 26M~34M) region was removed for this traits	-0.2092	0.1249	-1.6751	0.0939	0.1451	0.0169	0.9895	0.0077	0.0014	0.0049
25607358	EEAA	Mean Accumbens	brain_volume	European	Caution: using this data may yield results outside bounds due to relative low Z score of the SNP heritability of the trait; SNPs from the MHC (chr6 26M~34M) region was removed for this traits	-0.4413	0.265	-1.6652	0.0959	0.0871	0.0381	0.9805	0.0074	0.0051	0.0048
25673412	EEAA	Hip circumference	anthropometric	European	SNPs from the MHC (chr6 26M~34M) region was removed for this traits	0.1361	0.0821	1.6576	0.0974	0.1296	0.0059	0.8583	0.0087	0.0047	0.0057	*
26635082	EEAA	Forced expiratory volume in 1 second (FEV1)/Forced Vital capacity(FVC)	lung_function	European	SNPs from the MHC (chr6 26M~34M) region was removed for this traits	-0.1969	0.1196	-1.6468	0.0996	0.1168	0.0154	0.9798	0.0073	-0.0007	0.0047
23722424	EEAA	College completion	education	European	SNPs from the MHC (chr6 26M~34M) region was removed for this traits	-0.1486	0.0922	-1.6125	0.1069	0.0802	0.0058	1.0211	0.0087	-0.0112	0.0054
27798627	EEAA	Age of first birth	reproductive	European	SNPs from the MHC (chr6 26M~34M) region was removed for this traits	-0.1404	0.0894	-1.57	0.1164	0.0627	0.0037	0.9544	0.0086	-0.0044	0.0052
23722424	EEAA	Years of schooling 2013	education	European	SNPs from the MHC (chr6 26M~34M) region was removed for this traits	-0.144	0.0918	-1.5686	0.1167	0.0846	0.0064	1.0189	0.0097	-0.0132	0.0055
17611496	EEAA	Asthma	autoimmune	European	SNPs from the MHC (chr6 26M~34M) region was removed for this traits	0.2822	0.1816	1.5535	0.1203	0.1253	0.0283	1.0055	0.0094	-0.0105	0.0052
23263486	EEAA	Urate	other	European	SNPs from the MHC (chr6 26M~34M) region was removed for this traits	0.1458	0.0963	1.5145	0.1299	0.1811	0.0614	0.946	0.0573	-0.0024	0.0057
25607358	EEAA	Mean Hippocampus	brain_volume	European	SNPs from the MHC (chr6 26M~34M) region was removed for this traits	-0.2938	0.2027	-1.4492	0.1473	0.1518	0.0404	0.9851	0.0072	0.0042	0.005
27005778	EEAA	Phospholipids in very large VLDL	metabolites	European	SNPs from the MHC (chr6 26M~34M) region was removed for this traits	-0.2436	0.1687	-1.4441	0.1487	0.1133	0.0299	0.9821	0.0074	0.0083	0.0048
25607358	EEAA	ICV	brain_volume	European	SNPs from the MHC (chr6 26M~34M) region was removed for this traits	-0.277	0.1976	-1.4015	0.1611	0.1934	0.0471	0.9988	0.0074	0.0107	0.0051
26833246	EEAA	Body fat	anthropometric	Mixed	Caution: using this data may yield less robust results due to minor departure of the LD structure; SNPs from the MHC (chr6 26M~34M) region was removed for this traits	0.1413	0.1009	1.4012	0.1612	0.1103	0.0087	0.9021	0.0071	0.0061	0.0048
25056061	EEAA	Schizophrenia	psychiatric	Mixed	Caution: using this data may yield less robust results due to minor departure of the LD structure; SNPs from the MHC (chr6 26M~34M) region was removed for this traits	-0.0848	0.0616	-1.3782	0.1681	0.4652	0.0192	1.0501	0.0139	0.0044	0.0061	*
26192919	EEAA	Crohns disease	autoimmune	European	SNPs from the MHC (chr6 26M~34M) region was removed for this traits	0.14	0.102	1.3725	0.1699	0.4946	0.0588	1.028	0.0123	-0.002	0.0057	*
27005778	EEAA	Ratio of bisallylic groups to double bonds	metabolites	European	Caution: using this data may yield results outside bounds due to relative low Z score of the SNP heritability of the trait; SNPs from the MHC (chr6 26M~34M) region was removed for this traits	0.1718	0.1279	1.3432	0.1792	0.2931	0.0952	0.9781	0.0111	-0.002	0.0049
22472876	EEAA	Major depressive disorder	psychiatric	European	SNPs from the MHC (chr6 26M~34M) region was removed for this traits	-0.2112	0.1588	-1.3303	0.1834	0.1508	0.0271	1.0138	0.0072	0.0053	0.0051	*
27225129	EEAA	Years of schooling 2016	education	European	SNPs from the MHC (chr6 26M~34M) region was removed for this traits	-0.0826	0.0622	-1.3294	0.1837	0.124	0.0048	0.9458	0.0117	-0.0085	0.0058	*
27005778	EEAA	Free cholesterol in large VLDL	metabolites	European	SNPs from the MHC (chr6 26M~34M) region was removed for this traits	-0.2112	0.1595	-1.3244	0.1854	0.1286	0.0321	0.9862	0.0076	0.0083	0.0049
22581228	EEAA	Fasting insulin main effect	glycemic	European	SNPs from the MHC (chr6 26M~34M) region was removed for this traits	0.1831	0.1387	1.3208	0.1866	0.07	0.0106	1.0166	0.0079	0.0149	0.0051	*
27015805	EEAA	Fathers age at death	aging	European	SNPs from the MHC (chr6 26M~34M) region was removed for this traits	-0.2181	0.1674	-1.3028	0.1926	0.0402	0.0072	1.0181	0.0077	-0.0014	0.0052
27494321	EEAA	Chronotype	sleeping	European	SNPs from the MHC (chr6 26M~34M) region was removed for this traits	-0.1147	0.0893	-1.2849	0.1988	0.1005	0.0061	1.0185	0.0091	0.0027	0.0054
27005778	EEAA	Total cholesterol in large VLDL	metabolites	European	SNPs from the MHC (chr6 26M~34M) region was removed for this traits	-0.2116	0.1652	-1.2809	0.2002	0.1243	0.0311	0.9888	0.0073	0.0073	0.0049
25607358	EEAA	Mean Putamen	brain_volume	European	SNPs from the MHC (chr6 26M~34M) region was removed for this traits	-0.1874	0.147	-1.2754	0.2022	0.2931	0.0495	0.952	0.008	0.0045	0.005
20081858	EEAA	Fasting proinsulin	glycemic	European	Caution: using this data may yield results outside bounds due to relative low Z score of the SNP heritability of the trait; SNPs from the MHC (chr6 26M~34M) region was removed for this traits	0.2333	0.1856	1.2569	0.2088	0.1886	0.0932	0.9834	0.0108	-0.0134	0.0049
25865494	EEAA	Sitting height ratio	anthropometric	European	SNPs from the MHC (chr6 26M~34M) region was removed for this traits	0.1594	0.1289	1.2371	0.2161	0.232	0.0284	0.9765	0.0082	-0.0063	0.0053
20081858	EEAA	HOMA-B	glycemic	European	SNPs from the MHC (chr6 26M~34M) region was removed for this traits	0.1835	0.1485	1.2353	0.2167	0.0872	0.0139	0.9912	0.0069	0.0078	0.0048
27992413	EEAA	Primary sclerosing cholangitis	autoimmune	Mixed	Caution: using this data may yield results outside bounds due to relative low Z score of the SNP heritability of the trait; SNPs from the MHC (chr6 26M~34M) region was removed for this traits	0.1653	0.1364	1.2119	0.2255	0.4213	0.1748	0.9886	0.0183	-0.0007	0.0059
28166213	EEAA	Forced expiratory volume in 1 second (FEV1)	lung_function	European	SNPs from the MHC (chr6 26M~34M) region was removed for this traits	-0.1106	0.0915	-1.2087	0.2268	0.2633	0.0182	0.9753	0.0089	-0.0065	0.0057
27005778	EEAA	Total cholesterol in medium LDL	metabolites	European	SNPs from the MHC (chr6 26M~34M) region was removed for this traits	-0.2812	0.2332	-1.2061	0.2278	0.0848	0.0406	1.0085	0.0183	0.0058	0.0059
27005778	EEAA	Creatinine	metabolites	European	SNPs from the MHC (chr6 26M~34M) region was removed for this traits	-0.191	0.1622	-1.1772	0.2391	0.1092	0.0264	1.0165	0.0084	0.0058	0.0043
27005778	EEAA	Total lipids in chylomicrons and largest VLDL particles	metabolites	European	SNPs from the MHC (chr6 26M~34M) region was removed for this traits	-0.1991	0.1692	-1.1769	0.2392	0.1305	0.0292	0.9859	0.0074	0.0066	0.0046
27005778	EEAA	Phospholipids in medium LDL	metabolites	European	SNPs from the MHC (chr6 26M~34M) region was removed for this traits	-0.2647	0.2259	-1.1717	0.2413	0.0892	0.0377	1.0035	0.0162	0.0051	0.006
27005778	EEAA	Albumin	metabolites	European	Caution: using this data may yield results outside bounds due to relative low Z score of the SNP heritability of the trait; SNPs from the MHC (chr6 26M~34M) region was removed for this traits	-0.2793	0.2451	-1.1396	0.2545	0.071	0.0266	0.985	0.0076	0.0078	0.0045
27005778	EEAA	Total lipids in very large VLDL	metabolites	European	SNPs from the MHC (chr6 26M~34M) region was removed for this traits	-0.1755	0.1588	-1.1049	0.2692	0.1446	0.0313	0.9755	0.0076	0.0054	0.005
27005778	EEAA	Triglycerides in very large VLDL	metabolites	European	SNPs from the MHC (chr6 26M~34M) region was removed for this traits	-0.1713	0.1583	-1.0822	0.2792	0.1239	0.031	0.9789	0.0078	0.0068	0.0049
27005778	EEAA	Acetate	metabolites	European	Caution: using this data may yield results outside bounds due to relative low Z score of the SNP heritability of the trait; SNPs from the MHC (chr6 26M~34M) region was removed for this traits	-0.2295	0.2145	-1.0701	0.2846	0.054	0.0201	1.0026	0.0073	0.0017	0.0044
27005778	EEAA	Total cholesterol in LDL	metabolites	European	SNPs from the MHC (chr6 26M~34M) region was removed for this traits	-0.2516	0.2362	-1.0649	0.2869	0.086	0.0441	1.0085	0.0197	0.0052	0.0061
27005778	EEAA	22:6 docosahexaenoic acid	metabolites	European	SNPs from the MHC (chr6 26M~34M) region was removed for this traits	0.2101	0.1988	1.0571	0.2905	0.1304	0.0377	0.996	0.008	-0.0021	0.0051
20418890	EEAA	Cigarettes smoked per day	smoking_behaviour	European	SNPs from the MHC (chr6 26M~34M) region was removed for this traits	0.1923	0.1826	1.0528	0.2924	0.0542	0.016	1.0095	0.0069	0.0068	0.0047
20190752	EEAA	Celiac disease	autoimmune	European	SNPs from the MHC (chr6 26M~34M) region was removed for this traits	-0.1624	0.1545	-1.0509	0.2933	0.3075	0.051	1.0669	0.0116	0.0032	0.007
26394269	EEAA	Primary biliary cirrhosis	autoimmune	European	SNPs from the MHC (chr6 26M~34M) region was removed for this traits	0.1503	0.1433	1.0488	0.2943	0.3824	0.0672	1.0024	0.0106	-0.0054	0.0059
27455348	EEAA	Amyotrophic lateral sclerosis	neurological	European	Caution: using this data may yield results outside bounds due to relative low Z score of the SNP heritability of the trait; SNPs from the MHC (chr6 26M~34M) region was removed for this traits	0.2173	0.2083	1.043	0.2969	0.0472	0.0132	0.9967	0.0066	-0.0069	0.0052
26831199	EEAA	Serum cystatin c	kidney	Mixed	Caution: using this data may yield less robust results due to minor departure of the LD structure; SNPs from the MHC (chr6 26M~34M) region was removed for this traits	-0.1587	0.1557	-1.0195	0.308	0.1661	0.0651	0.9617	0.0146	0.0025	0.006
26833098	EEAA	Leptin_adjBMI	hormone	European	SNPs from the MHC (chr6 26M~34M) region was removed for this traits	0.1735	0.1704	1.0181	0.3086	0.0946	0.0176	1.0047	0.0075	0.0005	0.005
25201988	EEAA	Years of schooling (proxy cognitive performance)	education	European	SNPs from the MHC (chr6 26M~34M) region was removed for this traits	-0.0943	0.0942	-1.0016	0.3165	0.1078	0.0075	1.0254	0.0093	-0.0114	0.0056
26482879	EEAA	Eczema	autoimmune	Mixed	Caution: using this data may yield less robust results due to minor departure of the LD structure; SNPs from the MHC (chr6 26M~34M) region was removed for this traits	0.1588	0.1621	0.9794	0.3274	0.0734	0.0156	1.0193	0.0078	-0.0115	0.0048
24390342	EEAA	Rheumatoid Arthritis	autoimmune	European	SNPs from the MHC (chr6 26M~34M) region was removed for this traits	0.0895	0.0922	0.9714	0.3314	0.1563	0.0309	1.0314	0.0196	0.0035	0.0055
27015805	EEAA	Parents age at death	aging	European	SNPs from the MHC (chr6 26M~34M) region was removed for this traits	-0.1797	0.1863	-0.9646	0.3348	0.0337	0.0071	1.01	0.007	-0.0035	0.0056
28166213	EEAA	Forced expiratory volume in 1 second (FEV1)/Forced Vital capacity(FVC)	lung_function	European	SNPs from the MHC (chr6 26M~34M) region was removed for this traits	-0.0866	0.0897	-0.9645	0.3348	0.2605	0.0222	0.9754	0.0108	-0.0035	0.0054
21173776	EEAA	Neo-openness to experience	personality	European	SNPs from the MHC (chr6 26M~34M) region was removed for this traits	0.203	0.2108	0.9628	0.3357	0.1031	0.0272	0.9932	0.007	-0.021	0.005
26631737	EEAA	Urinary albumin-to-creatinine ratio	kidney	European	SNPs from the MHC (chr6 26M~34M) region was removed for this traits	0.1688	0.1759	0.9597	0.3372	0.0476	0.0086	0.9933	0.0071	0.0036	0.0052
27005778	EEAA	Citrate	metabolites	European	SNPs from the MHC (chr6 26M~34M) region was removed for this traits	0.2056	0.2164	0.9501	0.3421	0.0753	0.0234	1.0092	0.0083	-0.0054	0.0051
27005778	EEAA	Free cholesterol in large LDL	metabolites	European	SNPs from the MHC (chr6 26M~34M) region was removed for this traits	-0.2294	0.2415	-0.9499	0.3422	0.0812	0.0419	1.0119	0.0196	0.0042	0.0059
27005778	EEAA	Phospholipids in chylomicrons and largest VLDL particles	metabolites	European	SNPs from the MHC (chr6 26M~34M) region was removed for this traits	-0.1648	0.1749	-0.942	0.3462	0.1051	0.0278	0.981	0.0073	0.0051	0.0046
27005778	EEAA	Total cholesterol in small LDL	metabolites	European	SNPs from the MHC (chr6 26M~34M) region was removed for this traits	-0.2282	0.243	-0.9393	0.3476	0.0798	0.0407	1.0144	0.0164	0.0052	0.006
27005778	EEAA	Ratio of bisallylic groups to total fatty acids	metabolites	European	Caution: using this data may yield results outside bounds due to relative low Z score of the SNP heritability of the trait; SNPs from the MHC (chr6 26M~34M) region was removed for this traits	0.1229	0.1311	0.9373	0.3486	0.2833	0.0879	0.9836	0.0097	-0.0016	0.0051
25352340	EEAA	Transferrin	metal	European	Caution: using this data may yield results outside bounds due to relative low Z score of the SNP heritability of the trait; SNPs from the MHC (chr6 26M~34M) region was removed for this traits	-0.1554	0.1661	-0.9358	0.3494	0.1677	0.0766	1.0611	0.0254	0.0014	0.0063
27005778	EEAA	Total cholesterol in large LDL	metabolites	European	SNPs from the MHC (chr6 26M~34M) region was removed for this traits	-0.2171	0.2356	-0.9213	0.3569	0.0819	0.0406	1.0099	0.0188	0.0035	0.0058
27005778	EEAA	Glucose	metabolites	European	SNPs from the MHC (chr6 26M~34M) region was removed for this traits	-0.1709	0.1864	-0.9165	0.3594	0.0909	0.024	0.9936	0.0076	0.0026	0.0048
24162737	EEAA	Alzheimers disease	neurological	European	SNPs from the MHC (chr6 26M~34M) region was removed for this traits	0.1559	0.1701	0.9162	0.3595	0.0496	0.0246	1.0625	0.034	-0.0021	0.0051	*
27005778	EEAA	Total lipids in small LDL	metabolites	European	SNPs from the MHC (chr6 26M~34M) region was removed for this traits	-0.2087	0.228	-0.9155	0.3599	0.0977	0.0414	1.0063	0.0149	0.0042	0.0058
27005778	EEAA	Phospholipids in large LDL	metabolites	European	SNPs from the MHC (chr6 26M~34M) region was removed for this traits	-0.2241	0.245	-0.9147	0.3604	0.0773	0.0391	1.0132	0.0179	0.0037	0.0058
27005778	EEAA	Total cholesterol in medium VLDL	metabolites	European	SNPs from the MHC (chr6 26M~34M) region was removed for this traits	-0.1453	0.16	-0.9085	0.3636	0.1189	0.037	0.9958	0.0089	0.0037	0.005
27005778	EEAA	Free cholesterol in IDL	metabolites	European	SNPs from the MHC (chr6 26M~34M) region was removed for this traits	-0.2159	0.241	-0.8958	0.3703	0.0877	0.0385	1.0149	0.0176	0.0039	0.006
28166213	EEAA	Forced Vital capacity(FVC)	lung_function	European	SNPs from the MHC (chr6 26M~34M) region was removed for this traits	-0.0816	0.0914	-0.8936	0.3715	0.2622	0.0167	0.9773	0.0087	-0.0063	0.0059
27494321	EEAA	Sleep duration	sleeping	European	SNPs from the MHC (chr6 26M~34M) region was removed for this traits	-0.0979	0.1097	-0.8921	0.3723	0.0556	0.0055	1.0226	0.0087	0.0061	0.0052
22504420	EEAA	Lumbar spine bone mineral density	bone	Mixed	Caution: using these data may yield less robust results due to minor departure of the LD structure; SNPs from the MHC (chr6 26M-34M) region were removed for this trait	0.096	0.1083	0.8861	0.3755	0.2675	0.025	1.0168	0.01	-0.0059	0.0059
26635082	EEAA	Forced Vital capacity(FVC)	lung_function	European	SNPs from the MHC (chr6 26M~34M) region was removed for this traits	-0.1159	0.1336	-0.8677	0.3855	0.1463	0.0161	0.9873	0.0072	0.0002	0.0053
27488534	EEAA	Lung cancer	cancer	European	SNPs from the MHC (chr6 26M~34M) region was removed for this traits	0.1028	0.1193	0.8617	0.3889	0.3397	0.0723	1.0105	0.0093	0.0063	0.0049
27005778	EEAA	Free cholesterol in medium VLDL	metabolites	European	SNPs from the MHC (chr6 26M~34M) region was removed for this traits	-0.1403	0.1641	-0.855	0.3925	0.1111	0.0351	0.9964	0.0082	0.005	0.0048
26831199	EEAA	Chronic Kidney Disease	kidney	Mixed	Caution: using this data may yield less robust results due to minor departure of the LD structure; SNPs from the MHC (chr6 26M~34M) region was removed for this traits	-0.1637	0.1919	-0.853	0.3936	0.0202	0.0059	1.0111	0.0097	-0.008	0.0054
27005778	EEAA	Cholesterol esters in medium LDL	metabolites	European	SNPs from the MHC (chr6 26M~34M) region was removed for this traits	-0.1959	0.2314	-0.8467	0.3971	0.0967	0.0437	1.0062	0.0173	0.0039	0.0059
27005778	EEAA	Total lipids in medium LDL	metabolites	European	SNPs from the MHC (chr6 26M~34M) region was removed for this traits	-0.196	0.2334	-0.8401	0.4008	0.096	0.044	1.0067	0.0172	0.0038	0.0059
27005778	EEAA	Cholesterol esters in large LDL	metabolites	European	SNPs from the MHC (chr6 26M~34M) region was removed for this traits	-0.1879	0.2365	-0.7947	0.4268	0.0946	0.0448	1.0076	0.0181	0.0028	0.006
27005778	EEAA	Phospholipids in IDL	metabolites	European	SNPs from the MHC (chr6 26M~34M) region was removed for this traits	-0.2037	0.2564	-0.7944	0.4269	0.0738	0.0385	1.0176	0.0169	0.0039	0.0059
20081858	EEAA	HOMA-IR	glycemic	European	SNPs from the MHC (chr6 26M~34M) region was removed for this traits	0.134	0.169	0.7926	0.428	0.0692	0.0123	1.0036	0.0065	0.0124	0.0048
27005778	EEAA	Concentration of medium LDL particles	metabolites	European	SNPs from the MHC (chr6 26M~34M) region was removed for this traits	-0.187	0.2361	-0.792	0.4283	0.095	0.0434	1.0083	0.0167	0.0037	0.006
26631737	EEAA	Urinary albumin-to-creatinine ratio (non-diabetes)	kidney	European	SNPs from the MHC (chr6 26M~34M) region was removed for this traits	0.1497	0.1895	0.7902	0.4294	0.0535	0.0102	0.9936	0.0072	0.0048	0.0052
27005778	EEAA	Concentration of medium VLDL particles	metabolites	European	SNPs from the MHC (chr6 26M~34M) region was removed for this traits	-0.123	0.1576	-0.7807	0.435	0.1463	0.0375	0.9826	0.0083	0.004	0.005
28604731	EEAA	Insomnia	cognitive	European	SNPs from the MHC (chr6 26M~34M) region was removed for this traits	-0.0891	0.1147	-0.7766	0.4374	0.0467	0.0051	1.0057	0.0076	0.0056	0.0041
27005778	EEAA	Concentration of very large VLDL particles	metabolites	European	SNPs from the MHC (chr6 26M~34M) region was removed for this traits	-0.1174	0.1535	-0.7648	0.4444	0.1339	0.0311	0.9798	0.0078	0.0019	0.0047
27005778	EEAA	Concentration of small LDL particles	metabolites	European	SNPs from the MHC (chr6 26M~34M) region was removed for this traits	-0.1657	0.2172	-0.763	0.4455	0.1055	0.0405	1.0051	0.0138	0.004	0.0058
21833088	EEAA	Multiple sclerosis	autoimmune	European	Caution: using this data may yield results outside bounds due to relative low Z score of the SNP heritability of the trait; SNPs from the MHC (chr6 26M~34M) region was removed for this traits	0.2105	0.2798	0.7524	0.4518	0.0662	0.0293	1.0523	0.0094	-0.0029	0.006
23563607	EEAA	Extreme waist-to-hip ratio	anthropometric	European	SNPs from the MHC (chr6 26M~34M) region was removed for this traits	0.1197	0.1601	0.7476	0.4547	0.3796	0.0595	0.9734	0.0089	0.0009	0.0065
27005778	EEAA	Alanine	metabolites	European	SNPs from the MHC (chr6 26M~34M) region was removed for this traits	0.1279	0.1746	0.7324	0.4639	0.0953	0.0273	1.0073	0.008	0.0004	0.0046
25281659	EEAA	Child birth length	anthropometric	European	SNPs from the MHC (chr6 26M~34M) region was removed for this traits	-0.0971	0.1329	-0.7306	0.465	0.174	0.0232	0.992	0.0075	-0.0002	0.0047
23202124	EEAA	Child birth weight	anthropometric	European	SNPs from the MHC (chr6 26M~34M) region was removed for this traits	-0.1134	0.1568	-0.7229	0.4698	0.1167	0.0193	1.0025	0.0066	-0.0016	0.0049
27005778	EEAA	Free cholesterol in small VLDL	metabolites	European	SNPs from the MHC (chr6 26M~34M) region was removed for this traits	-0.1272	0.1761	-0.7223	0.4701	0.1102	0.0354	1.0018	0.0094	0.0023	0.0055
27005778	EEAA	Total lipids in large LDL	metabolites	European	SNPs from the MHC (chr6 26M~34M) region was removed for this traits	-0.1738	0.2419	-0.7185	0.4724	0.0924	0.0454	1.0104	0.0183	0.0031	0.0061
27005778	EEAA	Concentration of chylomicrons and largest VLDL particles	metabolites	European	SNPs from the MHC (chr6 26M~34M) region was removed for this traits	-0.1209	0.1693	-0.7144	0.475	0.1157	0.0277	0.9886	0.0072	0.0048	0.0047
27005778	EEAA	Average number of double bonds in a fatty acid chain	metabolites	European	SNPs from the MHC (chr6 26M~34M) region was removed for this traits	0.111	0.1554	0.7139	0.4753	0.1775	0.0503	1.0002	0.0093	-0.0019	0.0055
27005778	EEAA	Triglycerides in chylomicrons and largest VLDL particles	metabolites	European	SNPs from the MHC (chr6 26M~34M) region was removed for this traits	-0.1196	0.1693	-0.7064	0.48	0.0973	0.0284	0.9882	0.0076	0.0046	0.0048
27005778	EEAA	Cholesterol esters in large VLDL	metabolites	European	SNPs from the MHC (chr6 26M~34M) region was removed for this traits	-0.1034	0.1466	-0.7055	0.4805	0.1663	0.0354	0.9774	0.0077	0.0044	0.005
25811787	EEAA	Serumurate overweight	uric_acid	European	Caution: using this data may yield results outside bounds due to relative low Z score of the SNP heritability of the trait; SNPs from the MHC (chr6 26M~34M) region was removed for this traits	-0.0815	0.1158	-0.7035	0.4818	0.5265	0.3167	0.9681	0.0299	-0.002	0.0049
27005778	EEAA	Apolipoprotein B	metabolites	European	SNPs from the MHC (chr6 26M~34M) region was removed for this traits	-0.1489	0.2148	-0.693	0.4883	0.089	0.0384	1.0082	0.0132	0.0039	0.0058
26192919	EEAA	Ulcerative colitis	autoimmune	European	SNPs from the MHC (chr6 26M~34M) region was removed for this traits	-0.0837	0.121	-0.6919	0.489	0.2411	0.035	1.0603	0.0118	0.0076	0.0055	*
27005778	EEAA	Total cholesterol in small VLDL	metabolites	European	SNPs from the MHC (chr6 26M~34M) region was removed for this traits	-0.1303	0.1894	-0.6882	0.4913	0.0895	0.0332	1.0071	0.0101	0.0009	0.0055
22504420	EEAA	Femoral neck bone mineral density	bone	Mixed	Caution: using these data may yield less robust results due to minor departure of the LD structure; SNPs from the MHC (chr6 26M-34M) region were removed for this trait	0.0661	0.0974	0.6788	0.4972	0.3066	0.0253	0.981	0.0094	0.0012	0.0057
27005778	EEAA	Total cholesterol in IDL	metabolites	European	SNPs from the MHC (chr6 26M~34M) region was removed for this traits	-0.1672	0.2465	-0.6783	0.4976	0.0882	0.0421	1.0147	0.0174	0.0016	0.0061
27005778	EEAA	Cholesterol esters in medium VLDL	metabolites	European	SNPs from the MHC (chr6 26M~34M) region was removed for this traits	-0.1027	0.1541	-0.6664	0.5052	0.1461	0.0394	0.9895	0.0091	0.0029	0.0052
27005778	EEAA	Phospholipids in small VLDL	metabolites	European	SNPs from the MHC (chr6 26M~34M) region was removed for this traits	-0.1125	0.1699	-0.662	0.508	0.1129	0.0371	1.0015	0.0095	0.0016	0.0053
27005778	EEAA	Concentration of large VLDL particles	metabolites	European	SNPs from the MHC (chr6 26M~34M) region was removed for this traits	-0.1105	0.1672	-0.6611	0.5086	0.1339	0.0359	0.9729	0.0079	0.007	0.0051
27005778	EEAA	Concentration of large LDL particles	metabolites	European	SNPs from the MHC (chr6 26M~34M) region was removed for this traits	-0.159	0.2419	-0.6574	0.511	0.0917	0.0446	1.0123	0.0179	0.003	0.0061
27015805	EEAA	Mothers age at death	aging	European	SNPs from the MHC (chr6 26M~34M) region was removed for this traits	-0.1192	0.1824	-0.6539	0.5132	0.0381	0.0076	1.0098	0.008	-0.002	0.005
27005778	EEAA	Average number of methylene groups per a double bond	metabolites	European	Caution: using this data may yield results outside bounds due to relative low Z score of the SNP heritability of the trait; SNPs from the MHC (chr6 26M~34M) region was removed for this traits	-0.098	0.1525	-0.6427	0.5204	0.2177	0.0718	0.9916	0.0095	0.0003	0.0054
27005778	EEAA	Phospholipids in medium VLDL	metabolites	European	SNPs from the MHC (chr6 26M~34M) region was removed for this traits	-0.1063	0.1666	-0.6381	0.5234	0.1101	0.0348	0.9978	0.008	0.0051	0.0049
22139419	EEAA	Platelet count	haemotological	European	SNPs from the MHC (chr6 26M~34M) region was removed for this traits	-0.0633	0.1001	-0.6331	0.5267	0.1157	0.012	0.9943	0.0106	0.0094	0.0051
27680694	EEAA	Birth weight	anthropometric	European	SNPs from the MHC (chr6 26M~34M) region was removed for this traits	0.0565	0.0911	0.6208	0.5348	0.1021	0.0074	1.0476	0.0113	-0.0013	0.006
24880342	EEAA	Lung cancer (squamous cell)	cancer	European	Caution: using this data may yield results outside bounds due to relative low Z score of the SNP heritability of the trait; SNPs from the MHC (chr6 26M~34M) region was removed for this traits	-0.1501	0.2473	-0.6068	0.544	0.0463	0.0198	1.0114	0.0072	0.0149	0.0052
27089181	EEAA	Subjective well being	psychiatric	European	SNPs from the MHC (chr6 26M~34M) region was removed for this traits	-0.0647	0.1068	-0.6062	0.5444	0.0251	0.0022	1.0031	0.0078	0.0058	0.0054
27005778	EEAA	Serum total cholesterol	metabolites	European	Caution: using this data may yield results outside bounds due to relative low Z score of the SNP heritability of the trait; SNPs from the MHC (chr6 26M~34M) region was removed for this traits	-0.1479	0.2454	-0.6027	0.5467	0.0787	0.0374	1.0172	0.0139	0.0037	0.0059
27005778	EEAA	Total lipids in IDL	metabolites	European	SNPs from the MHC (chr6 26M~34M) region was removed for this traits	-0.1485	0.2467	-0.6021	0.5471	0.0871	0.0414	1.0165	0.0169	0.0021	0.0061
27005778	EEAA	Total lipids in small HDL	metabolites	European	Caution: using this data may yield results outside bounds due to relative low Z score of the SNP heritability of the trait; SNPs from the MHC (chr6 26M~34M) region was removed for this traits	-0.1527	0.2551	-0.5984	0.5496	0.0593	0.0274	1.0006	0.0082	0.0054	0.0052
26343387	EEAA	Coronary artery disease	cardiometabolic	Mixed	Caution: using this data may yield less robust results due to minor departure of the LD structure; SNPs from the MHC (chr6 26M~34M) region was removed for this traits	0.0456	0.0763	0.5976	0.5501	0.0811	0.006	1.0436	0.0109	0.0094	0.0051
27005778	EEAA	Tyrosine	metabolites	European	Caution: using this data may yield results outside bounds due to relative low Z score of the SNP heritability of the trait; SNPs from the MHC (chr6 26M~34M) region was removed for this traits	0.1231	0.206	0.5976	0.5501	0.0773	0.0296	0.9985	0.0081	-0.0011	0.0046
28530673	EEAA	Intelligence	cognitive	European	SNPs from the MHC (chr6 26M~34M) region was removed for this traits	-0.0544	0.0918	-0.5932	0.553	0.1929	0.011	1.0084	0.0091	-0.0118	0.0058
26502338	EEAA	Systemic lupus erythematosus	autoimmune	European	SNPs from the MHC (chr6 26M~34M) region was removed for this traits	0.0763	0.1291	0.591	0.5545	0.4064	0.0692	1.1005	0.0113	-0.0031	0.006
23563607	EEAA	Obesity class 3	anthropometric	European	SNPs from the MHC (chr6 26M~34M) region was removed for this traits	0.0769	0.1321	0.582	0.5606	0.1229	0.0143	0.9798	0.0096	0.008	0.0063
25352340	EEAA	Ferritin	metal	European	SNPs from the MHC (chr6 26M~34M) region was removed for this traits	0.1133	0.1966	0.5764	0.5644	0.0954	0.0279	1.0263	0.0098	0.011	0.0059
23563607	EEAA	Obesity class 1	anthropometric	European	SNPs from the MHC (chr6 26M~34M) region was removed for this traits	0.0463	0.0807	0.5733	0.5664	0.2194	0.0117	1.0164	0.0112	0.0075	0.0056
23563607	EEAA	Obesity class 2	anthropometric	European	SNPs from the MHC (chr6 26M~34M) region was removed for this traits	0.0549	0.098	0.5602	0.5753	0.1875	0.0125	0.9992	0.0098	0.0081	0.0059
27005778	EEAA	Total lipids in small VLDL	metabolites	European	SNPs from the MHC (chr6 26M~34M) region was removed for this traits	-0.0874	0.1588	-0.5501	0.5823	0.1421	0.0387	0.9942	0.0091	0.0013	0.0053
20686565	EEAA	LDL cholesterol	lipids	European	SNPs from the MHC (chr6 26M~34M) region was removed for this traits	0.0563	0.1037	0.5426	0.5874	0.1072	0.0279	1.0492	0.0465	-0.0052	0.0054
26367794	EEAA	Forearm Bone mineral density	bone	Mixed	Caution: using this data may yield results outside bounds due to relative low Z score of the SNP heritability of the trait; using this data may yield less robust results due to minor departure of the LD structure; SNPs from the MHC (chr6 26M~34M) region was removed for this traits	0.1421	0.2632	0.5399	0.5893	0.088	0.0464	1.0117	0.0076	-0.0041	0.0049
27005778	EEAA	Phospholipids in very small VLDL	metabolites	European	SNPs from the MHC (chr6 26M~34M) region was removed for this traits	-0.1215	0.2251	-0.5396	0.5895	0.0914	0.0382	1.0147	0.0156	0.0024	0.0057
27005778	EEAA	Concentration of IDL particles	metabolites	European	SNPs from the MHC (chr6 26M~34M) region was removed for this traits	-0.1304	0.2458	-0.5307	0.5957	0.0863	0.0406	1.0165	0.0165	0.0022	0.0061
27005778	EEAA	Phospholipids in large VLDL	metabolites	European	SNPs from the MHC (chr6 26M~34M) region was removed for this traits	-0.0884	0.1672	-0.5288	0.597	0.1159	0.0324	0.989	0.0075	0.008	0.005
20081857	EEAA	2hr glucose adjusted for BMI	glycemic	European	Caution: using this data may yield results outside bounds due to relative low Z score of the SNP heritability of the trait; SNPs from the MHC (chr6 26M~34M) region was removed for this traits	-0.1131	0.2195	-0.5151	0.6065	0.1047	0.0347	0.9921	0.0075	0.0053	0.0053
27005778	EEAA	Isoleucine	metabolites	European	SNPs from the MHC (chr6 26M~34M) region was removed for this traits	0.1056	0.2104	0.502	0.6157	0.0695	0.0247	0.9961	0.0074	-0.0002	0.0049
27005778	EEAA	Concentration of small VLDL particles	metabolites	European	SNPs from the MHC (chr6 26M~34M) region was removed for this traits	-0.0779	0.1572	-0.4953	0.6204	0.1493	0.0391	0.992	0.009	0.0016	0.0054
27005778	EEAA	Triglycerides in small VLDL	metabolites	European	SNPs from the MHC (chr6 26M~34M) region was removed for this traits	-0.0836	0.1696	-0.4931	0.622	0.1184	0.0371	0.996	0.0085	0.0027	0.0051
26414677	EEAA	Age at Menopause	reproductive	European	SNPs from the MHC (chr6 26M~34M) region was removed for this traits	0.0533	0.1081	0.4927	0.6222	0.1389	0.0165	0.9899	0.0153	-0.0185	0.0059	*
20732625	EEAA	Attention deficit hyperactivity disorder	psychiatric	European	Caution: using this data may yield results outside bounds due to relative low Z score of the SNP heritability of the trait; SNPs from the MHC (chr6 26M~34M) region was removed for this traits	-0.1132	0.2319	-0.4879	0.6256	0.2095	0.0993	1.0117	0.0074	-0.002	0.005	*
21946350	EEAA	Forced expiratory volume in 1 second (FEV1)/Forced Vital capacity(FVC)	lung_function	European	SNPs from the MHC (chr6 26M~34M) region was removed for this traits	-0.0538	0.1142	-0.4716	0.6372	0.1227	0.0138	0.9313	0.0083	0.0016	0.0049
27005778	EEAA	Total cholesterol in very large HDL	metabolites	European	Caution: using this data may yield results outside bounds due to relative low Z score of the SNP heritability of the trait; SNPs from the MHC (chr6 26M~34M) region was removed for this traits	0.1562	0.3321	0.4703	0.6381	0.0331	0.0239	1.0143	0.0132	-0.0036	0.0045
27488534	EEAA	Lung adenocarcinoma	cancer	European	Caution: using this data may yield results outside bounds due to relative low Z score of the SNP heritability of the trait; SNPs from the MHC (chr6 26M~34M) region was removed for this traits	0.0927	0.2033	0.4558	0.6485	0.0332	0.0121	1.0178	0.0073	-0.0004	0.0046
23563607	EEAA	Extreme height	anthropometric	European	SNPs from the MHC (chr6 26M~34M) region was removed for this traits	0.0397	0.088	0.4513	0.6518	1.2469	0.1081	1.0354	0.0179	0.0047	0.0073
27005778	EEAA	Glycoprotein acetyls; mainly a1-acid glycoprotein	metabolites	European	SNPs from the MHC (chr6 26M~34M) region was removed for this traits	0.0817	0.1823	0.448	0.6542	0.099	0.0302	0.9848	0.0069	0.003	0.0051
23563607	EEAA	Overweight	anthropometric	European	SNPs from the MHC (chr6 26M~34M) region was removed for this traits	0.0405	0.0911	0.4443	0.6568	0.1112	0.0066	1.0226	0.01	0.0081	0.0055
27005778	EEAA	Leucine	metabolites	European	Caution: using this data may yield results outside bounds due to relative low Z score of the SNP heritability of the trait; SNPs from the MHC (chr6 26M~34M) region was removed for this traits	0.111	0.2515	0.4415	0.6589	0.0478	0.022	1.0094	0.0077	0.0003	0.0051
26833098	EEAA	Leptin_not_adjBMI	hormone	European	SNPs from the MHC (chr6 26M~34M) region was removed for this traits	0.0736	0.1703	0.4322	0.6656	0.0989	0.0163	0.9949	0.0071	0.0057	0.0053
23563607	EEAA	Extreme bmi	anthropometric	European	SNPs from the MHC (chr6 26M~34M) region was removed for this traits	-0.0404	0.1015	-0.3982	0.6905	0.7114	0.055	1.0243	0.012	0.003	0.0066
27005778	EEAA	Total lipids in medium VLDL	metabolites	European	SNPs from the MHC (chr6 26M~34M) region was removed for this traits	-0.0627	0.1583	-0.3964	0.6918	0.1395	0.036	0.9868	0.0079	0.0042	0.005
27005778	EEAA	Total lipids in very small VLDL	metabolites	European	SNPs from the MHC (chr6 26M~34M) region was removed for this traits	-0.0791	0.2028	-0.3901	0.6964	0.1057	0.0381	1.012	0.0139	0.0012	0.0059
27005778	EEAA	Mean diameter for VLDL particles	metabolites	European	SNPs from the MHC (chr6 26M~34M) region was removed for this traits	-0.0586	0.1562	-0.3752	0.7075	0.1391	0.036	0.9887	0.0093	0.0014	0.005
21173776	EEAA	Neo-conscientiousness	personality	European	Caution: using this data may yield results outside bounds due to relative low Z score of the SNP heritability of the trait; SNPs from the MHC (chr6 26M~34M) region was removed for this traits	0.0758	0.2143	0.3537	0.7235	0.0801	0.0303	0.9979	0.0071	-0.0079	0.0053
27798627	EEAA	Number of children ever born	reproductive	European	SNPs from the MHC (chr6 26M~34M) region was removed for this traits	0.0354	0.1021	0.3472	0.7285	0.0252	0.0018	0.9744	0.0075	0.0113	0.0052
19915575	EEAA	Parkinsons disease	neurological	European	SNPs from the MHC (chr6 26M~34M) region was removed for this traits	-0.0512	0.1523	-0.3361	0.7368	0.402	0.1182	1.1239	0.0091	0.0073	0.0047
27005778	EEAA	Total cholesterol in large HDL	metabolites	European	SNPs from the MHC (chr6 26M~34M) region was removed for this traits	0.0635	0.1901	0.3341	0.7383	0.0942	0.0284	1.0126	0.0168	-0.0035	0.005
27005778	EEAA	Mean diameter for LDL particles	metabolites	European	Caution: using this data may yield results outside bounds due to relative low Z score of the SNP heritability of the trait; SNPs from the MHC (chr6 26M~34M) region was removed for this traits	0.0859	0.2579	0.333	0.7392	0.0561	0.0277	0.9967	0.0138	-0.0031	0.0052
27005778	EEAA	Triglycerides in large VLDL	metabolites	European	SNPs from the MHC (chr6 26M~34M) region was removed for this traits	-0.0536	0.1612	-0.3325	0.7395	0.1153	0.0302	0.9865	0.0072	0.0074	0.0047
27005778	EEAA	Concentration of medium HDL particles	metabolites	European	Caution: using this data may yield results outside bounds due to relative low Z score of the SNP heritability of the trait; SNPs from the MHC (chr6 26M~34M) region was removed for this traits	-0.0789	0.2382	-0.3314	0.7403	0.0683	0.0275	0.9935	0.0085	0.0016	0.0054
23449627	EEAA	Difference in height between adolescence and adulthood; age 14	anthropometric	European	SNPs from the MHC (chr6 26M~34M) region was removed for this traits	-0.06	0.1841	-0.3261	0.7443	0.4622	0.11	0.9797	0.0071	0.0018	0.0045
20686565	EEAA	Total Cholesterol	lipids	European	SNPs from the MHC (chr6 26M~34M) region was removed for this traits	0.0315	0.0968	0.3252	0.745	0.1381	0.0243	1.0178	0.0342	-0.0044	0.0054
27005778	EEAA	Acetoacetate	metabolites	European	Caution: using this data may yield results outside bounds due to relative low Z score of the SNP heritability of the trait; SNPs from the MHC (chr6 26M~34M) region was removed for this traits	0.0735	0.2375	0.3093	0.7571	0.0723	0.029	0.9791	0.0074	-0.0014	0.0046
27005778	EEAA	Concentration of very small VLDL particles	metabolites	European	SNPs from the MHC (chr6 26M~34M) region was removed for this traits	-0.0595	0.1927	-0.3085	0.7577	0.1151	0.0385	1.0073	0.0136	0.0022	0.0056
26192919	EEAA	Inflammatory Bowel Disease (Euro)	autoimmune	European	SNPs from the MHC (chr6 26M~34M) region was removed for this traits	0.0302	0.0985	0.3061	0.7595	0.3195	0.0358	1.0663	0.0124	0.0059	0.0057	*
27005778	EEAA	Total lipids in large VLDL	metabolites	European	SNPs from the MHC (chr6 26M~34M) region was removed for this traits	-0.0478	0.1572	-0.3038	0.7612	0.1423	0.0315	0.9835	0.0072	0.0072	0.0049
20881960	EEAA	Height_2010	anthropometric	European	SNPs from the MHC (chr6 26M~34M) region was removed for this traits	0.02	0.0669	0.2993	0.7647	0.2896	0.0173	1.0181	0.0213	0.0148	0.0066	*
27005778	EEAA	Triglycerides in medium VLDL	metabolites	European	SNPs from the MHC (chr6 26M~34M) region was removed for this traits	-0.0511	0.1713	-0.2984	0.7654	0.0995	0.0313	0.9981	0.0074	0.0049	0.0047
27005778	EEAA	Triglycerides in very large HDL	metabolites	European	Caution: using this data may yield results outside bounds due to relative low Z score of the SNP heritability of the trait; SNPs from the MHC (chr6 26M~34M) region was removed for this traits	0.0614	0.2091	0.2938	0.7689	0.0701	0.0292	1.0223	0.0331	-0.0027	0.0048
27005778	EEAA	Cholesterol esters in large HDL	metabolites	European	SNPs from the MHC (chr6 26M~34M) region was removed for this traits	0.0497	0.1784	0.2785	0.7807	0.1143	0.0306	1.0056	0.0162	-0.0035	0.005
20935630	EEAA	Body mass index	anthropometric	European	SNPs from the MHC (chr6 26M~34M) region was removed for this traits	0.0212	0.0788	0.2692	0.7878	0.1917	0.0099	1.0103	0.0116	0.0035	0.0058
20858683	EEAA	HbA1C	glycemic	European	SNPs from the MHC (chr6 26M~34M) region was removed for this traits	0.0401	0.1558	0.2572	0.7971	0.0634	0.0131	1.003	0.0081	-0.0082	0.0048
27005778	EEAA	Total lipids in medium HDL	metabolites	European	Caution: using this data may yield results outside bounds due to relative low Z score of the SNP heritability of the trait; SNPs from the MHC (chr6 26M~34M) region was removed for this traits	-0.0619	0.2444	-0.2534	0.7999	0.0643	0.0279	0.9952	0.0089	0.0011	0.0054
27005778	EEAA	18:2 linoleic acid (LA)	metabolites	European	SNPs from the MHC (chr6 26M~34M) region was removed for this traits	0.051	0.2122	0.2404	0.81	0.1335	0.0506	1.001	0.0104	-0.0079	0.005
27005778	EEAA	Triglycerides in IDL	metabolites	European	SNPs from the MHC (chr6 26M~34M) region was removed for this traits	0.0484	0.2036	0.2377	0.8121	0.109	0.0367	1.0125	0.0167	0.0006	0.0058
27005778	EEAA	Free cholesterol in medium HDL	metabolites	European	SNPs from the MHC (chr6 26M~34M) region was removed for this traits	-0.0492	0.2189	-0.2248	0.8222	0.0719	0.0255	0.9961	0.0096	-5.88e-05	0.0053
25231870	EEAA	Age at Menarche	reproductive	European	SNPs from the MHC (chr6 26M~34M) region was removed for this traits	-0.0134	0.0632	-0.2122	0.832	0.2088	0.0102	0.9408	0.0124	0.0079	0.0053
27005778	EEAA	Mono-unsaturated fatty acids	metabolites	European	Caution: using this data may yield results outside bounds due to relative low Z score of the SNP heritability of the trait; SNPs from the MHC (chr6 26M~34M) region was removed for this traits	-0.0471	0.2241	-0.21	0.8337	0.1067	0.0449	0.9887	0.0092	0.0038	0.0053
23583979	EEAA	Heart rate	haemotological	Mixed	Caution: using this data may yield less robust results due to minor departure of the LD structure; SNPs from the MHC (chr6 26M~34M) region was removed for this traits	-0.0243	0.1158	-0.2098	0.8338	0.0825	0.0096	1.0191	0.0096	0.0017	0.0053
27005778	EEAA	Mean diameter for HDL particles	metabolites	European	SNPs from the MHC (chr6 26M~34M) region was removed for this traits	0.0371	0.1773	0.2094	0.8341	0.1099	0.0313	1.0134	0.0225	-0.0023	0.0046
27005778	EEAA	Phospholipids in medium HDL	metabolites	European	SNPs from the MHC (chr6 26M~34M) region was removed for this traits	-0.0456	0.2177	-0.2094	0.8342	0.0726	0.0255	0.9931	0.0091	0.0002	0.0053
27005778	EEAA	Description of average fatty acid chain length; not actual carbon number	metabolites	European	SNPs from the MHC (chr6 26M~34M) region was removed for this traits	0.0455	0.2225	0.2045	0.838	0.1064	0.0391	0.9818	0.0082	-0.0012	0.0051
26831199	EEAA	Serum creatinine (non-diabetes)	kidney	Mixed	Caution: using this data may yield less robust results due to minor departure of the LD structure; SNPs from the MHC (chr6 26M~34M) region was removed for this traits	0.018	0.0907	0.1989	0.8423	0.116	0.0111	0.9783	0.0145	0.0086	0.0058
27005778	EEAA	Glutamine	metabolites	European	SNPs from the MHC (chr6 26M~34M) region was removed for this traits	-0.0477	0.2397	-0.1989	0.8423	0.0582	0.0217	1.0206	0.0085	-0.0066	0.0047
26367794	EEAA	Lumbar Spine bone mineral density	bone	Mixed	Caution: using this data may yield less robust results due to minor departure of the LD structure; SNPs from the MHC (chr6 26M~34M) region was removed for this traits	-0.0232	0.1198	-0.1933	0.8467	0.1219	0.0162	0.986	0.0093	-3.82e-06	0.0051
27005778	EEAA	Concentration of large HDL particles	metabolites	European	SNPs from the MHC (chr6 26M~34M) region was removed for this traits	0.0324	0.1701	0.1905	0.8489	0.125	0.032	1.0037	0.0179	-0.0018	0.0051
22504419	EEAA	Infant head circumference	anthropometric	European	SNPs from the MHC (chr6 26M~34M) region was removed for this traits	0.0319	0.1746	0.1829	0.8549	0.2163	0.048	0.9949	0.0076	-0.0028	0.0048
22484627	EEAA	Childhood obesity	anthropometric	European	SNPs from the MHC (chr6 26M~34M) region was removed for this traits	0.021	0.1163	0.1805	0.8568	0.4189	0.0485	0.9266	0.0084	-0.005	0.0052
27005778	EEAA	Phospholipids in large HDL	metabolites	European	SNPs from the MHC (chr6 26M~34M) region was removed for this traits	0.0303	0.1724	0.1757	0.8605	0.1219	0.0325	1.0017	0.0167	-0.0013	0.0051
27089181	EEAA	Depressive symptoms	psychiatric	European	SNPs from the MHC (chr6 26M~34M) region was removed for this traits	0.0175	0.0998	0.1753	0.8608	0.0492	0.0041	0.9978	0.0079	0.0024	0.0055
21926972	EEAA	Bipolar disorder	psychiatric	European	SNPs from the MHC (chr6 26M~34M) region was removed for this traits	-0.017	0.1007	-0.1684	0.8663	0.4375	0.039	1.0224	0.0086	0.0012	0.0051	*
27005778	EEAA	Total lipids in large HDL	metabolites	European	SNPs from the MHC (chr6 26M~34M) region was removed for this traits	0.0288	0.1721	0.1673	0.8671	0.1226	0.032	1.0051	0.0176	-0.002	0.0051
27005778	EEAA	Valine	metabolites	European	SNPs from the MHC (chr6 26M~34M) region was removed for this traits	0.0375	0.231	0.1621	0.8712	0.0626	0.021	1.0147	0.0082	0.0002	0.0052
22479202	EEAA	Adiponectin	cardiometabolic	Mixed	Caution: using this data may yield less robust results due to minor departure of the LD structure; SNPs from the MHC (chr6 26M~34M) region was removed for this traits	0.0236	0.1484	0.1589	0.8738	0.1218	0.0276	1.0231	0.0132	-0.0024	0.005
24880342	EEAA	Lung cancer (all)	cancer	European	SNPs from the MHC (chr6 26M~34M) region was removed for this traits	0.0206	0.1427	0.1444	0.8852	0.1334	0.0313	1.007	0.0087	0.0053	0.005
27005778	EEAA	Phospholipids in very large HDL	metabolites	European	SNPs from the MHC (chr6 26M~34M) region was removed for this traits	-0.0299	0.2099	-0.1424	0.8868	0.0783	0.0309	1.0141	0.02	0.0008	0.0048
27005778	EEAA	Concentration of very large HDL particles	metabolites	European	Caution: using this data may yield results outside bounds due to relative low Z score of the SNP heritability of the trait; SNPs from the MHC (chr6 26M~34M) region was removed for this traits	0.0331	0.2506	0.1322	0.8948	0.0591	0.0279	1.0052	0.0177	-0.003	0.0046
27663945	EEAA	Attention deficit hyperactivity disorder (GC)	psychiatric	European	Caution: using this data may yield results outside bounds due to relative low Z score of the SNP heritability of the trait; SNPs from the MHC (chr6 26M~34M) region was removed for this traits	0.0333	0.2518	0.1321	0.8949	0.0769	0.0306	0.992	0.0078	0.0021	0.0053
23449627	EEAA	Difference in height between childhood and adulthood; age 8	anthropometric	European	SNPs from the MHC (chr6 26M~34M) region was removed for this traits	-0.0185	0.1435	-0.1287	0.8976	0.34	0.0517	0.9706	0.0079	0.003	0.0048
27005778	EEAA	Apolipoprotein A-I	metabolites	European	SNPs from the MHC (chr6 26M~34M) region was removed for this traits	-0.0292	0.2287	-0.1279	0.8982	0.0814	0.0292	1.0015	0.0123	0.0013	0.0053
27663945	EEAA	Attention deficit hyperactivity disorder (No GC)	psychiatric	European	Caution: using this data may yield results outside bounds due to relative low Z score of the SNP heritability of the trait; SNPs from the MHC (chr6 26M~34M) region was removed for this traits	0.0297	0.2513	0.118	0.906	0.0779	0.0311	1.0066	0.0079	0.0023	0.0054
27005778	EEAA	Total cholesterol in medium HDL	metabolites	European	Caution: using this data may yield results outside bounds due to relative low Z score of the SNP heritability of the trait; SNPs from the MHC (chr6 26M~34M) region was removed for this traits	-0.0279	0.2405	-0.1159	0.9077	0.0576	0.0273	0.9982	0.0104	-0.0003	0.0052
27005778	EEAA	Cholesterol esters in medium HDL	metabolites	European	Caution: using this data may yield results outside bounds due to relative low Z score of the SNP heritability of the trait; SNPs from the MHC (chr6 26M~34M) region was removed for this traits	-0.0288	0.2606	-0.1105	0.912	0.0563	0.0303	1.0003	0.0099	0.0006	0.0055
27005778	EEAA	Omega-9 and saturated fatty acids	metabolites	European	Caution: using this data may yield results outside bounds due to relative low Z score of the SNP heritability of the trait; SNPs from the MHC (chr6 26M~34M) region was removed for this traits	-0.0285	0.2625	-0.1085	0.9136	0.0831	0.0453	0.9981	0.0092	0.0011	0.0054
26367794	EEAA	Femoral Neck bone mineral density	bone	Mixed	Caution: using this data may yield less robust results due to minor departure of the LD structure; SNPs from the MHC (chr6 26M~34M) region was removed for this traits	0.012	0.1148	0.1047	0.9166	0.1238	0.016	0.98	0.009	0.0053	0.0055
27005778	EEAA	Total lipids in very large HDL	metabolites	European	Caution: using this data may yield results outside bounds due to relative low Z score of the SNP heritability of the trait; SNPs from the MHC (chr6 26M~34M) region was removed for this traits	0.027	0.2701	0.0998	0.9205	0.0532	0.0288	1.0199	0.0172	-0.0002	0.0045
27005778	EEAA	Serum total triglycerides	metabolites	European	SNPs from the MHC (chr6 26M~34M) region was removed for this traits	-0.0161	0.1634	-0.0983	0.9217	0.1251	0.0378	0.9932	0.0087	0.0023	0.0051
27005778	EEAA	Free cholesterol in very large HDL	metabolites	European	Caution: using this data may yield results outside bounds due to relative low Z score of the SNP heritability of the trait; SNPs from the MHC (chr6 26M~34M) region was removed for this traits	-0.0268	0.2972	-0.0901	0.9282	0.0399	0.0261	1.0189	0.0162	-0.0008	0.0046
23449627	EEAA	Height; Females at age 10 and males at age 12	anthropometric	European	SNPs from the MHC (chr6 26M~34M) region was removed for this traits	-0.0111	0.1245	-0.089	0.9291	0.4307	0.0481	0.953	0.0086	0.0002	0.0054
0	EEAA	Autism spectrum disorder	psychiatric	European	SNPs from the MHC (chr6 26M~34M) region was removed for this traits	-0.0104	0.127	-0.082	0.9346	0.4088	0.0571	0.978	0.0082	-0.0027	0.0053
22139419	EEAA	Mean platelet volume	haemotological	European	SNPs from the MHC (chr6 26M~34M) region was removed for this traits	-0.009	0.111	-0.0812	0.9353	0.317	0.0528	0.9838	0.0114	-0.0044	0.005
27005778	EEAA	Total cholesterol in HDL	metabolites	European	SNPs from the MHC (chr6 26M~34M) region was removed for this traits	-0.0143	0.1964	-0.0727	0.942	0.0944	0.0284	1.0068	0.014	-0.0006	0.0052
22581228	EEAA	Fasting glucose main effect	glycemic	European	SNPs from the MHC (chr6 26M~34M) region was removed for this traits	-0.0084	0.1264	-0.0666	0.9469	0.0991	0.02	0.9985	0.0115	0.0081	0.0054	*
26831199	EEAA	Serum creatinine	kidney	Mixed	Caution: using this data may yield less robust results due to minor departure of the LD structure; SNPs from the MHC (chr6 26M~34M) region was removed for this traits	-0.0059	0.0912	-0.065	0.9482	0.1083	0.0096	0.9751	0.0144	0.0122	0.006
27005778	EEAA	Triglycerides in small HDL	metabolites	European	Caution: using this data may yield results outside bounds due to relative low Z score of the SNP heritability of the trait; SNPs from the MHC (chr6 26M~34M) region was removed for this traits	0.0125	0.2141	0.0585	0.9534	0.066	0.0286	1.0005	0.0094	0.0017	0.005
27005778	EEAA	Free cholesterol in large HDL	metabolites	European	SNPs from the MHC (chr6 26M~34M) region was removed for this traits	0.0101	0.1869	0.0538	0.9571	0.0973	0.0288	1.0136	0.0167	-0.0021	0.0052
24828478	EEAA	Neuroticism	personality	European	SNPs from the MHC (chr6 26M~34M) region was removed for this traits	-0.0093	0.1933	-0.0479	0.9618	0.012	0.0033	1.0187	0.0068	0.0011	0.0056
27005778	EEAA	Omega-3 fatty acids	metabolites	European	SNPs from the MHC (chr6 26M~34M) region was removed for this traits	-0.0067	0.1887	-0.0356	0.9716	0.1364	0.0429	0.9969	0.0084	0.002	0.005
27005778	EEAA	Triglycerides in very small VLDL	metabolites	European	SNPs from the MHC (chr6 26M~34M) region was removed for this traits	0.0057	0.1735	0.0326	0.974	0.1393	0.039	0.9999	0.0111	0.0008	0.0056
27488534	EEAA	Squamous cell lung cancer	cancer	European	SNPs from the MHC (chr6 26M~34M) region was removed for this traits	-0.0042	0.2079	-0.0203	0.9838	0.0375	0.0127	1.0143	0.0075	0.0145	0.0053
27005778	EEAA	Free cholesterol	metabolites	European	Caution: using this data may yield results outside bounds due to relative low Z score of the SNP heritability of the trait; SNPs from the MHC (chr6 26M~34M) region was removed for this traits	0.0042	0.2817	0.0148	0.9882	0.0801	0.0441	1.0217	0.011	-0.0037	0.0055
27005778	EEAA	Free cholesterol to esterified cholesterol ratio	metabolites	European	Caution: using this data may yield results outside bounds due to relative low Z score of the SNP heritability of the trait; SNPs from the MHC (chr6 26M~34M) region was removed for this traits	0.0019	0.2934	0.0065	0.9948	0.0714	0.0512	1.0107	0.0118	-0.0031	0.0054
26935894	EEAA	Ischemic stroke	cardiometabolic	Mixed	Caution: using these data may yield less robust results due to minor departure of the LD structure; SNPs from the MHC (chr6 26M-34M) region were removed for this trait	NA	NA	NA	NA	NA	NA	NA	NA	NA	NA
