# Supplementary material for: GWAS of epigenetic aging rates in blood reveals a critical role for TERT
Source: Nat Commun. 2018 Jan 26;9:387. doi: 10.1038/s41467-017-02697-5 (PMC5786029; doi:10.1038/s41467-017-02697-5)
Supplement: Supplementary file 8 — Supplementary Data 6 [file 41467_2017_2697_MOESM8_ESM.xlsx]

## Sheet: Header
Headers for page 4:7
Column*	Label	Note
GWAStudy	Test trait of GWAS study
CHR	Chromosome
OverlapGene	Gene related to both age acceleration and the test trait HGNC gene name	HGNC gene name
GeneID	Gene related to both age acceleration and the test trait	GeneID
TX_start	transcript start site (hg19)
Rank	Rank of MAGNETA based gene P values in the test trait
*results sorted by chromosome and TX_start in a test trait
Abbreviations of GWAStudy listed in page 4:7
GWAStudy	Test trait of GWAS study
GIANT WC_COMBINED_EUR	GWAS of waist circumference in GIANT individuals of European ancestry (all genders)
GIANT WC_MALES_EUR	GWAS of waist circumference in GIANT individuals of European ancestry (males)
GIANT WC_FEMALES_EUR	GWAS of waist circumference in GIANT individuals of European ancestry (females)
GIANT WHR_COMBINED_EUR	GWAS of waist to hip in GIANT individuals of European ancestry (all genders)
GIANT WHR_MALES_EUR	GWAS of waist to hip in GIANT individuals of European ancestry (males)
GIANT WHR_FEMALES_EUR	GWAS of waist to hip in GIANT individuals of European ancestry (females)
GIANT BMI	GWAS of body mass index in GIANT individuals
GIANT Height	GWAS of height in GIANT individuals
HDL	High-density lipoprotein
LDL	Low-density lipoprotein
Total cholesterol	Total cholesterol
Triglyceride	Triglyceride
T2D stage1	GWAS of Type 2 diabetes at stage 1 analysis
Fasting Glucose	Fasting Glucose
Fasting Insulin	Fasting Insulin
IBD	Inflammatory bowel disease (IBD)
IBD Crohn's disease	IBD subtype: Crohn's disease
IBD Ulcerative colitis	IBD subtype: Ulcerative colitis
AMD	Age-related macular degeneration (AMD)
AMD GeographicAtrophy	AMD subtype: geographic atrophy
AMD Neovascular	AMD subtype: neovascular
ALZ stage 1	GWAS of Alzheimer's disease at stage 1 analysis
Parkinsons	Parkinson's disease
ADHD	Attention deficient hyperactivity disorder
BIP	Bipolar disorder
MDD	Major depression disorder
Schizophrenia	Schizophrenia
HRS ALL Cognitive slope	GWAS of cognitive slope in HRS individuals of all ancestry
HRS EUR Cognitive slope	GWAS of cognitive slope in HRS individuals of European ancestry
HRS AFR Cognitive slope	GWAS of cognitive slope in HRS individuals of African ancestry
HRS AMR Cognitive slope	GWAS of cognitive slope in HRS individuals of America ancestry
HRS ALL Dementia Wave 8&9	GWAS of age-related dementia in HRS individuals of all ancestry
HRS EUR Dementia Wave 8&9	GWAS of age-related dementia in HRS individuals of European ancestry
HRS AFR Dementia Wave 8&9	GWAS of age-related dementia in HRS individuals of African ancestry
HRS AMR Dementia Wave 8&9	GWAS of age-related dementia in HRS individuals of America ancestry
Educational attainment	Educational attainment (all genders)
Educational attainment male	Educational attainment (males)
Educational attainment female	Educational attainment (females)
Age at menarche	Age at menarche
Age at menopause	Age at menopause
Longevity > 90	GWAS of binary trait: individuals with longevity > 90 versus < 65
Leukocyte telomere length	Leukocyte telomere length

## Sheet: IEAA
					Overlap (top 2.5%)			Overlap (top 10%)
GWAS	N	POP	Gender	Heritability	Hypergeometric P	FDR	#genes overlap/annotation	Hypergeometric P	FDR	#genes overlap/annotation
(a) GIANT Body fat distribution
Waist circumference	232101	EUR	M & F	0.134	0.292094	0.670625	13/440	0.0753545	0.163235	191/1758
Waist to hip ratio	212243	EUR	M & F	0.099	0.0255606	0.12025	18/440	0.219002	0.37	183/1758
(b) GIANT BMI & Height
BMI	123912	EUR	M & F	0.138	0.00139554	0.0111	22/439	0.484499	0.657778	174/1756
Height	133858	EUR	M & F	0.21	0.853734	1	7/392	0.040431	0.119538	175/1568
(c) Lipid panel outcomes
High density lipoprotein	99900		M & F	0.147	0.405652	0.7955	12/441	0.00902765	0.041625	203/1764
Low density lipoprotein	95450		M & F	0.132	0.855224	1	8/441	0.411199	0.6068	177/1764
Total cholesterol	100200		M & F	0.146	0.76355	1	9/441	0.511015	0.673929	174/1764
Triglyceride	96600		M & F	0.134	0.855224	1	8/441	0.0513046	0.134786	194/1764
(d) metabolic outcomes and diseases
Type 2 diabetes	69033	EUR	M & F	0.102	0.0255606	0.12025	18/440	0.0158983	0.0657778	200/1761
Fasting Glucose	58074	EUR	M & F	0.118	0.855224	1	8/441	0.08412	0.172667	191/1765
Fasting Insulin	51750	EUR	M & F	0.098	0.001478	0.0111	22/441	0.547831	0.690667	173/1765
(e) Inflammatory bowel disorder (IBD)
IBD	34652	EUR	M & F	0.437	0.998128	1	4/485	1.51e-05	0.000185	247/1942
IBD Crohn's disease	20883	EUR	M & F	0.576	0.982172	1	6/485	0.00306525	0.0191167	228/1941
IBD Ulcerative colitis	27432	EUR	M & F	0.372	0.661266	1	11/485	3.22e-09	1.184e-07	269/1942
(h) Neurodegenerative disorder
Age-related macular degeneration (AMD)	59462	EUR+ASN	M & F	0.139	0.997848	1	4/478	0.10541	0.2035	206/1914
AMD Geographic Atrophy	48518	EUR+ASN	M & F	0.073	0.75131	1	10/478	0.47739	0.657778	191/1914
AMD Neovascular	54938	EUR+ASN	M & F	0.102	0.999523	1	3/478	0.774423	0.890312	181/1914
Alzheimer's disease	54162	EUR	M & F	0.116	0.0934834	0.299083	17/482	0.883186	0.930286	177/1928
Huntington disease	4082	EUR	M & F		0.000401712	0.00493333	25/478	0.0424728	0.119538	212/1914
Parkinson's disease	13652	EUR	M & F		0.401359	0.7955	13/476	0.0207279	0.0777	215/1904
(f) Neuropsychiatric disorder
Attention deficiency hyperactivity disorder	5415	ALL	M & F	0.318	0.919317	1	7/439	0.921228	0.945556	157/1756
Bipolar disorder	16731	ALL	M & F	0.517	4.78e-06	8.88e-05	28/439	0.000603518	0.00444	213/1756
Major depression disorder	18759	EUR	M & F	0.192	0.00521701	0.0320667	20/430	0.79969	0.89697	160/1718
Schizophrenia	83550	ALL	M & F	0.481	0.0947966	0.299083	17/483	0.0670431	0.154938	211/1932
(g) Cognitive functioning (from Health retirement study) and education attentance
Cognitive slope	12452	ALL	M & F		0.958656	1	7/485	0.556613	0.690667	191/1939
Cognitive slope (EUR)	9564	EUR	M & F		0.318991	0.696471	14/485	0.113797	0.2035	208/1939
Cognitive slope (AFR)	1553	AFR	M & F		0.0974579	0.299083	17/485	0.0559576	0.138133	213/1940
Cognitive slope (AMR)	1035	AMR	M & F		0.993555	1	5/485	0.165849	0.299524	205/1939
Dementia	7919	ALL	M & F		0.427523	0.7955	13/485	0.00714391	0.0375286	224/1939
Dementia (EUR)	6439	EUR	M & F		0.226123	0.607857	15/485	2.59e-05	0.0002405	245/1939
Dementia (AFR)	790	AFR	M & F		0.661266	1	11/485	0.619105	0.74	189/1939
Dementia (AMR)	517	AMR	M & F		0.0584019	0.238444	18/484	0.38918	0.60125	196/1936
Educational attainment	328917	EUR	M & F	0.115	1.84e-07	6.66e-06	33/485	1.69e-07	3.145e-06	259/1938
(h) Reproductive aging and longevity
Age at menarche	132989	EUR	F	0.159	0.521901	0.91619	11/439	0.0380712	0.119538	195/1757
Age at menopause	69360	EUR	F	0.139	0.198078	0.569231	14/439	0.985478	0.99	148/1754
Longevity > 90	23850	EUR	M & F	0.029	0.292094	0.670625	13/440	0.366329	0.595217	178/1760
Leukocyte telomere length	37684	EUR	M & F	0.076	0.919317	1	7/439	0.83494	0.903235	162/1755

## Sheet: EEAA
					Overlap (top 2.5%)			Overlap (top 10%)
GWAS	N	POP	Gender	Heritability	Hypergeometric P	FDR	#genes overlap/annotation	Hypergeometric P	FDR	#genes overlap/annotation
(a) GIANT Body fat distribution
Waist circumference	232101	EUR	M & F	0.134	0.962507	1	6/440	0.974532	0.99	151/1758
Waist to hip ratio	212243	EUR	M & F	0.099	0.853561	1	8/440	0.491133	0.824091	174/1758
(b) GIANT BMI & Height
BMI	123912	EUR	M & F	0.138	0.961933	1	6/439	0.857254	0.909143	161/1756
Height	133858	EUR	M & F	0.21	0.966826	1	5/392	0.992989	0.99	128/1568
(c) Lipid panel outcomes
High density lipoprotein	99900		M & F	0.147	0.985419	1	5/441	0.785491	0.908182	165/1764
Low density lipoprotein	95450		M & F	0.132	0.76355	1	9/441	0.145319	0.37	187/1764
Total cholesterol	100200		M & F	0.146	0.202571	0.616667	14/441	0.234146	0.531875	183/1764
Triglyceride	96600		M & F	0.134	0.855224	1	8/441	0.0111988	0.0452222	202/1764
(d) metabolic outcomes and diseases
Type 2 diabetes	69033	EUR	M & F	0.102	0.292094	0.766429	13/440	0.00535981	0.0285429	205/1761
Fasting Glucose	58074	EUR	M & F	0.118	0.651247	0.9768	10/441	0.613753	0.893103	171/1765
Fasting Insulin	51750	EUR	M & F	0.098	0.651247	0.9768	10/441	0.811804	0.908182	164/1765
(e) Inflammatory bowel disorder (IBD)
IBD	34652	EUR	M & F	0.437	0.0189969	0.087875	20/485	0.000544275	0.004995	235/1942
IBD Crohn's disease	20883	EUR	M & F	0.576	0.00112271	0.0407	24/485	3.82e-05	0.000468667	244/1941
IBD Ulcerative colitis	27432	EUR	M & F	0.372	0.00243193	0.0444	23/485	0.0353857	0.121091	216/1942
(h) Neurodegenerative disorder
Age-related macular degeneration (AMD)	59462	EUR+ASN	M & F	0.139	0.75131	1	10/478	0.035859	0.121091	213/1914
AMD Geographic Atrophy	48518	EUR+ASN	M & F	0.073	0.642539	0.9768	11/478	0.665683	0.893103	185/1914
AMD Neovascular	54938	EUR+ASN	M & F	0.102	0.642539	0.9768	11/478	0.383022	0.74	194/1914
Alzheimer's disease	54162	EUR	M & F	0.116	0.848615	1	9/482	0.395311	0.74	195/1928
Huntington disease	4082	EUR	M & F		0.0165211	0.087875	20/478	0.0917386	0.253714	207/1914
Parkinson's disease	13652	EUR	M & F		0.401359	0.935882	13/476	0.69534	0.893103	183/1904
(f) Neuropsychiatric disorder
Attention deficiency hyperactivity disorder	5415	ALL	M & F	0.318	0.0131016	0.0801667	19/439	0.0528084	0.163417	193/1756
Bipolar disorder	16731	ALL	M & F	0.517	0.521901	0.9768	11/439	0.738787	0.908182	166/1756
Major depression disorder	18759	EUR	M & F	0.192	0.909187	1	7/430	0.299356	0.637222	176/1718
Schizophrenia	83550	ALL	M & F	0.481	0.0574863	0.234333	18/483	7.86e-10	2.923e-08	271/1932
(g) Cognitive functioning (from Health retirement study) and education attentance
Cognitive slope	12452	ALL	M & F		0.0100159	0.074	21/485	0.649389	0.893103	188/1939
Cognitive slope (EUR)	9564	EUR	M & F		0.226123	0.654615	15/485	0.619105	0.893103	189/1939
Cognitive slope (AFR)	1553	AFR	M & F		0.427523	0.935882	13/485	1.76e-06	3.33e-05	253/1940
Cognitive slope (AMR)	1035	AMR	M & F		0.00504583	0.060125	22/485	0.0088238	0.0407	223/1939
Dementia	7919	ALL	M & F		0.0974579	0.326273	17/485	0.0029157	0.0178833	228/1939
Dementia (EUR)	6439	EUR	M & F		0.661266	0.9768	11/485	0.00109607	0.00814	232/1939
Dementia (AFR)	790	AFR	M & F		0.766845	1	10/485	0.429452	0.757619	195/1939
Dementia (AMR)	517	AMR	M & F		0.541895	0.9768	12/484	0.843416	0.909143	180/1936
Educational attainment	328917	EUR	M & F	0.115	0.427523	0.935882	13/485	0.307063	0.637222	199/1938
(h) Reproductive aging and longevity
Age at menarche	132989	EUR	F	0.159	0.645646	0.9768	10/439	0.554985	0.884783	172/1757
Age at menopause	69360	EUR	F	0.139	0.0785047	0.2923	16/439	0.095749	0.253714	189/1754
Longevity > 90	23850	EUR	M & F	0.029	0.995274	1	4/440	0.692253	0.893103	168/1760
Leukocyte telomere length	37684	EUR	M & F	0.076	0.00651559	0.060125	20/439	0.788821	0.908182	164/1755

## Sheet: IEAA_025
GWAStudy	CHR	OverlapGene	GeneID	TX_start	Rank
GIANT WC_COMBINED_EUR	1	SYPL2	284612	110009099	320
GIANT WC_COMBINED_EUR	1	ATXN7L2	127002	110026560	71
GIANT WC_COMBINED_EUR	1	CYB561D1	284613	110036657	70
GIANT WC_COMBINED_EUR	1	AMIGO1	57463	110049445	68
GIANT WC_COMBINED_EUR	1	GPR61	83873	110082493	74
GIANT WC_COMBINED_EUR	1	GNAI3	2773	110091185	90
GIANT WC_COMBINED_EUR	1	IPO9	55705	201798287	114
GIANT WC_COMBINED_EUR	8	SLC25A37	51312	23386362	359
GIANT WC_COMBINED_EUR	11	MADD	8567	47290926	189
GIANT WC_COMBINED_EUR	11	MYBPC3	4607	47352956	188
GIANT WC_COMBINED_EUR	11	SPI1	6688	47376408	61
GIANT WC_COMBINED_EUR	11	SLC39A13	91252	47430045	57
GIANT WC_COMBINED_EUR	16	RPGRIP1L	23322	53633817	17
GIANT WC_MALES_EUR	1	IPO9	55705	201798287	77
GIANT WC_MALES_EUR	3	MON1A	84315	49946301	80
GIANT WC_MALES_EUR	11	MADD	8567	47290926	99
GIANT WC_MALES_EUR	11	MYBPC3	4607	47352956	90
GIANT WC_MALES_EUR	11	SPI1	6688	47376408	39
GIANT WC_MALES_EUR	11	SLC39A13	91252	47430045	28
GIANT WC_MALES_EUR	16	RPGRIP1L	23322	53633817	9
GIANT WC_FEMALES_EUR	1	SYPL2	284612	110009099	78
GIANT WC_FEMALES_EUR	1	ATXN7L2	127002	110026560	26
GIANT WC_FEMALES_EUR	1	CYB561D1	284613	110036657	25
GIANT WC_FEMALES_EUR	1	AMIGO1	57463	110049445	24
GIANT WC_FEMALES_EUR	1	GPR61	83873	110082493	29
GIANT WC_FEMALES_EUR	1	GNAI3	2773	110091185	30
GIANT WC_FEMALES_EUR	1	IPO9	55705	201798287	373
GIANT WC_FEMALES_EUR	5	ATG12	9140	115163893	437
GIANT WC_FEMALES_EUR	8	SLC25A37	51312	23386362	209
GIANT WC_FEMALES_EUR	11	SPI1	6688	47376408	346
GIANT WC_FEMALES_EUR	11	SLC39A13	91252	47430045	312
GIANT WC_FEMALES_EUR	12	DCP1B	196513	2055213	396
GIANT WC_FEMALES_EUR	16	RPGRIP1L	23322	53633817	53
GIANT WHR_COMBINED_EUR	1	RERE	473	8412463	307
GIANT WHR_COMBINED_EUR	3	MKRN2	23609	12598593	113
GIANT WHR_COMBINED_EUR	3	RAF1	5894	12625099	57
GIANT WHR_COMBINED_EUR	3	DHX30	22907	47844398	353
GIANT WHR_COMBINED_EUR	3	BAP1	8314	52435024	191
GIANT WHR_COMBINED_EUR	3	PHF7	51533	52444526	193
GIANT WHR_COMBINED_EUR	3	SEMA3G	56920	52467267	236
GIANT WHR_COMBINED_EUR	3	TNNC1	7134	52485106	242
GIANT WHR_COMBINED_EUR	3	NISCH	11188	52489523	272
GIANT WHR_COMBINED_EUR	3	STAB1	23166	52529355	277
GIANT WHR_COMBINED_EUR	3	NT5DC2	64943	52558384	261
GIANT WHR_COMBINED_EUR	3	ITIH3	3699	52828783	169
GIANT WHR_COMBINED_EUR	3	ITIH4	3700	52847005	173
GIANT WHR_COMBINED_EUR	3	MUSTN1	389125	52867130	172
GIANT WHR_COMBINED_EUR	3	TMEM110	375346	52870771	167
GIANT WHR_COMBINED_EUR	14	BCL11B	64919	99635624	112
GIANT WHR_COMBINED_EUR	16	CRAMP1L	57585	1664640	435
GIANT WHR_COMBINED_EUR	17	SUMO2	6613	73163824	287
GIANT WHR_MALES_EUR	1	RERE	473	8412463	365
GIANT WHR_MALES_EUR	1	IPO9	55705	201798287	168
GIANT WHR_MALES_EUR	3	MON1A	84315	49946301	67
GIANT WHR_MALES_EUR	3	NEK4	6787	52744795	200
GIANT WHR_MALES_EUR	3	ITIH1	3697	52811607	226
GIANT WHR_MALES_EUR	3	ITIH3	3699	52828783	235
GIANT WHR_MALES_EUR	3	ITIH4	3700	52847005	246
GIANT WHR_MALES_EUR	3	MUSTN1	389125	52867130	259
GIANT WHR_MALES_EUR	3	TMEM110	375346	52870771	233
GIANT WHR_MALES_EUR	11	SPI1	6688	47376408	109
GIANT WHR_MALES_EUR	11	SLC39A13	91252	47430045	94
GIANT WHR_MALES_EUR	16	IFT140	9742	1560427	204
GIANT WHR_MALES_EUR	16	CRAMP1L	57585	1664640	154
GIANT WHR_MALES_EUR	16	RPGRIP1L	23322	53633817	60
GIANT WHR_FEMALES_EUR	1	ATXN7L2	127002	110026560	348
GIANT WHR_FEMALES_EUR	1	CYB561D1	284613	110036657	347
GIANT WHR_FEMALES_EUR	1	AMIGO1	57463	110049445	349
GIANT WHR_FEMALES_EUR	1	GPR61	83873	110082493	351
GIANT WHR_FEMALES_EUR	1	GNAI3	2773	110091185	393
GIANT WHR_FEMALES_EUR	3	MKRN2	23609	12598593	33
GIANT WHR_FEMALES_EUR	3	RAF1	5894	12625099	38
GIANT WHR_FEMALES_EUR	3	BAP1	8314	52435024	196
GIANT WHR_FEMALES_EUR	3	PHF7	51533	52444526	204
GIANT WHR_FEMALES_EUR	3	SEMA3G	56920	52467267	277
GIANT WHR_FEMALES_EUR	3	TNNC1	7134	52485106	314
GIANT WHR_FEMALES_EUR	3	NISCH	11188	52489523	103
GIANT WHR_FEMALES_EUR	3	STAB1	23166	52529355	108
GIANT WHR_FEMALES_EUR	3	NT5DC2	64943	52558384	106
GIANT WHR_FEMALES_EUR	3	NEK4	6787	52744795	153
GIANT WHR_FEMALES_EUR	3	ITIH1	3697	52811607	215
GIANT WHR_FEMALES_EUR	3	ITIH3	3699	52828783	273
GIANT WHR_FEMALES_EUR	3	ITIH4	3700	52847005	285
GIANT WHR_FEMALES_EUR	3	MUSTN1	389125	52867130	289
GIANT WHR_FEMALES_EUR	3	TMEM110	375346	52870771	271
GIANT WHR_FEMALES_EUR	9	SH3GL2	6456	17578952	334
GIANT WHR_FEMALES_EUR	9	MLLT3	4300	20344967	384
GIANT WHR_FEMALES_EUR	12	VPS37B	79720	123349874	429
GIANT WHR_FEMALES_EUR	12	ABCB9	23457	123413538	376
GIANT WHR_FEMALES_EUR	14	BCL11B	64919	99635624	100
GIANT WHR_FEMALES_EUR	17	SUMO2	6613	73163824	201
GIANT BMI	1	ATXN7L2	127002	110026560	277
GIANT BMI	1	CYB561D1	284613	110036657	275
GIANT BMI	1	AMIGO1	57463	110049445	274
GIANT BMI	1	GPR61	83873	110082493	312
GIANT BMI	1	GNAI3	2773	110091185	331
GIANT BMI	1	IPO9	55705	201798287	182
GIANT BMI	3	MLF1	4291	158288952	412
GIANT BMI	5	SLC1A3	6507	36606456	389
GIANT BMI	9	MLLT3	4300	20344967	361
GIANT BMI	11	MADD	8567	47290926	50
GIANT BMI	11	MYBPC3	4607	47352956	48
GIANT BMI	11	SPI1	6688	47376408	49
GIANT BMI	11	SLC39A13	91252	47430045	35
GIANT BMI	16	RPGRIP1L	23322	53633817	3
GIANT BMI	17	FXR2	9513	7494547	244
GIANT BMI	17	SHBG	6462	7517381	234
GIANT BMI	17	SAT2	112483	7529555	232
GIANT BMI	17	ATP1B2	482	7554253	224
GIANT BMI	17	TP53	7157	7571719	228
GIANT BMI	17	SLC16A5	9121	73084054	437
GIANT BMI	17	ARMC7	79637	73106081	408
GIANT BMI	19	ZNF536	9745	30863327	335
GIANT Height	5	ZNF346	23567	176449696	280
GIANT Height	11	MADD	8567	47290926	305
GIANT Height	11	MYBPC3	4607	47352956	330
GIANT Height	11	SPI1	6688	47376408	315
GIANT Height	11	SLC39A13	91252	47430045	267
GIANT Height	12	CCDC91	55297	28410132	123
GIANT Height	12	ABCB9	23457	123413538	361
HDL	3	MON1A	84315	49946301	335
HDL	3	TNNC1	7134	52485106	306
HDL	3	NISCH	11188	52489523	315
HDL	3	STAB1	23166	52529355	318
HDL	3	NT5DC2	64943	52558384	316
HDL	11	F2	2147	46740742	76
HDL	11	MADD	8567	47290926	89
HDL	11	MYBPC3	4607	47352956	95
HDL	11	SPI1	6688	47376408	96
HDL	11	SLC39A13	91252	47430045	131
HDL	12	HIP1R	9026	123320038	277
HDL	12	VPS37B	79720	123349874	271
LDL	1	SYPL2	284612	110009099	97
LDL	1	ATXN7L2	127002	110026560	146
LDL	1	CYB561D1	284613	110036657	148
LDL	1	AMIGO1	57463	110049445	149
LDL	1	GPR61	83873	110082493	147
LDL	1	GNAI3	2773	110091185	200
LDL	3	MKRN2	23609	12598593	258
LDL	3	RAF1	5894	12625099	262
Total cholesterol	1	SYPL2	284612	110009099	120
Total cholesterol	1	ATXN7L2	127002	110026560	227
Total cholesterol	1	CYB561D1	284613	110036657	228
Total cholesterol	1	AMIGO1	57463	110049445	229
Total cholesterol	1	GPR61	83873	110082493	230
Total cholesterol	1	GNAI3	2773	110091185	342
Total cholesterol	3	SYN2	6854	12045861	297
Total cholesterol	3	MKRN2	23609	12598593	258
Total cholesterol	3	RAF1	5894	12625099	257
Triglyceride	3	TNNC1	7134	52485106	388
Triglyceride	3	NISCH	11188	52489523	394
Triglyceride	3	STAB1	23166	52529355	401
Triglyceride	3	NT5DC2	64943	52558384	390
Triglyceride	4	RGS12	6002	3315873	389
Triglyceride	4	HGFAC	3083	3443725	382
Triglyceride	4	DOK7	285489	3465032	375
Triglyceride	11	F2	2147	46740742	295
T2D stage1	1	TNFRSF8	943	12123433	158
T2D stage1	3	SYN2	6854	12045861	32
T2D stage1	3	TIMP4	7079	12194567	24
T2D stage1	5	TERT	7015	1253286	319
T2D stage1	5	CLPTM1L	81037	1317999	219
T2D stage1	5	WWC1	23286	167719064	141
T2D stage1	5	RARS	5917	167913462	69
T2D stage1	10	ZNF239	8187	44051792	104
T2D stage1	15	VPS13C	54832	62144589	37
T2D stage1	16	IFT140	9742	1560427	354
T2D stage1	16	TMEM204	79652	1584230	341
T2D stage1	17	BZRAP1	9256	56378593	164
T2D stage1	17	SUPT4H1	6827	56422538	161
T2D stage1	17	RNF43	54894	56431037	142
T2D stage1	17	HSF5	124535	56497528	425
T2D stage1	17	MTMR4	9110	56566892	420
T2D stage1	17	TEX14	56155	56634037	293
T2D stage1	17	RAD51C	5889	56769962	225
Fasting Glucose	3	EIF5A2	56648	170606203	52
Fasting Glucose	10	ZNF488	118738	48355088	367
Fasting Glucose	11	DCHS1	8642	6642557	212
Fasting Glucose	11	MADD	8567	47290926	31
Fasting Glucose	11	MYBPC3	4607	47352956	30
Fasting Glucose	11	SPI1	6688	47376408	32
Fasting Glucose	11	SLC39A13	91252	47430045	128
Fasting Glucose	15	VPS13C	54832	62144589	54
Fasting Insulin	2	ZC3H6	376940	113033177	212
Fasting Insulin	3	SYN2	6854	12045861	116
Fasting Insulin	3	TIMP4	7079	12194567	114
Fasting Insulin	3	DHX30	22907	47844398	118
Fasting Insulin	3	MAP4	4134	47892179	217
Fasting Insulin	3	PFKFB4	5210	48555116	218
Fasting Insulin	3	UCN2	90226	48599150	180
Fasting Insulin	3	COL7A1	1294	48601505	183
Fasting Insulin	3	UQCRC1	7384	48636431	171
Fasting Insulin	3	ITIH1	3697	52811607	432
Fasting Insulin	3	ITIH3	3699	52828783	370
Fasting Insulin	3	ITIH4	3700	52847005	389
Fasting Insulin	3	MUSTN1	389125	52867130	405
Fasting Insulin	3	TMEM110	375346	52870771	363
Fasting Insulin	3	SPATA12	353324	57094468	393
Fasting Insulin	3	PPP2R3A	5523	135684514	37
Fasting Insulin	8	ZFHX4	79776	77593514	72
Fasting Insulin	8	ZHX2	22882	123793900	13
Fasting Insulin	10	FXYD4	53828	43867091	433
Fasting Insulin	10	ZNF488	118738	48355088	126
Fasting Insulin	17	TEKT3	64518	15207128	21
Fasting Insulin	18	ZNF521	25925	22641887	263
IBD	3	COL7A1	1294	48601505	226
IBD	3	UQCRC1	7384	48636431	219
IBD	3	MON1A	84315	49946301	256
IBD	20	TNFRSF6B	8771	62326287	72
IBD Crohn's disease	1	ASH1L	55870	155305051	278
IBD Crohn's disease	1	LOC645676	645676	155531771	351
IBD Crohn's disease	1	MSTO1	55154	155580006	345
IBD Crohn's disease	1	YY1AP1	55249	155629232	290
IBD Crohn's disease	3	MON1A	84315	49946301	286
IBD Crohn's disease	20	TNFRSF6B	8771	62326287	128
IBD Ulcerative colitis	3	PFKFB4	5210	48555116	466
IBD Ulcerative colitis	3	UCN2	90226	48599150	477
IBD Ulcerative colitis	3	COL7A1	1294	48601505	184
IBD Ulcerative colitis	3	UQCRC1	7384	48636431	183
IBD Ulcerative colitis	3	MON1A	84315	49946301	228
IBD Ulcerative colitis	3	SFMBT1	51460	52937582	322
IBD Ulcerative colitis	16	SEPHS2	22928	30454951	343
IBD Ulcerative colitis	16	ITGAL	3683	30483982	335
IBD Ulcerative colitis	16	ZNF768	79724	30535321	312
IBD Ulcerative colitis	16	ZNF747	65988	30542778	314
IBD Ulcerative colitis	20	TNFRSF6B	8771	62326287	136
AMD	1	SIPA1L2	57568	232533711	293
AMD	10	TLX1NB	100038246	102849077	393
AMD	16	IFT140	9742	1560427	358
AMD	16	TMEM204	79652	1584230	343
AMD GeographicAtrophy	2	CD28	940	204571197	355
AMD GeographicAtrophy	3	U2SURP	23350	142720371	302
AMD GeographicAtrophy	5	PMCHL2	5370	70671611	320
AMD GeographicAtrophy	7	ADCY1	107	45614124	243
AMD GeographicAtrophy	8	SGK223	157285	8175257	204
AMD GeographicAtrophy	10	ZNF487P	642819	43932573	202
AMD GeographicAtrophy	10	ZNF239	8187	44051792	280
AMD GeographicAtrophy	12	SLC16A7	9194	60083125	197
AMD GeographicAtrophy	12	ABCB9	23457	123413538	214
AMD GeographicAtrophy	14	TSHR	7253	81421868	193
AMD Neovascular	14	TSHR	7253	81421868	451
AMD Neovascular	16	IFT140	9742	1560427	381
AMD Neovascular	16	TMEM204	79652	1584230	371
ALZ stage 1	2	ZNF638	27332	71558888	449
ALZ stage 1	5	TICAM2	353376	114914338	214
ALZ stage 1	5	TMED7-TICAM2	100302736	114914338	241
ALZ stage 1	5	TMED7	51014	114948904	236
ALZ stage 1	11	F2	2147	46740742	198
ALZ stage 1	11	MADD	8567	47290926	132
ALZ stage 1	11	MYBPC3	4607	47352956	112
ALZ stage 1	11	SPI1	6688	47376408	114
ALZ stage 1	11	SLC39A13	91252	47430045	110
ALZ stage 1	17	BZRAP1	9256	56378593	102
ALZ stage 1	17	SUPT4H1	6827	56422538	98
ALZ stage 1	17	RNF43	54894	56431037	95
ALZ stage 1	17	ICT1	3396	73008779	161
ALZ stage 1	17	ATP5H	10476	73034954	171
ALZ stage 1	17	KCTD2	23510	73043278	179
ALZ stage 1	17	ARMC7	79637	73106081	467
ALZ stage 1	22	DERL3	91319	24176689	459
Parkinsons	1	SHE	126669	154451953	72
Parkinsons	3	PAK2	5062	196466727	436
Parkinsons	7	VPS41	27072	38763542	131
Parkinsons	7	INSIG1	3638	155089485	350
Parkinsons	10	LZTS2	84445	102756863	103
Parkinsons	10	PDZD7	79955	102767439	97
Parkinsons	10	SFXN3	81855	102790995	125
Parkinsons	16	ZNF771	51333	30418734	169
Parkinsons	16	DCTPP1	79077	30435018	170
Parkinsons	16	SEPHS2	22928	30454951	10
Parkinsons	16	ITGAL	3683	30483982	14
Parkinsons	16	ZNF768	79724	30535321	15
Parkinsons	16	ZNF747	65988	30542778	16
ADHD	1	GPX7	2882	53068042	186
ADHD	1	SHE	126669	154451953	352
ADHD	3	MON1A	84315	49946301	358
ADHD	3	PPP2R3A	5523	135684514	399
ADHD	9	UHRF2	115426	6413150	198
ADHD	9	GLDC	2731	6532463	267
ADHD	17	ARMC7	79637	73106081	419
BIP	1	SIPA1L2	57568	232533711	352
BIP	3	SEMA3B	7869	50305039	287
BIP	3	C3orf45	132228	50316517	293
BIP	3	IFRD2	7866	50325162	286
BIP	3	HYAL3	8372	50330258	291
BIP	3	NAT6	24142	50333832	284
BIP	3	HYAL1	3373	50337319	289
BIP	3	HYAL2	8692	50355220	264
BIP	3	TUSC2	11334	50362340	262
BIP	3	RASSF1	11186	50367216	274
BIP	3	ZMYND10	51364	50378536	281
BIP	3	BAP1	8314	52435024	65
BIP	3	PHF7	51533	52444526	70
BIP	3	SEMA3G	56920	52467267	69
BIP	3	TNNC1	7134	52485106	75
BIP	3	NISCH	11188	52489523	77
BIP	3	STAB1	23166	52529355	29
BIP	3	NT5DC2	64943	52558384	28
BIP	3	NEK4	6787	52744795	12
BIP	3	ITIH1	3697	52811607	13
BIP	3	ITIH3	3699	52828783	14
BIP	3	ITIH4	3700	52847005	18
BIP	3	MUSTN1	389125	52867130	20
BIP	3	TMEM110	375346	52870771	16
BIP	11	F2	2147	46740742	155
BIP	14	BCL11B	64919	99635624	249
BIP	16	RPGRIP1L	23322	53633817	83
BIP	22	PPM1F	9647	22273791	344
MDD	1	ERO1LB	56605	236378421	133
MDD	1	EDARADD	128178	236557679	42
MDD	3	NEK4	6787	52744795	82
MDD	3	ITIH1	3697	52811607	93
MDD	3	ITIH3	3699	52828783	83
MDD	3	ITIH4	3700	52847005	85
MDD	3	MUSTN1	389125	52867130	88
MDD	3	TMEM110	375346	52870771	71
MDD	3	SPATA12	353324	57094468	140
MDD	3	IL17RD	54756	57124009	111
MDD	3	PPP2R3A	5523	135684514	280
MDD	5	GZMK	3003	54320106	49
MDD	5	ATG12	9140	115163893	200
MDD	5	AP3S1	1176	115177618	267
MDD	5	UBTD2	92181	171636649	277
MDD	6	SFT2D1	113402	166733516	361
MDD	15	VPS13C	54832	62144589	208
MDD	16	ZNF205	7755	3162562	272
MDD	16	ZNF213	7760	3185056	202
MDD	16	FBXO31	79791	87362941	69
Schizophrenia	3	NT5DC2	64943	52558384	446
Schizophrenia	3	C3orf78	440957	52570620	420
Schizophrenia	3	NEK4	6787	52744795	352
Schizophrenia	3	ITIH1	3697	52811607	345
Schizophrenia	3	ITIH3	3699	52828783	343
Schizophrenia	3	ITIH4	3700	52847005	346
Schizophrenia	3	MUSTN1	389125	52867130	339
Schizophrenia	3	TMEM110	375346	52870771	357
Schizophrenia	3	SFMBT1	51460	52937582	412
Schizophrenia	3	PPP2R3A	5523	135684514	477
Schizophrenia	3	MSL2	55167	135867759	466
Schizophrenia	6	LRRC16A	55604	25279655	255
Schizophrenia	6	SCGN	10590	25652428	206
Schizophrenia	8	TSNARE1	203062	143293440	294
Schizophrenia	12	ABCB9	23457	123413538	332
Schizophrenia	14	BCL11B	64919	99635624	456
Schizophrenia	19	ZNF536	9745	30863327	436
HRS ALL Cognitive slope	3	MLF1	4291	158288952	259
HRS ALL Cognitive slope	3	GFM1	85476	158362316	437
HRS ALL Cognitive slope	3	IFT80	57560	159974773	195
HRS ALL Cognitive slope	5	STK32A	202374	146614578	264
HRS ALL Cognitive slope	7	CDK13	8621	39989958	346
HRS ALL Cognitive slope	12	LOC100130238	100130238	132851976	83
HRS ALL Cognitive slope	19	SLC1A6	6511	15060990	339
HRS EUR Cognitive slope	1	ZNF362	149076	33722173	199
HRS EUR Cognitive slope	1	AKIRIN1	79647	39456915	9
HRS EUR Cognitive slope	1	TXNDC12	51060	52485803	207
HRS EUR Cognitive slope	1	BTF3L4	91408	52521856	205
HRS EUR Cognitive slope	1	ZFYVE9	9372	52608045	365
HRS EUR Cognitive slope	2	ZC3H6	376940	113033177	459
HRS EUR Cognitive slope	2	RGPD8	727851	113125945	403
HRS EUR Cognitive slope	3	MSL2	55167	135867759	364
HRS EUR Cognitive slope	4	SLC10A7	84068	147175136	78
HRS EUR Cognitive slope	5	STK32A	202374	146614578	71
HRS EUR Cognitive slope	6	PLA2G7	7941	46672052	252
HRS EUR Cognitive slope	12	LOC100130238	100130238	132851976	13
HRS EUR Cognitive slope	17	TOM1L1	10040	52978051	469
HRS EUR Cognitive slope	19	SLC1A6	6511	15060990	137
HRS AFR Cognitive slope	1	C1orf129	80133	170904611	107
HRS AFR Cognitive slope	1	CD34	947	208059882	350
HRS AFR Cognitive slope	2	2017-09-10	151011	110300375	422
HRS AFR Cognitive slope	2	CD28	940	204571197	143
HRS AFR Cognitive slope	3	MON1A	84315	49946301	267
HRS AFR Cognitive slope	3	SPATA12	353324	57094468	110
HRS AFR Cognitive slope	3	IL17RD	54756	57124009	101
HRS AFR Cognitive slope	4	SLC10A7	84068	147175136	21
HRS AFR Cognitive slope	5	NUP155	9631	37291940	462
HRS AFR Cognitive slope	5	UBTD2	92181	171636649	421
HRS AFR Cognitive slope	6	FUCA2	2519	143815948	9
HRS AFR Cognitive slope	6	LOC285740	285740	143875466	16
HRS AFR Cognitive slope	8	PRKDC	5591	48685668	37
HRS AFR Cognitive slope	11	OR8B12	219858	124412617	456
HRS AFR Cognitive slope	13	ALG11	440138	52586522	409
HRS AFR Cognitive slope	19	TMEM86B	255043	55738001	148
HRS AFR Cognitive slope	19	PPP6R1	22870	55741146	166
HRS AMR Cognitive slope	1	TNFRSF1B	7133	12227059	261
HRS AMR Cognitive slope	8	PABPC1	26986	101715143	412
HRS AMR Cognitive slope	9	NUP214	8021	134000980	280
HRS AMR Cognitive slope	14	DACT1	51339	59104756	93
HRS AMR Cognitive slope	22	LOC91316	91316	23980674	320
HRS ALL Dementia Wave 8&9	3	BAP1	8314	52435024	241
HRS ALL Dementia Wave 8&9	3	PHF7	51533	52444526	253
HRS ALL Dementia Wave 8&9	3	SEMA3G	56920	52467267	266
HRS ALL Dementia Wave 8&9	3	TNNC1	7134	52485106	439
HRS ALL Dementia Wave 8&9	3	PPP2R3A	5523	135684514	239
HRS ALL Dementia Wave 8&9	6	SFT2D1	113402	166733516	190
HRS ALL Dementia Wave 8&9	10	FXYD4	53828	43867091	330
HRS ALL Dementia Wave 8&9	10	HNRNPF	3185	43881064	217
HRS ALL Dementia Wave 8&9	10	ZNF487P	642819	43932573	393
HRS ALL Dementia Wave 8&9	22	SMARCB1	6598	24129149	236
HRS ALL Dementia Wave 8&9	22	DERL3	91319	24176689	221
HRS ALL Dementia Wave 8&9	22	SLC2A11	66035	24199058	277
HRS ALL Dementia Wave 8&9	22	MIF	4282	24236564	212
HRS EUR Dementia Wave 8&9	4	TMPRSS11A	339967	68776018	428
HRS EUR Dementia Wave 8&9	5	NUP155	9631	37291940	236
HRS EUR Dementia Wave 8&9	5	GZMA	3001	54398473	353
HRS EUR Dementia Wave 8&9	5	CDC20B	166979	54408798	192
HRS EUR Dementia Wave 8&9	5	GPX8	493869	54455983	191
HRS EUR Dementia Wave 8&9	5	CCNO	10309	54526980	181
HRS EUR Dementia Wave 8&9	5	ATG12	9140	115163893	179
HRS EUR Dementia Wave 8&9	5	AP3S1	1176	115177618	198
HRS EUR Dementia Wave 8&9	6	SFT2D1	113402	166733516	417
HRS EUR Dementia Wave 8&9	10	FXYD4	53828	43867091	22
HRS EUR Dementia Wave 8&9	10	HNRNPF	3185	43881064	19
HRS EUR Dementia Wave 8&9	10	ZNF487P	642819	43932573	26
HRS EUR Dementia Wave 8&9	11	GVINP1	387751	6734380	372
HRS EUR Dementia Wave 8&9	12	RFX4	5992	106977032	349
HRS EUR Dementia Wave 8&9	18	C18orf2	56651	1268311	155
HRS AFR Dementia Wave 8&9	2	ZNF638	27332	71558888	119
HRS AFR Dementia Wave 8&9	3	OSBPL10	114884	31702316	84
HRS AFR Dementia Wave 8&9	3	RARRES1	5918	158414896	435
HRS AFR Dementia Wave 8&9	5	TMED7-TICAM2	100302736	114914338	343
HRS AFR Dementia Wave 8&9	5	TMED7	51014	114948904	329
HRS AFR Dementia Wave 8&9	7	PDE1C	5137	31792631	460
HRS AFR Dementia Wave 8&9	7	TBX20	57057	35242041	81
HRS AFR Dementia Wave 8&9	10	ZNF239	8187	44051792	410
HRS AFR Dementia Wave 8&9	16	C16orf81	283860	89225627	268
HRS AFR Dementia Wave 8&9	16	CDH15	1013	89238162	309
HRS AFR Dementia Wave 8&9	16	ZNF778	197320	89284110	426
HRS AMR Dementia Wave 8&9	3	DHX30	22907	47844398	405
HRS AMR Dementia Wave 8&9	3	PLXNB1	5364	48445260	334
HRS AMR Dementia Wave 8&9	3	CCDC51	79714	48473579	297
HRS AMR Dementia Wave 8&9	3	CCDC72	51372	48481685	298
HRS AMR Dementia Wave 8&9	3	ATRIP	84126	48488217	276
HRS AMR Dementia Wave 8&9	3	TREX1	11277	48507228	282
HRS AMR Dementia Wave 8&9	3	SHISA5	51246	48509196	300
HRS AMR Dementia Wave 8&9	3	PFKFB4	5210	48555116	479
HRS AMR Dementia Wave 8&9	3	SEMA3B	7869	50305039	239
HRS AMR Dementia Wave 8&9	3	C3orf45	132228	50316517	244
HRS AMR Dementia Wave 8&9	3	IFRD2	7866	50325162	242
HRS AMR Dementia Wave 8&9	3	HYAL3	8372	50330258	243
HRS AMR Dementia Wave 8&9	3	NAT6	24142	50333832	237
HRS AMR Dementia Wave 8&9	3	HYAL1	3373	50337319	247
HRS AMR Dementia Wave 8&9	8	ADAM9	8754	38854504	401
HRS AMR Dementia Wave 8&9	12	CCDC91	55297	28410132	397
HRS AMR Dementia Wave 8&9	16	FBXO31	79791	87362941	306
HRS AMR Dementia Wave 8&9	19	OR7A17	26333	14991237	14
Educational attainment	1	RERE	473	8412463	390
Educational attainment	1	ENO1	2023	8921058	458
Educational attainment	1	IPO9	55705	201798287	472
Educational attainment	2	PECR	55825	216903110	433
Educational attainment	3	CSPG5	10675	47603727	459
Educational attainment	3	PLXNB1	5364	48445260	377
Educational attainment	3	CCDC51	79714	48473579	374
Educational attainment	3	CCDC72	51372	48481685	373
Educational attainment	3	ATRIP	84126	48488217	376
Educational attainment	3	TREX1	11277	48507228	393
Educational attainment	3	SHISA5	51246	48509196	165
Educational attainment	3	PFKFB4	5210	48555116	231
Educational attainment	3	UCN2	90226	48599150	221
Educational attainment	3	COL7A1	1294	48601505	248
Educational attainment	3	UQCRC1	7384	48636431	234
Educational attainment	3	MON1A	84315	49946301	22
Educational attainment	3	SEMA3B	7869	50305039	244
Educational attainment	3	C3orf45	132228	50316517	242
Educational attainment	3	IFRD2	7866	50325162	235
Educational attainment	3	HYAL3	8372	50330258	237
Educational attainment	3	NAT6	24142	50333832	232
Educational attainment	3	HYAL1	3373	50337319	243
Educational attainment	3	HYAL2	8692	50355220	236
Educational attainment	3	TUSC2	11334	50362340	233
Educational attainment	3	RASSF1	11186	50367216	219
Educational attainment	3	ZMYND10	51364	50378536	216
Educational attainment	3	NPRL2	10641	50384918	215
Educational attainment	3	CYB561D2	11068	50388296	205
Educational attainment	3	TMEM115	11070	50392179	204
Educational attainment	9	FAM125B	89853	129089127	388
Educational attainment	12	VPS37B	79720	123349874	261
Educational attainment	12	ABCB9	23457	123413538	42
Educational attainment	15	SLC24A1	9187	65914269	91
Educational attainment male	3	PLXNB1	5364	48445260	80
Educational attainment male	3	CCDC51	79714	48473579	68
Educational attainment male	3	CCDC72	51372	48481685	67
Educational attainment male	3	ATRIP	84126	48488217	74
Educational attainment male	3	PFKFB4	5210	48555116	215
Educational attainment male	3	UCN2	90226	48599150	199
Educational attainment male	3	COL7A1	1294	48601505	78
Educational attainment male	3	UQCRC1	7384	48636431	66
Educational attainment male	3	MON1A	84315	49946301	3
Educational attainment male	3	SEMA3B	7869	50305039	108
Educational attainment male	3	C3orf45	132228	50316517	106
Educational attainment male	3	IFRD2	7866	50325162	102
Educational attainment male	3	HYAL3	8372	50330258	103
Educational attainment male	3	NAT6	24142	50333832	100
Educational attainment male	3	HYAL1	3373	50337319	105
Educational attainment male	3	HYAL2	8692	50355220	96
Educational attainment male	3	TUSC2	11334	50362340	95
Educational attainment male	3	RASSF1	11186	50367216	101
Educational attainment male	3	ZMYND10	51364	50378536	99
Educational attainment male	3	NPRL2	10641	50384918	98
Educational attainment male	3	CYB561D2	11068	50388296	97
Educational attainment male	3	TMEM115	11070	50392179	104
Educational attainment male	3	RPL22L1	200916	170582664	321
Educational attainment male	3	EIF5A2	56648	170606203	323
Educational attainment male	9	KLF9	687	72999512	336
Educational attainment male	9	NUP214	8021	134000980	410
Educational attainment male	12	ABCB9	23457	123413538	217
Educational attainment male	16	IFT140	9742	1560427	294
Educational attainment male	16	TMEM204	79652	1584230	194
Educational attainment male	16	CRAMP1L	57585	1664640	236
Educational attainment female	1	RERE	473	8412463	317
Educational attainment female	1	TXNDC12	51060	52485803	455
Educational attainment female	1	BTF3L4	91408	52521856	450
Educational attainment female	3	SHISA5	51246	48509196	127
Educational attainment female	3	PFKFB4	5210	48555116	128
Educational attainment female	3	UCN2	90226	48599150	119
Educational attainment female	3	COL7A1	1294	48601505	129
Educational attainment female	3	UQCRC1	7384	48636431	72
Educational attainment female	3	MON1A	84315	49946301	5
Educational attainment female	3	SEMA3B	7869	50305039	23
Educational attainment female	3	C3orf45	132228	50316517	184
Educational attainment female	3	IFRD2	7866	50325162	180
Educational attainment female	3	HYAL3	8372	50330258	181
Educational attainment female	3	NAT6	24142	50333832	178
Educational attainment female	3	HYAL1	3373	50337319	185
Educational attainment female	3	HYAL2	8692	50355220	177
Educational attainment female	3	TUSC2	11334	50362340	174
Educational attainment female	3	RASSF1	11186	50367216	169
Educational attainment female	3	ZMYND10	51364	50378536	167
Educational attainment female	3	NPRL2	10641	50384918	166
Educational attainment female	4	RGS12	6002	3315873	89
Educational attainment female	4	HGFAC	3083	3443725	319
Educational attainment female	4	DOK7	285489	3465032	326
Educational attainment female	7	EFCAB10	100130771	105205579	393
Educational attainment female	9	UHRF2	115426	6413150	460
Educational attainment female	9	GLDC	2731	6532463	480
Educational attainment female	11	INTS4	92105	77589765	357
Educational attainment female	11	KCTD14	65987	77726760	417
Educational attainment female	12	KCNC2	3747	75433895	438
Educational attainment female	12	VPS37B	79720	123349874	200
Educational attainment female	12	ABCB9	23457	123413538	35
Educational attainment female	15	SLC24A1	9187	65914269	95
Educational attainment female	17	WRAP53	55135	7589388	432
Educational attainment female	17	BZRAP1	9256	56378593	380
Educational attainment female	17	SUPT4H1	6827	56422538	361
Educational attainment female	17	RNF43	54894	56431037	418
Educational attainment female	17	HSF5	124535	56497528	275
Educational attainment female	17	MTMR4	9110	56566892	252
Educational attainment female	17	2017-09-04	5414	56597610	244
Educational attainment female	17	C17orf47	284083	56618947	224
Educational attainment female	17	RAD51C	5889	56769962	410
Age at menarche	1	RERE	473	8412463	309
Age at menarche	3	MON1A	84315	49946301	220
Age at menarche	3	RASSF1	11186	50367216	200
Age at menarche	3	ZMYND10	51364	50378536	202
Age at menarche	3	CYB561D2	11068	50388296	204
Age at menarche	3	TMEM115	11070	50392179	207
Age at menarche	5	RARS	5917	167913462	396
Age at menarche	15	LINGO1	84894	77905368	320
Age at menarche	17	STXBP4	252983	53046125	339
Age at menarche	22	PPM1F	9647	22273791	392
Age at menarche	22	TOP3B	8940	22311402	406
Age at menopause	2	PECR	55825	216903110	249
Age at menopause	3	PPP2R3A	5523	135684514	379
Age at menopause	5	UIMC1	51720	176332005	3
Age at menopause	5	ZNF346	23567	176449696	4
Age at menopause	6	SFT2D1	113402	166733516	396
Age at menopause	6	BRP44L	51660	166778407	389
Age at menopause	8	CHD7	55636	61591338	145
Age at menopause	9	GTF3C4	9329	135545727	395
Age at menopause	12	VPS37B	79720	123349874	280
Age at menopause	19	TMEM86B	255043	55738001	137
Age at menopause	19	HSPBP1	23640	55773590	7
Age at menopause	19	BRSK1	84446	55795533	8
Age at menopause	22	PPM1F	9647	22273791	375
Age at menopause	22	TOP3B	8940	22311402	399
Longevity > 90	1	ASH1L	55870	155305051	208
Longevity > 90	1	MSTO1	55154	155580006	101
Longevity > 90	1	YY1AP1	55249	155629232	9
Longevity > 90	3	PLSCR4	57088	145910123	305
Longevity > 90	3	LRRC33	375387	196366655	440
Longevity > 90	3	C3orf34	84984	196433147	256
Longevity > 90	3	PIGX	54965	196439244	236
Longevity > 90	3	PAK2	5062	196466727	230
Longevity > 90	6	UTRN	7402	144612872	299
Longevity > 90	8	TMEM71	137835	133722191	65
Longevity > 90	8	PHF20L1	51105	133787603	51
Longevity > 90	10	LZTS2	84445	102756863	304
Longevity > 90	10	PDZD7	79955	102767439	421
Leukocyte telomere length	2	ZNF638	27332	71558888	423
Leukocyte telomere length	5	SLC6A18	348932	1225469	8
Leukocyte telomere length	5	TERT	7015	1253286	9
Leukocyte telomere length	5	CLPTM1L	81037	1317999	10
Leukocyte telomere length	6	SCGN	10590	25652428	322
Leukocyte telomere length	8	PRKDC	5591	48685668	182
Leukocyte telomere length	20	TNFRSF6B	8771	62326287	22

## Sheet: IEAA_10
GWAStudy	CHR	OverlapGene	GeneID	TX_start	Rank
GIANT WC_COMBINED_EUR	1	DNAJC11	55735	6694227	684
GIANT WC_COMBINED_EUR	1	CAMTA1	23261	6845383	1564
GIANT WC_COMBINED_EUR	1	RERE	473	8412463	634
GIANT WC_COMBINED_EUR	1	ENO1	2023	8921058	928
GIANT WC_COMBINED_EUR	1	C1orf151	440574	19923470	1622
GIANT WC_COMBINED_EUR	1	GIPC2	54810	78511588	54
GIANT WC_COMBINED_EUR	1	SYPL2	284612	110009099	320
GIANT WC_COMBINED_EUR	1	ATXN7L2	127002	110026560	71
GIANT WC_COMBINED_EUR	1	CYB561D1	284613	110036657	70
GIANT WC_COMBINED_EUR	1	AMIGO1	57463	110049445	68
GIANT WC_COMBINED_EUR	1	GPR61	83873	110082493	74
GIANT WC_COMBINED_EUR	1	GNAI3	2773	110091185	90
GIANT WC_COMBINED_EUR	1	SEC16B	89866	177898241	1
GIANT WC_COMBINED_EUR	1	IPO9	55705	201798287	114
GIANT WC_COMBINED_EUR	1	LMOD1	25802	201865583	142
GIANT WC_COMBINED_EUR	1	TIMM17A	10440	201924618	316
GIANT WC_COMBINED_EUR	1	SYT2	127833	202559724	1695
GIANT WC_COMBINED_EUR	1	RRP15	51018	218458628	1558
GIANT WC_COMBINED_EUR	1	TGFB2	7042	218518675	1624
GIANT WC_COMBINED_EUR	2	DNMT3A	1788	25455844	350
GIANT WC_COMBINED_EUR	2	CRIM1	51232	36583369	837
GIANT WC_COMBINED_EUR	2	BAZ2B	29994	160175489	1123
GIANT WC_COMBINED_EUR	2	ITGB6	3694	160958232	295
GIANT WC_COMBINED_EUR	2	METTL8	79828	172173912	489
GIANT WC_COMBINED_EUR	2	ATG9A	79065	220084101	923
GIANT WC_COMBINED_EUR	2	ANKZF1	55139	220094478	914
GIANT WC_COMBINED_EUR	2	GLB1L	79411	220101502	896
GIANT WC_COMBINED_EUR	2	STK16	8576	220110191	794
GIANT WC_COMBINED_EUR	2	TUBA4A	7277	220115000	783
GIANT WC_COMBINED_EUR	2	DNAJB2	3300	220144039	787
GIANT WC_COMBINED_EUR	2	PTPRN	5798	220154344	798
GIANT WC_COMBINED_EUR	2	KIF1A	547	241653183	1313
GIANT WC_COMBINED_EUR	3	LRRN1	57633	3841120	795
GIANT WC_COMBINED_EUR	3	SYN2	6854	12045861	971
GIANT WC_COMBINED_EUR	3	TIMP4	7079	12194567	991
GIANT WC_COMBINED_EUR	3	NUP210	23225	13357736	645
GIANT WC_COMBINED_EUR	3	CAPN7	23473	15247732	1079
GIANT WC_COMBINED_EUR	3	CSPG5	10675	47603727	709
GIANT WC_COMBINED_EUR	3	SMARCC1	6599	47627377	964
GIANT WC_COMBINED_EUR	3	DHX30	22907	47844398	555
GIANT WC_COMBINED_EUR	3	MAP4	4134	47892179	796
GIANT WC_COMBINED_EUR	3	CDC25A	993	48198667	821
GIANT WC_COMBINED_EUR	3	TRAIP	10293	49866027	1334
GIANT WC_COMBINED_EUR	3	CAMKV	79012	49895421	1298
GIANT WC_COMBINED_EUR	3	MST1R	4486	49924435	1309
GIANT WC_COMBINED_EUR	3	MON1A	84315	49946301	1300
GIANT WC_COMBINED_EUR	3	RBM6	10180	49977476	1486
GIANT WC_COMBINED_EUR	3	ARHGEF3	50650	56761445	1726
GIANT WC_COMBINED_EUR	3	CADPS	8618	62384020	952
GIANT WC_COMBINED_EUR	3	SLC25A26	115286	66119284	730
GIANT WC_COMBINED_EUR	3	LRIG1	26018	66429220	744
GIANT WC_COMBINED_EUR	3	HTR1F	3355	88031725	792
GIANT WC_COMBINED_EUR	3	DNAJB8	165721	128181281	1586
GIANT WC_COMBINED_EUR	3	GATA2	2624	128198264	1535
GIANT WC_COMBINED_EUR	3	PCCB	5096	135969166	630
GIANT WC_COMBINED_EUR	3	RSRC1	51319	157827891	905
GIANT WC_COMBINED_EUR	3	MLF1	4291	158288952	644
GIANT WC_COMBINED_EUR	3	GFM1	85476	158362316	664
GIANT WC_COMBINED_EUR	3	RPL22L1	200916	170582664	1481
GIANT WC_COMBINED_EUR	3	EIF5A2	56648	170606203	867
GIANT WC_COMBINED_EUR	4	KIAA1109	84162	123091757	580
GIANT WC_COMBINED_EUR	4	ADAD1	132612	123300120	465
GIANT WC_COMBINED_EUR	5	PCSK1	5122	95726039	462
GIANT WC_COMBINED_EUR	5	APC	324	112043201	183
GIANT WC_COMBINED_EUR	5	SRP19	6728	112196884	167
GIANT WC_COMBINED_EUR	5	REEP5	7905	112212080	174
GIANT WC_COMBINED_EUR	5	ATG12	9140	115163893	967
GIANT WC_COMBINED_EUR	5	AP3S1	1176	115177618	1133
GIANT WC_COMBINED_EUR	5	CSNK1G3	1456	122847792	1238
GIANT WC_COMBINED_EUR	5	UIMC1	51720	176332005	1725
GIANT WC_COMBINED_EUR	6	RREB1	6239	7107829	851
GIANT WC_COMBINED_EUR	6	KIF13A	63971	17760584	1113
GIANT WC_COMBINED_EUR	6	FKBP5	2289	35541361	1731
GIANT WC_COMBINED_EUR	6	HCRTR2	3062	55039070	700
GIANT WC_COMBINED_EUR	6	EYA4	2070	133562494	1461
GIANT WC_COMBINED_EUR	6	SLC22A2	6582	160637793	450
GIANT WC_COMBINED_EUR	6	SLC22A3	6581	160769424	1163
GIANT WC_COMBINED_EUR	6	SFT2D1	113402	166733516	1001
GIANT WC_COMBINED_EUR	6	BRP44L	51660	166778407	980
GIANT WC_COMBINED_EUR	7	ZNF746	155061	149169883	1116
GIANT WC_COMBINED_EUR	8	ENTPD4	9583	23289571	1084
GIANT WC_COMBINED_EUR	8	SLC25A37	51312	23386362	359
GIANT WC_COMBINED_EUR	8	TRIM35	23087	27142403	1169
GIANT WC_COMBINED_EUR	8	PTK2B	2185	27168998	1537
GIANT WC_COMBINED_EUR	8	HMBOX1	79618	28747910	1071
GIANT WC_COMBINED_EUR	8	KIF13B	23303	28924794	1045
GIANT WC_COMBINED_EUR	8	ZFHX4	79776	77593514	1257
GIANT WC_COMBINED_EUR	8	PABPC1	26986	101715143	1188
GIANT WC_COMBINED_EUR	8	TSNARE1	203062	143293440	1286
GIANT WC_COMBINED_EUR	9	PDCD1LG2	80380	5510544	637
GIANT WC_COMBINED_EUR	9	FAM125B	89853	129089127	1292
GIANT WC_COMBINED_EUR	10	MLLT10	8028	21823100	547
GIANT WC_COMBINED_EUR	10	CRTAC1	55118	99624757	1215
GIANT WC_COMBINED_EUR	10	PDZD7	79955	102767439	1497
GIANT WC_COMBINED_EUR	10	SFXN3	81855	102790995	1491
GIANT WC_COMBINED_EUR	10	KAZALD1	81621	102820998	1519
GIANT WC_COMBINED_EUR	10	ARL3	403	104433483	554
GIANT WC_COMBINED_EUR	10	CTBP2	1488	126676417	477
GIANT WC_COMBINED_EUR	11	MPPED2	744	30406039	726
GIANT WC_COMBINED_EUR	11	DDB2	1643	47236492	415
GIANT WC_COMBINED_EUR	11	MADD	8567	47290926	189
GIANT WC_COMBINED_EUR	11	MYBPC3	4607	47352956	188
GIANT WC_COMBINED_EUR	11	SPI1	6688	47376408	61
GIANT WC_COMBINED_EUR	11	SLC39A13	91252	47430045	57
GIANT WC_COMBINED_EUR	11	PSMC3	5702	47440319	59
GIANT WC_COMBINED_EUR	11	RAPSN	5913	47459314	58
GIANT WC_COMBINED_EUR	11	STARD10	10809	72465773	304
GIANT WC_COMBINED_EUR	11	ATG16L2	89849	72525450	827
GIANT WC_COMBINED_EUR	11	RPS25	6230	118886421	1739
GIANT WC_COMBINED_EUR	11	TRAPPC4	51399	118889240	1747
GIANT WC_COMBINED_EUR	11	SLC37A4	2542	118895060	1752
GIANT WC_COMBINED_EUR	11	TMEM136	219902	120195837	1208
GIANT WC_COMBINED_EUR	12	DCP1B	196513	2055213	1147
GIANT WC_COMBINED_EUR	12	TSPAN9	10867	3186520	1756
GIANT WC_COMBINED_EUR	12	INHBC	3626	57828542	1049
GIANT WC_COMBINED_EUR	12	INHBE	83729	57849095	1038
GIANT WC_COMBINED_EUR	12	GLI1	2735	57853917	1048
GIANT WC_COMBINED_EUR	12	ARHGAP9	64333	57866037	1008
GIANT WC_COMBINED_EUR	12	PIP4K2C	79837	57984941	461
GIANT WC_COMBINED_EUR	12	DTX3	196403	57998603	441
GIANT WC_COMBINED_EUR	12	SLC26A10	65012	58013692	442
GIANT WC_COMBINED_EUR	12	B4GALNT1	2583	58019550	457
GIANT WC_COMBINED_EUR	12	OS9	10956	58087737	1376
GIANT WC_COMBINED_EUR	12	TSPAN31	6302	58138783	1346
GIANT WC_COMBINED_EUR	12	CDK4	1019	58142002	1321
GIANT WC_COMBINED_EUR	12	2017-03-09	92979	58148899	1323
GIANT WC_COMBINED_EUR	12	CYP27B1	1594	58156116	1007
GIANT WC_COMBINED_EUR	12	METTL1	4234	58162350	1024
GIANT WC_COMBINED_EUR	12	FAM119B	25895	58166382	1031
GIANT WC_COMBINED_EUR	12	TSFM	10102	58176527	1051
GIANT WC_COMBINED_EUR	12	AVIL	10677	58191159	1054
GIANT WC_COMBINED_EUR	12	CTDSP2	10106	58213709	1004
GIANT WC_COMBINED_EUR	12	FAM19A2	338811	62102040	1689
GIANT WC_COMBINED_EUR	12	TXNRD1	7296	104609558	1057
GIANT WC_COMBINED_EUR	12	EID3	493861	104697548	808
GIANT WC_COMBINED_EUR	12	C12orf23	90488	107349543	939
GIANT WC_COMBINED_EUR	12	MTERFD3	80298	107371068	873
GIANT WC_COMBINED_EUR	12	CRY1	1407	107385142	1120
GIANT WC_COMBINED_EUR	12	SH2B3	10019	111843751	524
GIANT WC_COMBINED_EUR	12	GALNT9	50614	132680916	1073
GIANT WC_COMBINED_EUR	14	GALC	2581	88399357	1549
GIANT WC_COMBINED_EUR	14	COX8C	341947	93813536	865
GIANT WC_COMBINED_EUR	14	BCL11B	64919	99635624	1029
GIANT WC_COMBINED_EUR	15	SCG3	29106	51973549	289
GIANT WC_COMBINED_EUR	15	LYSMD2	256586	52015260	1449
GIANT WC_COMBINED_EUR	15	TMOD2	29767	52043757	1523
GIANT WC_COMBINED_EUR	15	VPS13C	54832	62144589	617
GIANT WC_COMBINED_EUR	15	IGF1R	3480	99192760	1559
GIANT WC_COMBINED_EUR	16	HBZ	3050	202853	651
GIANT WC_COMBINED_EUR	16	HBM	3042	215972	640
GIANT WC_COMBINED_EUR	16	HBA2	3040	222845	623
GIANT WC_COMBINED_EUR	16	HBA1	3039	226678	622
GIANT WC_COMBINED_EUR	16	HBQ1	3049	230332	608
GIANT WC_COMBINED_EUR	16	LUC7L	55692	238969	708
GIANT WC_COMBINED_EUR	16	PKD1	5310	2138710	226
GIANT WC_COMBINED_EUR	16	RAB26	25837	2198650	1337
GIANT WC_COMBINED_EUR	16	TRAF7	84231	2205798	1366
GIANT WC_COMBINED_EUR	16	CASKIN1	57524	2227183	1374
GIANT WC_COMBINED_EUR	16	DNASE1L2	1775	2286467	758
GIANT WC_COMBINED_EUR	16	SEPHS2	22928	30454951	659
GIANT WC_COMBINED_EUR	16	ITGAL	3683	30483982	541
GIANT WC_COMBINED_EUR	16	ZNF768	79724	30535321	493
GIANT WC_COMBINED_EUR	16	ZNF747	65988	30542778	500
GIANT WC_COMBINED_EUR	16	RPGRIP1L	23322	53633817	17
GIANT WC_COMBINED_EUR	16	FTO	79068	53737874	14
GIANT WC_COMBINED_EUR	16	ADAMTS18	170692	77316024	586
GIANT WC_COMBINED_EUR	16	ACSF3	197322	89160253	1698
GIANT WC_COMBINED_EUR	16	CDH15	1013	89238162	1382
GIANT WC_COMBINED_EUR	16	ZNF778	197320	89284110	1333
GIANT WC_COMBINED_EUR	17	RABEP1	9135	5185557	227
GIANT WC_COMBINED_EUR	17	WNT9B	7484	44928967	624
GIANT WC_COMBINED_EUR	17	NPEPPS	9520	45608443	616
GIANT WC_COMBINED_EUR	17	KPNB1	3837	45727274	654
GIANT WC_COMBINED_EUR	17	TBKBP1	9755	45772629	648
GIANT WC_COMBINED_EUR	17	TBX21	30009	45810609	688
GIANT WC_COMBINED_EUR	17	COPZ2	51226	46103532	615
GIANT WC_COMBINED_EUR	17	NFE2L1	4779	46125685	628
GIANT WC_COMBINED_EUR	17	CBX1	10951	46147413	653
GIANT WC_COMBINED_EUR	17	SNX11	29916	46184919	690
GIANT WC_COMBINED_EUR	19	NFIC	4782	3359615	1441
GIANT WC_COMBINED_EUR	19	ZNF536	9745	30863327	481
GIANT WC_COMBINED_EUR	20	EPB41L1	2036	34700347	889
GIANT WC_COMBINED_EUR	20	C20orf4	25980	34824446	1177
GIANT WC_COMBINED_EUR	20	PHACTR3	116154	58152563	1656
GIANT WC_COMBINED_EUR	20	RPS21	6227	60962120	1088
GIANT WC_COMBINED_EUR	20	CABLES2	81928	60963685	1127
GIANT WC_COMBINED_EUR	20	C20orf151	140893	60985292	1111
GIANT WC_COMBINED_EUR	20	COL20A1	57642	61924537	1728
GIANT WC_COMBINED_EUR	21	NRIP1	8204	16333555	894
GIANT WC_COMBINED_EUR	22	PPM1F	9647	22273791	1254
GIANT WC_COMBINED_EUR	22	TOP3B	8940	22311402	1284
GIANT WC_MALES_EUR	1	DNAJC11	55735	6694227	591
GIANT WC_MALES_EUR	1	C1orf151	440574	19923470	349
GIANT WC_MALES_EUR	1	PHC2	1912	33789223	1338
GIANT WC_MALES_EUR	1	FHL3	2275	38462441	1742
GIANT WC_MALES_EUR	1	GIPC2	54810	78511588	112
GIANT WC_MALES_EUR	1	SEC16B	89866	177898241	45
GIANT WC_MALES_EUR	1	IPO9	55705	201798287	77
GIANT WC_MALES_EUR	1	LMOD1	25802	201865583	184
GIANT WC_MALES_EUR	1	TIMM17A	10440	201924618	1381
GIANT WC_MALES_EUR	1	OR1C1	26188	247920763	1464
GIANT WC_MALES_EUR	2	ZNF638	27332	71558888	800
GIANT WC_MALES_EUR	2	DYSF	8291	71680752	1201
GIANT WC_MALES_EUR	2	LYPD6	130574	150186498	1696
GIANT WC_MALES_EUR	2	ITGB6	3694	160958232	1070
GIANT WC_MALES_EUR	2	CLK1	1195	201717731	1401
GIANT WC_MALES_EUR	2	PPIL3	53938	201735678	1420
GIANT WC_MALES_EUR	2	NIF3L1	60491	201754049	1444
GIANT WC_MALES_EUR	2	ZFAND2B	130617	220071537	668
GIANT WC_MALES_EUR	2	ABCB6	10058	220074487	658
GIANT WC_MALES_EUR	2	ATG9A	79065	220084101	328
GIANT WC_MALES_EUR	2	ANKZF1	55139	220094478	318
GIANT WC_MALES_EUR	2	GLB1L	79411	220101502	313
GIANT WC_MALES_EUR	2	STK16	8576	220110191	314
GIANT WC_MALES_EUR	2	TUBA4A	7277	220115000	312
GIANT WC_MALES_EUR	2	DNAJB2	3300	220144039	315
GIANT WC_MALES_EUR	2	PTPRN	5798	220154344	339
GIANT WC_MALES_EUR	2	KIF1A	547	241653183	883
GIANT WC_MALES_EUR	3	LRRN1	57633	3841120	209
GIANT WC_MALES_EUR	3	APEH	327	49711434	1651
GIANT WC_MALES_EUR	3	MST1	4485	49721379	1646
GIANT WC_MALES_EUR	3	RNF123	63891	49726989	1693
GIANT WC_MALES_EUR	3	C3orf54	389119	49840686	696
GIANT WC_MALES_EUR	3	UBA7	7318	49842637	234
GIANT WC_MALES_EUR	3	TRAIP	10293	49866027	246
GIANT WC_MALES_EUR	3	CAMKV	79012	49895421	243
GIANT WC_MALES_EUR	3	MST1R	4486	49924435	82
GIANT WC_MALES_EUR	3	MON1A	84315	49946301	80
GIANT WC_MALES_EUR	3	RBM6	10180	49977476	89
GIANT WC_MALES_EUR	3	SEMA3B	7869	50305039	1313
GIANT WC_MALES_EUR	3	C3orf45	132228	50316517	1049
GIANT WC_MALES_EUR	3	IFRD2	7866	50325162	1037
GIANT WC_MALES_EUR	3	HYAL3	8372	50330258	1047
GIANT WC_MALES_EUR	3	NAT6	24142	50333832	1031
GIANT WC_MALES_EUR	3	HYAL1	3373	50337319	1036
GIANT WC_MALES_EUR	3	HYAL2	8692	50355220	983
GIANT WC_MALES_EUR	3	TUSC2	11334	50362340	982
GIANT WC_MALES_EUR	3	RASSF1	11186	50367216	1012
GIANT WC_MALES_EUR	3	ZMYND10	51364	50378536	1024
GIANT WC_MALES_EUR	3	CYB561D2	11068	50388296	1040
GIANT WC_MALES_EUR	3	TMEM115	11070	50392179	1093
GIANT WC_MALES_EUR	3	CACNA2D2	9254	50400230	1516
GIANT WC_MALES_EUR	3	CADPS	8618	62384020	1735
GIANT WC_MALES_EUR	3	SLC25A26	115286	66119284	1196
GIANT WC_MALES_EUR	3	LRIG1	26018	66429220	1163
GIANT WC_MALES_EUR	3	TRPC1	7220	142443265	369
GIANT WC_MALES_EUR	3	RSRC1	51319	157827891	1683
GIANT WC_MALES_EUR	3	MLF1	4291	158288952	630
GIANT WC_MALES_EUR	3	GFM1	85476	158362316	718
GIANT WC_MALES_EUR	3	SPATA16	83893	172607146	1483
GIANT WC_MALES_EUR	3	OPA1	4976	193310932	1279
GIANT WC_MALES_EUR	3	MFI2	4241	196728611	1255
GIANT WC_MALES_EUR	3	DLG1	1739	196769430	848
GIANT WC_MALES_EUR	4	RGS12	6002	3315873	1377
GIANT WC_MALES_EUR	4	IL21	59067	123533782	164
GIANT WC_MALES_EUR	4	MFAP3L	9848	170907747	528
GIANT WC_MALES_EUR	4	AADAT	51166	170981372	438
GIANT WC_MALES_EUR	5	PCSK1	5122	95726039	833
GIANT WC_MALES_EUR	5	APC	324	112043201	1244
GIANT WC_MALES_EUR	5	SRP19	6728	112196884	994
GIANT WC_MALES_EUR	5	REEP5	7905	112212080	1075
GIANT WC_MALES_EUR	5	FNIP1	96459	130977406	1000
GIANT WC_MALES_EUR	5	C5orf24	134553	134181369	723
GIANT WC_MALES_EUR	5	TXNDC15	79770	134209459	529
GIANT WC_MALES_EUR	5	ABLIM3	22885	148521053	1188
GIANT WC_MALES_EUR	5	MSX2	4488	174151574	1081
GIANT WC_MALES_EUR	5	CNOT6	57472	179921416	414
GIANT WC_MALES_EUR	6	RREB1	6239	7107829	1290
GIANT WC_MALES_EUR	6	KIAA1949	170954	30644165	759
GIANT WC_MALES_EUR	6	VARS	7407	31745296	966
GIANT WC_MALES_EUR	6	LSM2	57819	31765173	901
GIANT WC_MALES_EUR	6	HSPA1L	3305	31777395	880
GIANT WC_MALES_EUR	6	HSPA1A	3303	31783290	873
GIANT WC_MALES_EUR	6	HSPA1B	3304	31795511	923
GIANT WC_MALES_EUR	6	C6orf48	50854	31802692	961
GIANT WC_MALES_EUR	6	NEU1	4758	31826828	1008
GIANT WC_MALES_EUR	6	SLC44A4	80736	31830969	1046
GIANT WC_MALES_EUR	6	EHMT2	10919	31847536	1154
GIANT WC_MALES_EUR	6	KIAA1009	22832	84833959	1512
GIANT WC_MALES_EUR	6	EYA4	2070	133562494	1710
GIANT WC_MALES_EUR	6	PHACTR2	9749	143929316	1592
GIANT WC_MALES_EUR	6	SLC22A2	6582	160637793	739
GIANT WC_MALES_EUR	6	SLC22A3	6581	160769424	462
GIANT WC_MALES_EUR	6	LPAL2	80350	160887586	544
GIANT WC_MALES_EUR	7	CHCHD2	51142	56169265	1079
GIANT WC_MALES_EUR	7	PEG10	23089	94285636	1504
GIANT WC_MALES_EUR	7	ZNF746	155061	149169883	370
GIANT WC_MALES_EUR	8	STMN4	81551	27093813	1335
GIANT WC_MALES_EUR	8	TRIM35	23087	27142403	1282
GIANT WC_MALES_EUR	8	HMBOX1	79618	28747910	463
GIANT WC_MALES_EUR	8	KIF13B	23303	28924794	595
GIANT WC_MALES_EUR	8	CEBPD	1052	48649475	534
GIANT WC_MALES_EUR	8	PRKDC	5591	48685668	897
GIANT WC_MALES_EUR	8	DPYS	1807	105391651	1679
GIANT WC_MALES_EUR	8	ZHX2	22882	123793900	904
GIANT WC_MALES_EUR	8	ZNF707	286075	144766621	341
GIANT WC_MALES_EUR	9	PPAPDC3	84814	134165080	1431
GIANT WC_MALES_EUR	10	FLJ45983	399717	8092412	1732
GIANT WC_MALES_EUR	10	MLLT10	8028	21823100	265
GIANT WC_MALES_EUR	10	CRTAC1	55118	99624757	1690
GIANT WC_MALES_EUR	10	PDZD7	79955	102767439	1495
GIANT WC_MALES_EUR	10	SFXN3	81855	102790995	1542
GIANT WC_MALES_EUR	10	KAZALD1	81621	102820998	1564
GIANT WC_MALES_EUR	11	PLEKHA7	144100	16809206	555
GIANT WC_MALES_EUR	11	MPPED2	744	30406039	290
GIANT WC_MALES_EUR	11	C11orf49	79096	46958250	1499
GIANT WC_MALES_EUR	11	ARFGAP2	84364	47185851	1212
GIANT WC_MALES_EUR	11	PACSIN3	29763	47199072	1246
GIANT WC_MALES_EUR	11	DDB2	1643	47236492	156
GIANT WC_MALES_EUR	11	MADD	8567	47290926	99
GIANT WC_MALES_EUR	11	MYBPC3	4607	47352956	90
GIANT WC_MALES_EUR	11	SPI1	6688	47376408	39
GIANT WC_MALES_EUR	11	SLC39A13	91252	47430045	28
GIANT WC_MALES_EUR	11	PSMC3	5702	47440319	29
GIANT WC_MALES_EUR	11	RAPSN	5913	47459314	27
GIANT WC_MALES_EUR	11	CABP2	51475	67286417	838
GIANT WC_MALES_EUR	11	STARD10	10809	72465773	593
GIANT WC_MALES_EUR	11	ATG16L2	89849	72525450	732
GIANT WC_MALES_EUR	11	ZBTB16	7704	113930430	1092
GIANT WC_MALES_EUR	11	SCN4B	6330	118004091	1312
GIANT WC_MALES_EUR	11	TMEM136	219902	120195837	972
GIANT WC_MALES_EUR	12	C12orf11	55726	27058111	1302
GIANT WC_MALES_EUR	12	CCDC91	55297	28410132	1138
GIANT WC_MALES_EUR	12	RIC8B	55188	107168398	1647
GIANT WC_MALES_EUR	12	C12orf23	90488	107349543	1089
GIANT WC_MALES_EUR	12	MTERFD3	80298	107371068	960
GIANT WC_MALES_EUR	12	CRY1	1407	107385142	1298
GIANT WC_MALES_EUR	12	SH2B3	10019	111843751	518
GIANT WC_MALES_EUR	12	TMEM120B	144404	122150657	1395
GIANT WC_MALES_EUR	13	PDX1	3651	28494167	730
GIANT WC_MALES_EUR	13	DGKH	160851	42622888	393
GIANT WC_MALES_EUR	14	NPAS3	64067	33408458	1482
GIANT WC_MALES_EUR	14	COX8C	341947	93813536	248
GIANT WC_MALES_EUR	15	SCG3	29106	51973549	816
GIANT WC_MALES_EUR	15	LYSMD2	256586	52015260	858
GIANT WC_MALES_EUR	15	TMOD2	29767	52043757	864
GIANT WC_MALES_EUR	15	LINGO1	84894	77905368	1235
GIANT WC_MALES_EUR	15	ADAMTS7	11173	79051544	423
GIANT WC_MALES_EUR	16	PKD1	5310	2138710	1205
GIANT WC_MALES_EUR	16	DNASE1L2	1775	2286467	906
GIANT WC_MALES_EUR	16	SEPHS2	22928	30454951	1535
GIANT WC_MALES_EUR	16	ZNF768	79724	30535321	1632
GIANT WC_MALES_EUR	16	ZNF747	65988	30542778	1635
GIANT WC_MALES_EUR	16	RPGRIP1L	23322	53633817	9
GIANT WC_MALES_EUR	16	FTO	79068	53737874	7
GIANT WC_MALES_EUR	16	CMIP	80790	81478774	827
GIANT WC_MALES_EUR	16	ACSF3	197322	89160253	965
GIANT WC_MALES_EUR	16	CDH15	1013	89238162	1236
GIANT WC_MALES_EUR	16	ZNF778	197320	89284110	1226
GIANT WC_MALES_EUR	17	RABEP1	9135	5185557	790
GIANT WC_MALES_EUR	17	SDF2	6388	26975606	691
GIANT WC_MALES_EUR	17	C17orf63	55731	27082995	1100
GIANT WC_MALES_EUR	17	PHF12	57649	27232270	1103
GIANT WC_MALES_EUR	17	PIPOX	51268	27369917	1112
GIANT WC_MALES_EUR	19	RAB8A	4218	16222489	437
GIANT WC_MALES_EUR	19	HSH2D	84941	16244837	400
GIANT WC_MALES_EUR	19	ZNF536	9745	30863327	1061
GIANT WC_MALES_EUR	19	CYP2A6	1548	41349442	1641
GIANT WC_MALES_EUR	20	MAPRE1	22919	31407698	1339
GIANT WC_MALES_EUR	20	KCNS1	3787	43720949	510
GIANT WC_MALES_EUR	20	WFDC5	149708	43738092	506
GIANT WC_MALES_EUR	20	WFDC12	128488	43752066	480
GIANT WC_MALES_EUR	20	RPS21	6227	60962120	1588
GIANT WC_MALES_EUR	20	CABLES2	81928	60963685	1450
GIANT WC_MALES_EUR	20	C20orf151	140893	60985292	1454
GIANT WC_MALES_EUR	20	GATA5	140628	61038552	1283
GIANT WC_MALES_EUR	21	NRIP1	8204	16333555	383
GIANT WC_FEMALES_EUR	1	ENO1	2023	8921058	1130
GIANT WC_FEMALES_EUR	1	SGIP1	84251	66999824	1003
GIANT WC_FEMALES_EUR	1	GIPC2	54810	78511588	87
GIANT WC_FEMALES_EUR	1	SYPL2	284612	110009099	78
GIANT WC_FEMALES_EUR	1	ATXN7L2	127002	110026560	26
GIANT WC_FEMALES_EUR	1	CYB561D1	284613	110036657	25
GIANT WC_FEMALES_EUR	1	AMIGO1	57463	110049445	24
GIANT WC_FEMALES_EUR	1	GPR61	83873	110082493	29
GIANT WC_FEMALES_EUR	1	GNAI3	2773	110091185	30
GIANT WC_FEMALES_EUR	1	SEC16B	89866	177898241	1
GIANT WC_FEMALES_EUR	1	IPO9	55705	201798287	373
GIANT WC_FEMALES_EUR	1	LMOD1	25802	201865583	326
GIANT WC_FEMALES_EUR	1	TIMM17A	10440	201924618	540
GIANT WC_FEMALES_EUR	1	SIPA1L2	57568	232533711	1299
GIANT WC_FEMALES_EUR	2	FAM49A	81553	16730729	689
GIANT WC_FEMALES_EUR	2	DNMT3A	1788	25455844	156
GIANT WC_FEMALES_EUR	2	ZFP36L2	678	43449540	954
GIANT WC_FEMALES_EUR	2	FOXN2	3344	48541794	1304
GIANT WC_FEMALES_EUR	2	ACYP2	98	54342409	1255
GIANT WC_FEMALES_EUR	2	BAZ2B	29994	160175489	1742
GIANT WC_FEMALES_EUR	2	ITGB6	3694	160958232	431
GIANT WC_FEMALES_EUR	2	METTL8	79828	172173912	582
GIANT WC_FEMALES_EUR	2	UBE2E3	10477	181845111	1265
GIANT WC_FEMALES_EUR	2	RAPH1	65059	204298538	930
GIANT WC_FEMALES_EUR	3	NUP210	23225	13357736	1536
GIANT WC_FEMALES_EUR	3	CAPN7	23473	15247732	525
GIANT WC_FEMALES_EUR	3	CSPG5	10675	47603727	1242
GIANT WC_FEMALES_EUR	3	DHX30	22907	47844398	685
GIANT WC_FEMALES_EUR	3	MAP4	4134	47892179	1134
GIANT WC_FEMALES_EUR	3	CDC25A	993	48198667	719
GIANT WC_FEMALES_EUR	3	UBA7	7318	49842637	1722
GIANT WC_FEMALES_EUR	3	CADPS	8618	62384020	857
GIANT WC_FEMALES_EUR	3	HTR1F	3355	88031725	562
GIANT WC_FEMALES_EUR	3	GAP43	2596	115342150	1701
GIANT WC_FEMALES_EUR	3	PCCB	5096	135969166	273
GIANT WC_FEMALES_EUR	3	PIK3CB	5291	138374230	1470
GIANT WC_FEMALES_EUR	3	MLF1	4291	158288952	1404
GIANT WC_FEMALES_EUR	3	GFM1	85476	158362316	1580
GIANT WC_FEMALES_EUR	3	RPL22L1	200916	170582664	828
GIANT WC_FEMALES_EUR	3	EIF5A2	56648	170606203	841
GIANT WC_FEMALES_EUR	3	LAMP3	27074	182840002	1592
GIANT WC_FEMALES_EUR	4	SLAIN2	57606	48343612	438
GIANT WC_FEMALES_EUR	4	OCIAD2	132299	48887404	611
GIANT WC_FEMALES_EUR	4	SEC31A	22872	83739813	1071
GIANT WC_FEMALES_EUR	4	KIAA1109	84162	123091757	620
GIANT WC_FEMALES_EUR	4	ADAD1	132612	123300120	477
GIANT WC_FEMALES_EUR	5	PCSK1	5122	95726039	471
GIANT WC_FEMALES_EUR	5	APC	324	112043201	111
GIANT WC_FEMALES_EUR	5	SRP19	6728	112196884	90
GIANT WC_FEMALES_EUR	5	REEP5	7905	112212080	96
GIANT WC_FEMALES_EUR	5	ATG12	9140	115163893	437
GIANT WC_FEMALES_EUR	5	AP3S1	1176	115177618	486
GIANT WC_FEMALES_EUR	5	CSNK1G3	1456	122847792	452
GIANT WC_FEMALES_EUR	5	GRPEL2	134266	148724976	1730
GIANT WC_FEMALES_EUR	5	GRIA1	2890	152870083	1626
GIANT WC_FEMALES_EUR	5	WWC1	23286	167719064	1294
GIANT WC_FEMALES_EUR	6	STK38	11329	36461668	1666
GIANT WC_FEMALES_EUR	6	EYA4	2070	133562494	340
GIANT WC_FEMALES_EUR	7	RAC1	5879	6414125	1550
GIANT WC_FEMALES_EUR	7	DAGLB	221955	6448746	1371
GIANT WC_FEMALES_EUR	7	KDELR2	11014	6500711	1328
GIANT WC_FEMALES_EUR	7	DTX2	113878	76090971	1407
GIANT WC_FEMALES_EUR	7	PIK3CG	5294	106505923	1749
GIANT WC_FEMALES_EUR	7	RNF32	140545	156433352	625
GIANT WC_FEMALES_EUR	8	ENTPD4	9583	23289571	1703
GIANT WC_FEMALES_EUR	8	SLC25A37	51312	23386362	209
GIANT WC_FEMALES_EUR	8	PTK2B	2185	27168998	1238
GIANT WC_FEMALES_EUR	8	KIF13B	23303	28924794	410
GIANT WC_FEMALES_EUR	8	PABPC1	26986	101715143	1727
GIANT WC_FEMALES_EUR	8	NOV	4856	120428551	1211
GIANT WC_FEMALES_EUR	8	TSNARE1	203062	143293440	1457
GIANT WC_FEMALES_EUR	9	PDCD1LG2	80380	5510544	1001
GIANT WC_FEMALES_EUR	10	ZNF25	219749	38238794	1427
GIANT WC_FEMALES_EUR	10	ZNF33A	7581	38299577	1630
GIANT WC_FEMALES_EUR	10	LCOR	84458	98592016	1502
GIANT WC_FEMALES_EUR	10	C10orf12	26148	98741040	1295
GIANT WC_FEMALES_EUR	10	ARL3	403	104433483	1465
GIANT WC_FEMALES_EUR	10	CTBP2	1488	126676417	644
GIANT WC_FEMALES_EUR	11	MADD	8567	47290926	1620
GIANT WC_FEMALES_EUR	11	MYBPC3	4607	47352956	1538
GIANT WC_FEMALES_EUR	11	SPI1	6688	47376408	346
GIANT WC_FEMALES_EUR	11	SLC39A13	91252	47430045	312
GIANT WC_FEMALES_EUR	11	PSMC3	5702	47440319	318
GIANT WC_FEMALES_EUR	11	RAPSN	5913	47459314	358
GIANT WC_FEMALES_EUR	11	MAP4K2	5871	64556608	1438
GIANT WC_FEMALES_EUR	11	MEN1	4221	64570985	1397
GIANT WC_FEMALES_EUR	11	CDC42BPG	55561	64591661	1652
GIANT WC_FEMALES_EUR	11	C11orf2	738	64863682	246
GIANT WC_FEMALES_EUR	11	TM7SF2	7108	64879340	242
GIANT WC_FEMALES_EUR	11	ZNHIT2	741	64883874	234
GIANT WC_FEMALES_EUR	11	FAU	2197	64888098	238
GIANT WC_FEMALES_EUR	11	MRPL49	740	64889654	240
GIANT WC_FEMALES_EUR	11	SYVN1	84447	64894750	241
GIANT WC_FEMALES_EUR	11	SPDYC	387778	64937706	491
GIANT WC_FEMALES_EUR	11	STARD10	10809	72465773	463
GIANT WC_FEMALES_EUR	11	ATG16L2	89849	72525450	792
GIANT WC_FEMALES_EUR	11	SCN2B	6327	118033518	1446
GIANT WC_FEMALES_EUR	11	AMICA1	120425	118064441	1471
GIANT WC_FEMALES_EUR	12	DCP1B	196513	2055213	396
GIANT WC_FEMALES_EUR	12	FAM60A	58516	31433519	1175
GIANT WC_FEMALES_EUR	12	PIP4K2C	79837	57984941	674
GIANT WC_FEMALES_EUR	12	DTX3	196403	57998603	640
GIANT WC_FEMALES_EUR	12	SLC26A10	65012	58013692	641
GIANT WC_FEMALES_EUR	12	B4GALNT1	2583	58019550	668
GIANT WC_FEMALES_EUR	12	CTDSP2	10106	58213709	1181
GIANT WC_FEMALES_EUR	12	FAM19A2	338811	62102040	1284
GIANT WC_FEMALES_EUR	12	NUP107	57122	69080730	960
GIANT WC_FEMALES_EUR	12	SLC35E3	55508	69139935	946
GIANT WC_FEMALES_EUR	12	TXNRD1	7296	104609558	1569
GIANT WC_FEMALES_EUR	12	EID3	493861	104697548	1098
GIANT WC_FEMALES_EUR	12	GALNT9	50614	132680916	206
GIANT WC_FEMALES_EUR	13	ATP7B	540	52506805	1389
GIANT WC_FEMALES_EUR	13	ALG11	440138	52586522	986
GIANT WC_FEMALES_EUR	13	UTP14C	9724	52598826	938
GIANT WC_FEMALES_EUR	13	NEK5	341676	52638899	1121
GIANT WC_FEMALES_EUR	14	BCL11B	64919	99635624	766
GIANT WC_FEMALES_EUR	15	SCG3	29106	51973549	154
GIANT WC_FEMALES_EUR	16	HBZ	3050	202853	454
GIANT WC_FEMALES_EUR	16	HBM	3042	215972	447
GIANT WC_FEMALES_EUR	16	HBA2	3040	222845	442
GIANT WC_FEMALES_EUR	16	HBA1	3039	226678	443
GIANT WC_FEMALES_EUR	16	HBQ1	3049	230332	432
GIANT WC_FEMALES_EUR	16	LUC7L	55692	238969	512
GIANT WC_FEMALES_EUR	16	PKD1	5310	2138710	204
GIANT WC_FEMALES_EUR	16	RAB26	25837	2198650	1150
GIANT WC_FEMALES_EUR	16	TRAF7	84231	2205798	1193
GIANT WC_FEMALES_EUR	16	CASKIN1	57524	2227183	1293
GIANT WC_FEMALES_EUR	16	SEPHS2	22928	30454951	462
GIANT WC_FEMALES_EUR	16	ITGAL	3683	30483982	547
GIANT WC_FEMALES_EUR	16	ZNF768	79724	30535321	509
GIANT WC_FEMALES_EUR	16	ZNF747	65988	30542778	517
GIANT WC_FEMALES_EUR	16	RPGRIP1L	23322	53633817	53
GIANT WC_FEMALES_EUR	16	FTO	79068	53737874	3
GIANT WC_FEMALES_EUR	16	TMCO7	79613	68877508	1216
GIANT WC_FEMALES_EUR	16	ADAMTS18	170692	77316024	160
GIANT WC_FEMALES_EUR	17	RABEP1	9135	5185557	263
GIANT WC_FEMALES_EUR	17	EFNB3	1949	7608519	1628
GIANT WC_FEMALES_EUR	17	MYOCD	93649	12569206	947
GIANT WC_FEMALES_EUR	17	WNT3	7473	44841686	317
GIANT WC_FEMALES_EUR	17	WNT9B	7484	44928967	1314
GIANT WC_FEMALES_EUR	17	NPEPPS	9520	45608443	176
GIANT WC_FEMALES_EUR	17	KPNB1	3837	45727274	168
GIANT WC_FEMALES_EUR	17	TBKBP1	9755	45772629	170
GIANT WC_FEMALES_EUR	17	TBX21	30009	45810609	193
GIANT WC_FEMALES_EUR	17	COPZ2	51226	46103532	292
GIANT WC_FEMALES_EUR	17	NFE2L1	4779	46125685	295
GIANT WC_FEMALES_EUR	17	CBX1	10951	46147413	306
GIANT WC_FEMALES_EUR	17	SNX11	29916	46184919	316
GIANT WC_FEMALES_EUR	17	SUMO2	6613	73163824	1695
GIANT WC_FEMALES_EUR	17	NUP85	79902	73201596	756
GIANT WC_FEMALES_EUR	17	FBF1	85302	73906617	974
GIANT WC_FEMALES_EUR	17	ACOX1	51	73937588	1057
GIANT WC_FEMALES_EUR	17	CDK3	1018	73996986	962
GIANT WC_FEMALES_EUR	17	EVPL	2125	74002926	1709
GIANT WC_FEMALES_EUR	18	SETBP1	26040	42260137	503
GIANT WC_FEMALES_EUR	18	SEC11C	90701	56807124	1033
GIANT WC_FEMALES_EUR	18	PMAIP1	5366	57567191	772
GIANT WC_FEMALES_EUR	19	ZNF536	9745	30863327	1112
GIANT WC_FEMALES_EUR	19	CNTD2	79935	40728114	1629
GIANT WC_FEMALES_EUR	20	C20orf103	24141	9495004	402
GIANT WC_FEMALES_EUR	20	EPB41L1	2036	34700347	507
GIANT WC_FEMALES_EUR	20	C20orf4	25980	34824446	722
GIANT WC_FEMALES_EUR	20	RIMS4	140730	43380448	1151
GIANT WC_FEMALES_EUR	20	PABPC1L	80336	43538702	1164
GIANT WC_FEMALES_EUR	20	RAE1	8480	55926144	1731
GIANT WC_FEMALES_EUR	20	COL20A1	57642	61924537	1087
GIANT WC_FEMALES_EUR	21	C21orf70	85395	46359954	1618
GIANT WHR_COMBINED_EUR	1	DNAJC11	55735	6694227	1256
GIANT WHR_COMBINED_EUR	1	RERE	473	8412463	307
GIANT WHR_COMBINED_EUR	1	ENO1	2023	8921058	1223
GIANT WHR_COMBINED_EUR	1	ATXN7L2	127002	110026560	800
GIANT WHR_COMBINED_EUR	1	CYB561D1	284613	110036657	798
GIANT WHR_COMBINED_EUR	1	AMIGO1	57463	110049445	799
GIANT WHR_COMBINED_EUR	1	GPR61	83873	110082493	720
GIANT WHR_COMBINED_EUR	1	GNAI3	2773	110091185	751
GIANT WHR_COMBINED_EUR	1	PKLR	5313	155259083	1093
GIANT WHR_COMBINED_EUR	1	FDPS	2224	155278538	1056
GIANT WHR_COMBINED_EUR	1	C1orf104	284618	155290250	1029
GIANT WHR_COMBINED_EUR	1	RUSC1	23623	155290639	1042
GIANT WHR_COMBINED_EUR	1	ASH1L	55870	155305051	1478
GIANT WHR_COMBINED_EUR	1	PBX1	5087	164528801	1224
GIANT WHR_COMBINED_EUR	1	SEC16B	89866	177898241	180
GIANT WHR_COMBINED_EUR	1	IPO9	55705	201798287	786
GIANT WHR_COMBINED_EUR	1	TMEM206	55248	212537815	255
GIANT WHR_COMBINED_EUR	1	NID1	4811	236139131	1536
GIANT WHR_COMBINED_EUR	2	DNMT3A	1788	25455844	182
GIANT WHR_COMBINED_EUR	2	ZFP36L2	678	43449540	1163
GIANT WHR_COMBINED_EUR	2	ITGB6	3694	160958232	147
GIANT WHR_COMBINED_EUR	2	FIGN	55137	164464117	1667
GIANT WHR_COMBINED_EUR	2	MREG	55686	216807313	1360
GIANT WHR_COMBINED_EUR	2	PECR	55825	216903110	1169
GIANT WHR_COMBINED_EUR	3	SYN2	6854	12045861	708
GIANT WHR_COMBINED_EUR	3	TIMP4	7079	12194567	650
GIANT WHR_COMBINED_EUR	3	TSEN2	80746	12525930	177
GIANT WHR_COMBINED_EUR	3	MKRN2	23609	12598593	113
GIANT WHR_COMBINED_EUR	3	RAF1	5894	12625099	57
GIANT WHR_COMBINED_EUR	3	NUP210	23225	13357736	1395
GIANT WHR_COMBINED_EUR	3	CAPN7	23473	15247732	1340
GIANT WHR_COMBINED_EUR	3	LIMD1	8994	45636322	921
GIANT WHR_COMBINED_EUR	3	DHX30	22907	47844398	353
GIANT WHR_COMBINED_EUR	3	MAP4	4134	47892179	477
GIANT WHR_COMBINED_EUR	3	CDC25A	993	48198667	1200
GIANT WHR_COMBINED_EUR	3	PRKAR2A	5576	48788092	758
GIANT WHR_COMBINED_EUR	3	QRICH1	54870	49067141	740
GIANT WHR_COMBINED_EUR	3	QARS	5859	49133364	900
GIANT WHR_COMBINED_EUR	3	USP19	10869	49145478	939
GIANT WHR_COMBINED_EUR	3	LAMB2	3913	49158546	986
GIANT WHR_COMBINED_EUR	3	APEH	327	49711434	348
GIANT WHR_COMBINED_EUR	3	MST1	4485	49721379	337
GIANT WHR_COMBINED_EUR	3	RNF123	63891	49726989	345
GIANT WHR_COMBINED_EUR	3	C3orf54	389119	49840686	380
GIANT WHR_COMBINED_EUR	3	UBA7	7318	49842637	389
GIANT WHR_COMBINED_EUR	3	TRAIP	10293	49866027	402
GIANT WHR_COMBINED_EUR	3	CAMKV	79012	49895421	398
GIANT WHR_COMBINED_EUR	3	MST1R	4486	49924435	396
GIANT WHR_COMBINED_EUR	3	ALAS1	211	52232115	1275
GIANT WHR_COMBINED_EUR	3	TLR9	54106	52255097	1307
GIANT WHR_COMBINED_EUR	3	PPM1M	132160	52280224	1744
GIANT WHR_COMBINED_EUR	3	WDR82	80335	52288437	794
GIANT WHR_COMBINED_EUR	3	GLYCTK	132158	52321835	744
GIANT WHR_COMBINED_EUR	3	DNAH1	25981	52350334	213
GIANT WHR_COMBINED_EUR	3	BAP1	8314	52435024	191
GIANT WHR_COMBINED_EUR	3	PHF7	51533	52444526	193
GIANT WHR_COMBINED_EUR	3	SEMA3G	56920	52467267	236
GIANT WHR_COMBINED_EUR	3	TNNC1	7134	52485106	242
GIANT WHR_COMBINED_EUR	3	NISCH	11188	52489523	272
GIANT WHR_COMBINED_EUR	3	STAB1	23166	52529355	277
GIANT WHR_COMBINED_EUR	3	NT5DC2	64943	52558384	261
GIANT WHR_COMBINED_EUR	3	GNL3	26354	52719935	414
GIANT WHR_COMBINED_EUR	3	GLT8D1	55830	52728503	410
GIANT WHR_COMBINED_EUR	3	SPCS1	28972	52739856	409
GIANT WHR_COMBINED_EUR	3	NEK4	6787	52744795	517
GIANT WHR_COMBINED_EUR	3	ITIH1	3697	52811607	494
GIANT WHR_COMBINED_EUR	3	ITIH3	3699	52828783	169
GIANT WHR_COMBINED_EUR	3	ITIH4	3700	52847005	173
GIANT WHR_COMBINED_EUR	3	MUSTN1	389125	52867130	172
GIANT WHR_COMBINED_EUR	3	TMEM110	375346	52870771	167
GIANT WHR_COMBINED_EUR	3	SFMBT1	51460	52937582	407
GIANT WHR_COMBINED_EUR	3	SLC25A26	115286	66119284	230
GIANT WHR_COMBINED_EUR	3	LRIG1	26018	66429220	215
GIANT WHR_COMBINED_EUR	3	GAP43	2596	115342150	570
GIANT WHR_COMBINED_EUR	3	DNAJB8	165721	128181281	735
GIANT WHR_COMBINED_EUR	3	GATA2	2624	128198264	778
GIANT WHR_COMBINED_EUR	3	PCCB	5096	135969166	754
GIANT WHR_COMBINED_EUR	3	EIF5A2	56648	170606203	1155
GIANT WHR_COMBINED_EUR	4	RGS12	6002	3315873	1693
GIANT WHR_COMBINED_EUR	4	SLAIN2	57606	48343612	1554
GIANT WHR_COMBINED_EUR	4	OCIAD2	132299	48887404	267
GIANT WHR_COMBINED_EUR	4	NMU	10874	56461397	1610
GIANT WHR_COMBINED_EUR	4	NUDT6	11162	123813798	1636
GIANT WHR_COMBINED_EUR	4	SCOC	60592	141178439	1517
GIANT WHR_COMBINED_EUR	5	FAM105B	90268	14664782	945
GIANT WHR_COMBINED_EUR	5	ATG12	9140	115163893	1463
GIANT WHR_COMBINED_EUR	5	RAD50	10111	131892615	1352
GIANT WHR_COMBINED_EUR	5	ZNF346	23567	176449696	522
GIANT WHR_COMBINED_EUR	6	RREB1	6239	7107829	51
GIANT WHR_COMBINED_EUR	6	RBM24	221662	17281808	1138
GIANT WHR_COMBINED_EUR	6	KIAA1949	170954	30644165	1266
GIANT WHR_COMBINED_EUR	6	C6orf26	401251	31730772	471
GIANT WHR_COMBINED_EUR	6	C6orf27	80737	31733370	453
GIANT WHR_COMBINED_EUR	6	VARS	7407	31745296	467
GIANT WHR_COMBINED_EUR	6	LSM2	57819	31765173	439
GIANT WHR_COMBINED_EUR	6	HSPA1L	3305	31777395	1083
GIANT WHR_COMBINED_EUR	6	HSPA1A	3303	31783290	1033
GIANT WHR_COMBINED_EUR	6	HSPA1B	3304	31795511	1152
GIANT WHR_COMBINED_EUR	6	C6orf48	50854	31802692	1162
GIANT WHR_COMBINED_EUR	6	NEU1	4758	31826828	199
GIANT WHR_COMBINED_EUR	6	SLC44A4	80736	31830969	202
GIANT WHR_COMBINED_EUR	6	EHMT2	10919	31847536	221
GIANT WHR_COMBINED_EUR	6	GRM4	2914	33989627	1686
GIANT WHR_COMBINED_EUR	6	FKBP5	2289	35541361	849
GIANT WHR_COMBINED_EUR	6	EYA4	2070	133562494	652
GIANT WHR_COMBINED_EUR	7	RAC1	5879	6414125	640
GIANT WHR_COMBINED_EUR	7	DAGLB	221955	6448746	668
GIANT WHR_COMBINED_EUR	7	KDELR2	11014	6500711	706
GIANT WHR_COMBINED_EUR	7	GLCCI1	113263	8008422	1077
GIANT WHR_COMBINED_EUR	7	ZNRF2	223082	30323922	911
GIANT WHR_COMBINED_EUR	7	NOD1	10392	30464142	1173
GIANT WHR_COMBINED_EUR	7	CHCHD2	51142	56169265	1587
GIANT WHR_COMBINED_EUR	7	PTPN12	5782	77166772	1185
GIANT WHR_COMBINED_EUR	7	TMEM60	85025	77423044	1733
GIANT WHR_COMBINED_EUR	8	KIF13B	23303	28924794	1193
GIANT WHR_COMBINED_EUR	9	GLT6D1	360203	138515501	526
GIANT WHR_COMBINED_EUR	10	MKX	283078	27961802	1194
GIANT WHR_COMBINED_EUR	11	ZBED5	58486	10874250	956
GIANT WHR_COMBINED_EUR	11	GANAB	23193	62392297	867
GIANT WHR_COMBINED_EUR	11	INTS5	80789	62414319	855
GIANT WHR_COMBINED_EUR	11	C11orf48	79081	62430288	857
GIANT WHR_COMBINED_EUR	11	MAP4K2	5871	64556608	460
GIANT WHR_COMBINED_EUR	11	MEN1	4221	64570985	469
GIANT WHR_COMBINED_EUR	11	CDC42BPG	55561	64591661	502
GIANT WHR_COMBINED_EUR	11	EHD1	10938	64620207	508
GIANT WHR_COMBINED_EUR	12	TSPAN9	10867	3186520	966
GIANT WHR_COMBINED_EUR	12	EID3	493861	104697548	1416
GIANT WHR_COMBINED_EUR	12	HIP1R	9026	123320038	1669
GIANT WHR_COMBINED_EUR	12	VPS37B	79720	123349874	1545
GIANT WHR_COMBINED_EUR	12	ABCB9	23457	123413538	1370
GIANT WHR_COMBINED_EUR	12	OGFOD2	79676	123459353	1756
GIANT WHR_COMBINED_EUR	12	ARL6IP4	51329	123464879	1739
GIANT WHR_COMBINED_EUR	12	PITPNM2	57605	123468026	617
GIANT WHR_COMBINED_EUR	12	SBNO1	55206	123773655	203
GIANT WHR_COMBINED_EUR	13	SLITRK1	114798	84451342	963
GIANT WHR_COMBINED_EUR	14	BCL11B	64919	99635624	112
GIANT WHR_COMBINED_EUR	15	SCG3	29106	51973549	139
GIANT WHR_COMBINED_EUR	15	LYSMD2	256586	52015260	833
GIANT WHR_COMBINED_EUR	15	TMOD2	29767	52043757	1120
GIANT WHR_COMBINED_EUR	15	HMG20A	10363	77713242	567
GIANT WHR_COMBINED_EUR	16	CRAMP1L	57585	1664640	435
GIANT WHR_COMBINED_EUR	16	PKD1	5310	2138710	188
GIANT WHR_COMBINED_EUR	16	RAB26	25837	2198650	1509
GIANT WHR_COMBINED_EUR	16	TRAF7	84231	2205798	1580
GIANT WHR_COMBINED_EUR	16	CASKIN1	57524	2227183	1644
GIANT WHR_COMBINED_EUR	16	ZNF423	23090	49524520	918
GIANT WHR_COMBINED_EUR	16	RPGRIP1L	23322	53633817	718
GIANT WHR_COMBINED_EUR	16	FTO	79068	53737874	2
GIANT WHR_COMBINED_EUR	16	ADAMTS18	170692	77316024	1023
GIANT WHR_COMBINED_EUR	16	CMIP	80790	81478774	1402
GIANT WHR_COMBINED_EUR	16	ACSF3	197322	89160253	1564
GIANT WHR_COMBINED_EUR	17	GUCY2D	3000	7905987	1746
GIANT WHR_COMBINED_EUR	17	C17orf63	55731	27082995	1345
GIANT WHR_COMBINED_EUR	17	PHF12	57649	27232270	1280
GIANT WHR_COMBINED_EUR	17	COPZ2	51226	46103532	299
GIANT WHR_COMBINED_EUR	17	NFE2L1	4779	46125685	288
GIANT WHR_COMBINED_EUR	17	CBX1	10951	46147413	306
GIANT WHR_COMBINED_EUR	17	SNX11	29916	46184919	316
GIANT WHR_COMBINED_EUR	17	C17orf82	388407	59489111	1249
GIANT WHR_COMBINED_EUR	17	HN1	51155	73131343	450
GIANT WHR_COMBINED_EUR	17	SUMO2	6613	73163824	287
GIANT WHR_COMBINED_EUR	17	NUP85	79902	73201596	297
GIANT WHR_COMBINED_EUR	18	NDUFV2	4729	9102627	1571
GIANT WHR_COMBINED_EUR	18	SEC11C	90701	56807124	1398
GIANT WHR_COMBINED_EUR	19	THAP8	199745	36525886	1692
GIANT WHR_COMBINED_EUR	19	WDR62	284403	36545782	1706
GIANT WHR_COMBINED_EUR	19	POLR2I	5438	36604610	1532
GIANT WHR_COMBINED_EUR	19	TBCB	1155	36605887	1677
GIANT WHR_COMBINED_EUR	19	CAPNS1	826	36630917	683
GIANT WHR_COMBINED_EUR	19	COX7A1	1346	36641823	669
GIANT WHR_COMBINED_EUR	19	ZNF565	147929	36673186	372
GIANT WHR_COMBINED_EUR	19	TTC9B	148014	40721964	224
GIANT WHR_COMBINED_EUR	19	CNTD2	79935	40728114	226
GIANT WHR_COMBINED_EUR	19	AKT2	208	40736223	235
GIANT WHR_COMBINED_EUR	20	KCNS1	3787	43720949	1629
GIANT WHR_COMBINED_EUR	20	WFDC5	149708	43738092	1568
GIANT WHR_COMBINED_EUR	20	WFDC12	128488	43752066	1518
GIANT WHR_COMBINED_EUR	20	NFATC2	4773	50007764	868
GIANT WHR_COMBINED_EUR	20	ATP9A	10079	50213313	905
GIANT WHR_COMBINED_EUR	20	RPS21	6227	60962120	1454
GIANT WHR_COMBINED_EUR	20	CABLES2	81928	60963685	1600
GIANT WHR_COMBINED_EUR	20	C20orf151	140893	60985292	1575
GIANT WHR_COMBINED_EUR	22	TOP3B	8940	22311402	1372
GIANT WHR_MALES_EUR	1	DNAJC11	55735	6694227	760
GIANT WHR_MALES_EUR	1	RERE	473	8412463	365
GIANT WHR_MALES_EUR	1	PLA2G2E	30814	20246799	1650
GIANT WHR_MALES_EUR	1	RCAN3	11123	24829386	802
GIANT WHR_MALES_EUR	1	FHL3	2275	38462441	504
GIANT WHR_MALES_EUR	1	UTP11L	51118	38478383	566
GIANT WHR_MALES_EUR	1	GIPC2	54810	78511588	644
GIANT WHR_MALES_EUR	1	ADAMTS4	9507	161159537	1072
GIANT WHR_MALES_EUR	1	NDUFS2	4720	161169104	1202
GIANT WHR_MALES_EUR	1	FCER1G	2207	161185086	1358
GIANT WHR_MALES_EUR	1	APOA2	336	161192082	1395
GIANT WHR_MALES_EUR	1	TOMM40L	84134	161195832	1367
GIANT WHR_MALES_EUR	1	NR1I3	9970	161199455	1518
GIANT WHR_MALES_EUR	1	SEC16B	89866	177898241	847
GIANT WHR_MALES_EUR	1	IPO9	55705	201798287	168
GIANT WHR_MALES_EUR	1	LMOD1	25802	201865583	711
GIANT WHR_MALES_EUR	1	TIMM17A	10440	201924618	891
GIANT WHR_MALES_EUR	2	DNMT3A	1788	25455844	882
GIANT WHR_MALES_EUR	2	DYSF	8291	71680752	1210
GIANT WHR_MALES_EUR	2	INHBB	3625	121103718	869
GIANT WHR_MALES_EUR	2	2017-03-07	64844	160569009	1188
GIANT WHR_MALES_EUR	2	CD302	9936	160625138	1427
GIANT WHR_MALES_EUR	2	LY75	4065	160659867	1446
GIANT WHR_MALES_EUR	2	ITGB6	3694	160958232	930
GIANT WHR_MALES_EUR	2	PGAP1	80055	197697727	1205
GIANT WHR_MALES_EUR	2	KLF7	8609	207945528	461
GIANT WHR_MALES_EUR	2	MREG	55686	216807313	1454
GIANT WHR_MALES_EUR	2	PECR	55825	216903110	1102
GIANT WHR_MALES_EUR	2	ZFAND2B	130617	220071537	1152
GIANT WHR_MALES_EUR	2	ABCB6	10058	220074487	1108
GIANT WHR_MALES_EUR	2	ATG9A	79065	220084101	1164
GIANT WHR_MALES_EUR	2	ANKZF1	55139	220094478	1134
GIANT WHR_MALES_EUR	2	GLB1L	79411	220101502	1100
GIANT WHR_MALES_EUR	2	STK16	8576	220110191	1107
GIANT WHR_MALES_EUR	2	TUBA4A	7277	220115000	1111
GIANT WHR_MALES_EUR	2	DNAJB2	3300	220144039	1060
GIANT WHR_MALES_EUR	2	PTPRN	5798	220154344	1234
GIANT WHR_MALES_EUR	2	KIF1A	547	241653183	772
GIANT WHR_MALES_EUR	2	BOK	666	242498191	1201
GIANT WHR_MALES_EUR	3	RAF1	5894	12625099	1155
GIANT WHR_MALES_EUR	3	QRICH1	54870	49067141	1536
GIANT WHR_MALES_EUR	3	APEH	327	49711434	300
GIANT WHR_MALES_EUR	3	MST1	4485	49721379	298
GIANT WHR_MALES_EUR	3	RNF123	63891	49726989	302
GIANT WHR_MALES_EUR	3	C3orf54	389119	49840686	155
GIANT WHR_MALES_EUR	3	UBA7	7318	49842637	167
GIANT WHR_MALES_EUR	3	TRAIP	10293	49866027	182
GIANT WHR_MALES_EUR	3	CAMKV	79012	49895421	179
GIANT WHR_MALES_EUR	3	MST1R	4486	49924435	74
GIANT WHR_MALES_EUR	3	MON1A	84315	49946301	67
GIANT WHR_MALES_EUR	3	RBM6	10180	49977476	87
GIANT WHR_MALES_EUR	3	NEK4	6787	52744795	200
GIANT WHR_MALES_EUR	3	ITIH1	3697	52811607	226
GIANT WHR_MALES_EUR	3	ITIH3	3699	52828783	235
GIANT WHR_MALES_EUR	3	ITIH4	3700	52847005	246
GIANT WHR_MALES_EUR	3	MUSTN1	389125	52867130	259
GIANT WHR_MALES_EUR	3	TMEM110	375346	52870771	233
GIANT WHR_MALES_EUR	3	SFMBT1	51460	52937582	138
GIANT WHR_MALES_EUR	3	IL17RD	54756	57124009	977
GIANT WHR_MALES_EUR	4	HGFAC	3083	3443725	1721
GIANT WHR_MALES_EUR	4	DOK7	285489	3465032	1567
GIANT WHR_MALES_EUR	4	LRPAP1	4043	3514289	1331
GIANT WHR_MALES_EUR	5	BDP1	55814	70751441	1688
GIANT WHR_MALES_EUR	5	LHFPL2	10184	77781037	844
GIANT WHR_MALES_EUR	5	APC	324	112043201	1743
GIANT WHR_MALES_EUR	5	SRP19	6728	112196884	1426
GIANT WHR_MALES_EUR	5	REEP5	7905	112212080	1599
GIANT WHR_MALES_EUR	5	STK32A	202374	146614578	911
GIANT WHR_MALES_EUR	6	RREB1	6239	7107829	66
GIANT WHR_MALES_EUR	6	SSR1	6745	7281287	682
GIANT WHR_MALES_EUR	6	KIAA1949	170954	30644165	475
GIANT WHR_MALES_EUR	6	C6orf26	401251	31730772	183
GIANT WHR_MALES_EUR	6	C6orf27	80737	31733370	173
GIANT WHR_MALES_EUR	6	VARS	7407	31745296	193
GIANT WHR_MALES_EUR	6	LSM2	57819	31765173	178
GIANT WHR_MALES_EUR	6	HSPA1L	3305	31777395	338
GIANT WHR_MALES_EUR	6	HSPA1A	3303	31783290	334
GIANT WHR_MALES_EUR	6	HSPA1B	3304	31795511	366
GIANT WHR_MALES_EUR	6	C6orf48	50854	31802692	379
GIANT WHR_MALES_EUR	6	NEU1	4758	31826828	162
GIANT WHR_MALES_EUR	6	SLC44A4	80736	31830969	169
GIANT WHR_MALES_EUR	6	EHMT2	10919	31847536	192
GIANT WHR_MALES_EUR	6	GRM4	2914	33989627	264
GIANT WHR_MALES_EUR	6	USP49	25862	41765382	555
GIANT WHR_MALES_EUR	6	MEP1A	4224	46761093	1177
GIANT WHR_MALES_EUR	7	ASL	435	65540775	1534
GIANT WHR_MALES_EUR	7	TRIM56	81844	100728785	1062
GIANT WHR_MALES_EUR	8	HMBOX1	79618	28747910	539
GIANT WHR_MALES_EUR	8	KIF13B	23303	28924794	809
GIANT WHR_MALES_EUR	8	MCM4	4173	48873493	1555
GIANT WHR_MALES_EUR	8	UBE2V2	7336	48920994	1571
GIANT WHR_MALES_EUR	8	CHD7	55636	61591338	639
GIANT WHR_MALES_EUR	9	MPDZ	8777	13105702	948
GIANT WHR_MALES_EUR	9	C9orf9	11092	135754289	782
GIANT WHR_MALES_EUR	9	TSC1	7248	135766734	843
GIANT WHR_MALES_EUR	10	MLLT10	8028	21823100	384
GIANT WHR_MALES_EUR	10	FXYD4	53828	43867091	1067
GIANT WHR_MALES_EUR	10	PTPRE	5791	129705324	473
GIANT WHR_MALES_EUR	10	MKI67	4288	129894924	669
GIANT WHR_MALES_EUR	11	DCHS1	8642	6642557	1148
GIANT WHR_MALES_EUR	11	RPS13	6207	17095938	1207
GIANT WHR_MALES_EUR	11	PIK3C2A	5286	17108123	1622
GIANT WHR_MALES_EUR	11	WT1	7490	32409321	1410
GIANT WHR_MALES_EUR	11	SPI1	6688	47376408	109
GIANT WHR_MALES_EUR	11	SLC39A13	91252	47430045	94
GIANT WHR_MALES_EUR	11	PSMC3	5702	47440319	96
GIANT WHR_MALES_EUR	11	RAPSN	5913	47459314	92
GIANT WHR_MALES_EUR	12	C12orf11	55726	27058111	1746
GIANT WHR_MALES_EUR	12	RIC8B	55188	107168398	991
GIANT WHR_MALES_EUR	12	C12orf23	90488	107349543	883
GIANT WHR_MALES_EUR	12	MTERFD3	80298	107371068	879
GIANT WHR_MALES_EUR	12	CRY1	1407	107385142	1137
GIANT WHR_MALES_EUR	13	PDX1	3651	28494167	1104
GIANT WHR_MALES_EUR	13	CDX2	1045	28536277	1460
GIANT WHR_MALES_EUR	14	TIMM9	26520	58875369	957
GIANT WHR_MALES_EUR	14	ESRRB	2103	76837689	1579
GIANT WHR_MALES_EUR	15	SQRDL	58472	45927255	1489
GIANT WHR_MALES_EUR	15	AP4E1	23431	51200945	397
GIANT WHR_MALES_EUR	15	TNFAIP8L3	388121	51348798	445
GIANT WHR_MALES_EUR	15	SCG3	29106	51973549	485
GIANT WHR_MALES_EUR	15	LYSMD2	256586	52015260	519
GIANT WHR_MALES_EUR	15	TMOD2	29767	52043757	513
GIANT WHR_MALES_EUR	15	DYX1C1	161582	55709953	432
GIANT WHR_MALES_EUR	15	LINGO1	84894	77905368	1246
GIANT WHR_MALES_EUR	15	ADAMTS7	11173	79051544	719
GIANT WHR_MALES_EUR	15	IGF1R	3480	99192760	1033
GIANT WHR_MALES_EUR	16	IFT140	9742	1560427	204
GIANT WHR_MALES_EUR	16	TMEM204	79652	1584230	1744
GIANT WHR_MALES_EUR	16	CRAMP1L	57585	1664640	154
GIANT WHR_MALES_EUR	16	PKD1	5310	2138710	1687
GIANT WHR_MALES_EUR	16	GTF3C1	2975	27471933	1048
GIANT WHR_MALES_EUR	16	KIAA0556	23247	27561467	1486
GIANT WHR_MALES_EUR	16	RPGRIP1L	23322	53633817	60
GIANT WHR_MALES_EUR	16	FTO	79068	53737874	1
GIANT WHR_MALES_EUR	17	RABEP1	9135	5185557	668
GIANT WHR_MALES_EUR	17	FXR2	9513	7494547	1685
GIANT WHR_MALES_EUR	17	TMEM88	92162	7758383	1640
GIANT WHR_MALES_EUR	17	LSMD1	84316	7760002	1639
GIANT WHR_MALES_EUR	17	CYB5D1	124637	7761063	1670
GIANT WHR_MALES_EUR	17	CHD3	1107	7788122	1619
GIANT WHR_MALES_EUR	17	TRAPPC1	58485	7833662	1630
GIANT WHR_MALES_EUR	17	CNTROB	116840	7835472	1620
GIANT WHR_MALES_EUR	17	C17orf63	55731	27082995	254
GIANT WHR_MALES_EUR	17	PHF12	57649	27232270	121
GIANT WHR_MALES_EUR	17	PIPOX	51268	27369917	312
GIANT WHR_MALES_EUR	17	C17orf64	124773	58499864	1641
GIANT WHR_MALES_EUR	17	CASKIN2	57513	73496341	1063
GIANT WHR_MALES_EUR	17	TSEN54	283989	73512608	1167
GIANT WHR_MALES_EUR	17	FN3KRP	79672	80674581	1632
GIANT WHR_MALES_EUR	17	FN3K	64122	80693451	1615
GIANT WHR_MALES_EUR	19	ATCAY	85300	3880617	1434
GIANT WHR_MALES_EUR	19	ITGB1BP3	27231	3933100	1190
GIANT WHR_MALES_EUR	19	DAPK3	1613	3958451	1118
GIANT WHR_MALES_EUR	19	EEF2	1938	3976053	1110
GIANT WHR_MALES_EUR	19	OR7C2	26658	15052300	1373
GIANT WHR_MALES_EUR	19	SLC1A6	6511	15060990	1666
GIANT WHR_MALES_EUR	19	RAB8A	4218	16222489	1480
GIANT WHR_MALES_EUR	19	HSH2D	84941	16244837	1292
GIANT WHR_MALES_EUR	19	C19orf46	163183	36494001	1002
GIANT WHR_MALES_EUR	19	ALKBH6	84964	36500021	949
GIANT WHR_MALES_EUR	19	CLIP3	25999	36505561	982
GIANT WHR_MALES_EUR	19	THAP8	199745	36525886	1264
GIANT WHR_MALES_EUR	19	WDR62	284403	36545782	1279
GIANT WHR_MALES_EUR	19	POLR2I	5438	36604610	1192
GIANT WHR_MALES_EUR	19	TBCB	1155	36605887	353
GIANT WHR_MALES_EUR	19	CAPNS1	826	36630917	263
GIANT WHR_MALES_EUR	19	COX7A1	1346	36641823	245
GIANT WHR_MALES_EUR	19	ZNF565	147929	36673186	90
GIANT WHR_MALES_EUR	19	ZNF175	7728	52074530	641
GIANT WHR_MALES_EUR	20	KIF16B	55614	16252748	630
GIANT WHR_MALES_EUR	20	ZNF334	55713	45129706	1695
GIANT WHR_MALES_EUR	20	RPS21	6227	60962120	856
GIANT WHR_MALES_EUR	20	CABLES2	81928	60963685	984
GIANT WHR_MALES_EUR	20	C20orf151	140893	60985292	1021
GIANT WHR_MALES_EUR	20	GATA5	140628	61038552	872
GIANT WHR_MALES_EUR	20	COL20A1	57642	61924537	801
GIANT WHR_MALES_EUR	20	CHRNA4	1137	61974664	787
GIANT WHR_MALES_EUR	22	TOP3B	8940	22311402	598
GIANT WHR_FEMALES_EUR	1	ZNF683	257101	26688124	1737
GIANT WHR_FEMALES_EUR	1	DHDDS	79947	26758801	1241
GIANT WHR_FEMALES_EUR	1	SGIP1	84251	66999824	1220
GIANT WHR_FEMALES_EUR	1	SYPL2	284612	110009099	1020
GIANT WHR_FEMALES_EUR	1	ATXN7L2	127002	110026560	348
GIANT WHR_FEMALES_EUR	1	CYB561D1	284613	110036657	347
GIANT WHR_FEMALES_EUR	1	AMIGO1	57463	110049445	349
GIANT WHR_FEMALES_EUR	1	GPR61	83873	110082493	351
GIANT WHR_FEMALES_EUR	1	GNAI3	2773	110091185	393
GIANT WHR_FEMALES_EUR	1	PKLR	5313	155259083	1535
GIANT WHR_FEMALES_EUR	1	FDPS	2224	155278538	1523
GIANT WHR_FEMALES_EUR	1	C1orf104	284618	155290250	1498
GIANT WHR_FEMALES_EUR	1	RUSC1	23623	155290639	1515
GIANT WHR_FEMALES_EUR	1	MSTO1	55154	155580006	1187
GIANT WHR_FEMALES_EUR	1	YY1AP1	55249	155629232	1197
GIANT WHR_FEMALES_EUR	1	DAP3	7818	155658881	1691
GIANT WHR_FEMALES_EUR	1	FCER1G	2207	161185086	716
GIANT WHR_FEMALES_EUR	1	APOA2	336	161192082	733
GIANT WHR_FEMALES_EUR	1	TOMM40L	84134	161195832	726
GIANT WHR_FEMALES_EUR	1	NR1I3	9970	161199455	821
GIANT WHR_FEMALES_EUR	1	PCP4L1	654790	161228516	937
GIANT WHR_FEMALES_EUR	1	SEC16B	89866	177898241	631
GIANT WHR_FEMALES_EUR	1	KCNT2	343450	196194912	1455
GIANT WHR_FEMALES_EUR	1	IPO9	55705	201798287	1598
GIANT WHR_FEMALES_EUR	1	NFASC	23114	204797781	1184
GIANT WHR_FEMALES_EUR	1	TMEM206	55248	212537815	172
GIANT WHR_FEMALES_EUR	2	DNMT3A	1788	25455844	409
GIANT WHR_FEMALES_EUR	2	ZFP36L2	678	43449540	286
GIANT WHR_FEMALES_EUR	2	FOXN2	3344	48541794	1215
GIANT WHR_FEMALES_EUR	2	FMNL2	114793	153191750	529
GIANT WHR_FEMALES_EUR	2	ITGB6	3694	160958232	629
GIANT WHR_FEMALES_EUR	2	METTL8	79828	172173912	863
GIANT WHR_FEMALES_EUR	2	C2orf60	129450	200793633	1514
GIANT WHR_FEMALES_EUR	2	C2orf47	79568	200820039	1517
GIANT WHR_FEMALES_EUR	3	SYN2	6854	12045861	544
GIANT WHR_FEMALES_EUR	3	TIMP4	7079	12194567	623
GIANT WHR_FEMALES_EUR	3	TSEN2	80746	12525930	12
GIANT WHR_FEMALES_EUR	3	MKRN2	23609	12598593	33
GIANT WHR_FEMALES_EUR	3	RAF1	5894	12625099	38
GIANT WHR_FEMALES_EUR	3	CAPN7	23473	15247732	1437
GIANT WHR_FEMALES_EUR	3	LIMD1	8994	45636322	1243
GIANT WHR_FEMALES_EUR	3	DHX30	22907	47844398	1636
GIANT WHR_FEMALES_EUR	3	QRICH1	54870	49067141	1565
GIANT WHR_FEMALES_EUR	3	QARS	5859	49133364	1376
GIANT WHR_FEMALES_EUR	3	ALAS1	211	52232115	486
GIANT WHR_FEMALES_EUR	3	TLR9	54106	52255097	487
GIANT WHR_FEMALES_EUR	3	PPM1M	132160	52280224	579
GIANT WHR_FEMALES_EUR	3	WDR82	80335	52288437	608
GIANT WHR_FEMALES_EUR	3	GLYCTK	132158	52321835	614
GIANT WHR_FEMALES_EUR	3	DNAH1	25981	52350334	237
GIANT WHR_FEMALES_EUR	3	BAP1	8314	52435024	196
GIANT WHR_FEMALES_EUR	3	PHF7	51533	52444526	204
GIANT WHR_FEMALES_EUR	3	SEMA3G	56920	52467267	277
GIANT WHR_FEMALES_EUR	3	TNNC1	7134	52485106	314
GIANT WHR_FEMALES_EUR	3	NISCH	11188	52489523	103
GIANT WHR_FEMALES_EUR	3	STAB1	23166	52529355	108
GIANT WHR_FEMALES_EUR	3	NT5DC2	64943	52558384	106
GIANT WHR_FEMALES_EUR	3	GNL3	26354	52719935	122
GIANT WHR_FEMALES_EUR	3	GLT8D1	55830	52728503	123
GIANT WHR_FEMALES_EUR	3	SPCS1	28972	52739856	121
GIANT WHR_FEMALES_EUR	3	NEK4	6787	52744795	153
GIANT WHR_FEMALES_EUR	3	ITIH1	3697	52811607	215
GIANT WHR_FEMALES_EUR	3	ITIH3	3699	52828783	273
GIANT WHR_FEMALES_EUR	3	ITIH4	3700	52847005	285
GIANT WHR_FEMALES_EUR	3	MUSTN1	389125	52867130	289
GIANT WHR_FEMALES_EUR	3	TMEM110	375346	52870771	271
GIANT WHR_FEMALES_EUR	3	SFMBT1	51460	52937582	190
GIANT WHR_FEMALES_EUR	3	SLC25A26	115286	66119284	199
GIANT WHR_FEMALES_EUR	3	LRIG1	26018	66429220	234
GIANT WHR_FEMALES_EUR	3	GAP43	2596	115342150	820
GIANT WHR_FEMALES_EUR	3	PCCB	5096	135969166	536
GIANT WHR_FEMALES_EUR	3	EIF5A2	56648	170606203	490
GIANT WHR_FEMALES_EUR	4	RGS12	6002	3315873	583
GIANT WHR_FEMALES_EUR	4	SLAIN2	57606	48343612	375
GIANT WHR_FEMALES_EUR	4	OCIAD2	132299	48887404	584
GIANT WHR_FEMALES_EUR	4	NMU	10874	56461397	356
GIANT WHR_FEMALES_EUR	4	NUDT6	11162	123813798	378
GIANT WHR_FEMALES_EUR	5	THBS4	7060	79331169	1388
GIANT WHR_FEMALES_EUR	5	SERINC5	256987	79407049	1627
GIANT WHR_FEMALES_EUR	5	CKMT2	1160	80529138	991
GIANT WHR_FEMALES_EUR	5	PCSK1	5122	95726039	1667
GIANT WHR_FEMALES_EUR	5	TXNDC15	79770	134209459	728
GIANT WHR_FEMALES_EUR	5	PCYOX1L	78991	148737569	1357
GIANT WHR_FEMALES_EUR	6	RREB1	6239	7107829	823
GIANT WHR_FEMALES_EUR	6	LRRC16A	55604	25279655	1630
GIANT WHR_FEMALES_EUR	6	HSPA1B	3304	31795511	1597
GIANT WHR_FEMALES_EUR	6	C6orf48	50854	31802692	1640
GIANT WHR_FEMALES_EUR	6	NEU1	4758	31826828	1705
GIANT WHR_FEMALES_EUR	6	SLC44A4	80736	31830969	1754
GIANT WHR_FEMALES_EUR	6	EYA4	2070	133562494	814
GIANT WHR_FEMALES_EUR	7	RAC1	5879	6414125	1478
GIANT WHR_FEMALES_EUR	7	DAGLB	221955	6448746	1277
GIANT WHR_FEMALES_EUR	7	GLCCI1	113263	8008422	1401
GIANT WHR_FEMALES_EUR	7	CHCHD2	51142	56169265	658
GIANT WHR_FEMALES_EUR	7	FZD9	8326	72848108	1551
GIANT WHR_FEMALES_EUR	7	BAZ1B	9031	72854727	1712
GIANT WHR_FEMALES_EUR	7	DTX2	113878	76090971	1481
GIANT WHR_FEMALES_EUR	7	UPK3B	80761	76139744	1396
GIANT WHR_FEMALES_EUR	7	POMZP3	22932	76239302	1596
GIANT WHR_FEMALES_EUR	7	PTPN12	5782	77166772	541
GIANT WHR_FEMALES_EUR	7	TMEM60	85025	77423044	1023
GIANT WHR_FEMALES_EUR	7	PIK3CG	5294	106505923	1240
GIANT WHR_FEMALES_EUR	7	RNF32	140545	156433352	1292
GIANT WHR_FEMALES_EUR	8	MSRA	4482	9911829	1087
GIANT WHR_FEMALES_EUR	8	KIF13B	23303	28924794	1162
GIANT WHR_FEMALES_EUR	8	KCNU1	157855	36641841	1013
GIANT WHR_FEMALES_EUR	8	NOV	4856	120428551	1709
GIANT WHR_FEMALES_EUR	9	SH3GL2	6456	17578952	334
GIANT WHR_FEMALES_EUR	9	MLLT3	4300	20344967	384
GIANT WHR_FEMALES_EUR	9	GLT6D1	360203	138515501	547
GIANT WHR_FEMALES_EUR	10	ECHDC3	79746	11784355	682
GIANT WHR_FEMALES_EUR	10	MKX	283078	27961802	656
GIANT WHR_FEMALES_EUR	10	SVIL	6840	29746276	1692
GIANT WHR_FEMALES_EUR	10	RTKN2	219790	63952952	1429
GIANT WHR_FEMALES_EUR	10	SUFU	51684	104263718	410
GIANT WHR_FEMALES_EUR	10	TRIM8	81603	104404251	336
GIANT WHR_FEMALES_EUR	10	ARL3	403	104433483	174
GIANT WHR_FEMALES_EUR	11	ZBED5	58486	10874250	535
GIANT WHR_FEMALES_EUR	11	GANAB	23193	62392297	249
GIANT WHR_FEMALES_EUR	11	INTS5	80789	62414319	238
GIANT WHR_FEMALES_EUR	11	C11orf48	79081	62430288	227
GIANT WHR_FEMALES_EUR	11	BSCL2	26580	62457746	479
GIANT WHR_FEMALES_EUR	11	GNG3	2785	62475113	480
GIANT WHR_FEMALES_EUR	11	MAP4K2	5871	64556608	1438
GIANT WHR_FEMALES_EUR	11	MEN1	4221	64570985	1398
GIANT WHR_FEMALES_EUR	11	CDC42BPG	55561	64591661	1673
GIANT WHR_FEMALES_EUR	11	SART1	9092	65729159	1445
GIANT WHR_FEMALES_EUR	11	EIF1AD	84285	65764016	1406
GIANT WHR_FEMALES_EUR	11	BANF1	8815	65769549	1417
GIANT WHR_FEMALES_EUR	11	CST6	1474	65779461	1430
GIANT WHR_FEMALES_EUR	11	GAL	51083	68451982	1077
GIANT WHR_FEMALES_EUR	11	AMICA1	120425	118064441	1337
GIANT WHR_FEMALES_EUR	12	DCP1B	196513	2055213	817
GIANT WHR_FEMALES_EUR	12	FAM19A2	338811	62102040	1456
GIANT WHR_FEMALES_EUR	12	RFX4	5992	106977032	1017
GIANT WHR_FEMALES_EUR	12	RIC8B	55188	107168398	903
GIANT WHR_FEMALES_EUR	12	HIP1R	9026	123320038	443
GIANT WHR_FEMALES_EUR	12	VPS37B	79720	123349874	429
GIANT WHR_FEMALES_EUR	12	ABCB9	23457	123413538	376
GIANT WHR_FEMALES_EUR	12	OGFOD2	79676	123459353	387
GIANT WHR_FEMALES_EUR	12	ARL6IP4	51329	123464879	385
GIANT WHR_FEMALES_EUR	12	PITPNM2	57605	123468026	138
GIANT WHR_FEMALES_EUR	12	SBNO1	55206	123773655	53
GIANT WHR_FEMALES_EUR	12	SETD8	387893	123868703	369
GIANT WHR_FEMALES_EUR	13	RXFP2	122042	32313678	966
GIANT WHR_FEMALES_EUR	13	GTF2F2	2963	45694630	1231
GIANT WHR_FEMALES_EUR	13	ATP7B	540	52506805	933
GIANT WHR_FEMALES_EUR	13	ALG11	440138	52586522	684
GIANT WHR_FEMALES_EUR	13	UTP14C	9724	52598826	621
GIANT WHR_FEMALES_EUR	13	NEK5	341676	52638899	717
GIANT WHR_FEMALES_EUR	13	SLITRK1	114798	84451342	1755
GIANT WHR_FEMALES_EUR	13	ABCC4	10257	95672082	668
GIANT WHR_FEMALES_EUR	14	PSMB5	5693	23495059	1432
GIANT WHR_FEMALES_EUR	14	PSMB11	122706	23511375	1404
GIANT WHR_FEMALES_EUR	14	JDP2	122953	75894508	1670
GIANT WHR_FEMALES_EUR	14	BCL11B	64919	99635624	100
GIANT WHR_FEMALES_EUR	15	MAPKBP1	23005	42066631	1504
GIANT WHR_FEMALES_EUR	15	SCG3	29106	51973549	58
GIANT WHR_FEMALES_EUR	15	HMG20A	10363	77713242	1622
GIANT WHR_FEMALES_EUR	16	CRAMP1L	57585	1664640	1089
GIANT WHR_FEMALES_EUR	16	PKD1	5310	2138710	187
GIANT WHR_FEMALES_EUR	16	ZNF768	79724	30535321	1687
GIANT WHR_FEMALES_EUR	16	ZNF747	65988	30542778	1734
GIANT WHR_FEMALES_EUR	16	FTO	79068	53737874	6
GIANT WHR_FEMALES_EUR	16	ADAMTS18	170692	77316024	509
GIANT WHR_FEMALES_EUR	16	CMIP	80790	81478774	65
GIANT WHR_FEMALES_EUR	17	ZNF18	7566	11880761	1061
GIANT WHR_FEMALES_EUR	17	MAP2K4	6416	11924134	1580
GIANT WHR_FEMALES_EUR	17	WNT3	7473	44841686	515
GIANT WHR_FEMALES_EUR	17	COPZ2	51226	46103532	418
GIANT WHR_FEMALES_EUR	17	NFE2L1	4779	46125685	423
GIANT WHR_FEMALES_EUR	17	CBX1	10951	46147413	673
GIANT WHR_FEMALES_EUR	17	SNX11	29916	46184919	695
GIANT WHR_FEMALES_EUR	17	TBX2	6909	59477256	1208
GIANT WHR_FEMALES_EUR	17	C17orf82	388407	59489111	1064
GIANT WHR_FEMALES_EUR	17	KPNA2	3838	66031847	1610
GIANT WHR_FEMALES_EUR	17	HN1	51155	73131343	460
GIANT WHR_FEMALES_EUR	17	SUMO2	6613	73163824	201
GIANT WHR_FEMALES_EUR	17	NUP85	79902	73201596	212
GIANT WHR_FEMALES_EUR	18	NDUFV2	4729	9102627	1152
GIANT WHR_FEMALES_EUR	18	SETBP1	26040	42260137	1295
GIANT WHR_FEMALES_EUR	18	SEC11C	90701	56807124	1279
GIANT WHR_FEMALES_EUR	19	POLRMT	5442	617222	1625
GIANT WHR_FEMALES_EUR	19	HSH2D	84941	16244837	1556
GIANT WHR_FEMALES_EUR	19	CIB3	117286	16272178	1588
GIANT WHR_FEMALES_EUR	19	FAM32A	26017	16296234	1014
GIANT WHR_FEMALES_EUR	19	AP1M1	8907	16308664	1097
GIANT WHR_FEMALES_EUR	19	TTC9B	148014	40721964	320
GIANT WHR_FEMALES_EUR	19	CNTD2	79935	40728114	321
GIANT WHR_FEMALES_EUR	19	AKT2	208	40736223	232
GIANT WHR_FEMALES_EUR	19	CYP2S1	29785	41699114	951
GIANT WHR_FEMALES_EUR	19	CACNG8	59283	54466289	1476
GIANT WHR_FEMALES_EUR	20	DSTN	11034	17550598	1297
GIANT WHR_FEMALES_EUR	22	SMC1B	27127	45739944	1175
GIANT WHR_FEMALES_EUR	22	RIBC2	26150	45809573	1651
GIANT WHR_FEMALES_EUR	22	CPT1B	1375	51007289	1451
GIANT WHR_FEMALES_EUR	22	CHKB	1120	51017386	1450
GIANT WHR_FEMALES_EUR	22	ARSA	410	51061181	1394
GIANT BMI	1	DNAJC11	55735	6694227	504
GIANT BMI	1	ENO1	2023	8921058	1339
GIANT BMI	1	CLSTN1	22883	9789078	911
GIANT BMI	1	CTNNBIP1	56998	9908333	880
GIANT BMI	1	PTP4A2	8073	32372021	1528
GIANT BMI	1	GIPC2	54810	78511588	266
GIANT BMI	1	ATXN7L2	127002	110026560	277
GIANT BMI	1	CYB561D1	284613	110036657	275
GIANT BMI	1	AMIGO1	57463	110049445	274
GIANT BMI	1	GPR61	83873	110082493	312
GIANT BMI	1	GNAI3	2773	110091185	331
GIANT BMI	1	KCNN3	3782	154669941	1124
GIANT BMI	1	DAP3	7818	155658881	1147
GIANT BMI	1	GON4L	54856	155719509	314
GIANT BMI	1	SEC16B	89866	177898241	6
GIANT BMI	1	IPO9	55705	201798287	182
GIANT BMI	1	LMOD1	25802	201865583	190
GIANT BMI	1	TIMM17A	10440	201924618	259
GIANT BMI	2	KCNF1	3754	11052062	932
GIANT BMI	2	DNMT3A	1788	25455844	1005
GIANT BMI	2	FMNL2	114793	153191750	1582
GIANT BMI	2	CD302	9936	160625138	528
GIANT BMI	2	LY75	4065	160659867	594
GIANT BMI	2	FIGN	55137	164464117	485
GIANT BMI	2	METTL8	79828	172173912	1099
GIANT BMI	2	KLF7	8609	207945528	1046
GIANT BMI	3	UBA7	7318	49842637	693
GIANT BMI	3	TRAIP	10293	49866027	576
GIANT BMI	3	CAMKV	79012	49895421	565
GIANT BMI	3	MST1R	4486	49924435	474
GIANT BMI	3	MON1A	84315	49946301	472
GIANT BMI	3	RBM6	10180	49977476	499
GIANT BMI	3	SLMAP	7871	57743173	1679
GIANT BMI	3	GPR27	2850	71803200	1668
GIANT BMI	3	GAP43	2596	115342150	1086
GIANT BMI	3	PCCB	5096	135969166	976
GIANT BMI	3	TRPC1	7220	142443265	605
GIANT BMI	3	CHST2	9435	142838667	1611
GIANT BMI	3	RSRC1	51319	157827891	900
GIANT BMI	3	MLF1	4291	158288952	412
GIANT BMI	3	SPATA16	83893	172607146	1651
GIANT BMI	3	FXR1	8087	180630233	766
GIANT BMI	3	DLG1	1739	196769430	348
GIANT BMI	4	GABRA2	2555	46251580	1000
GIANT BMI	4	SLC10A7	84068	147175136	1675
GIANT BMI	4	MFAP3L	9848	170907747	1260
GIANT BMI	4	AADAT	51166	170981372	1069
GIANT BMI	5	SLC1A3	6507	36606456	389
GIANT BMI	5	MTX3	345778	79272538	1463
GIANT BMI	5	PCSK1	5122	95726039	1632
GIANT BMI	5	ABLIM3	22885	148521053	1411
GIANT BMI	5	ZNF346	23567	176449696	1557
GIANT BMI	6	RBM24	221662	17281808	363
GIANT BMI	6	DEK	7913	18224399	1211
GIANT BMI	6	C6orf26	401251	31730772	1007
GIANT BMI	6	C6orf27	80737	31733370	991
GIANT BMI	6	VARS	7407	31745296	1070
GIANT BMI	6	LSM2	57819	31765173	1029
GIANT BMI	6	HSPA1L	3305	31777395	1011
GIANT BMI	6	HSPA1A	3303	31783290	1021
GIANT BMI	6	HSPA1B	3304	31795511	750
GIANT BMI	6	C6orf48	50854	31802692	625
GIANT BMI	6	NEU1	4758	31826828	643
GIANT BMI	6	SLC44A4	80736	31830969	663
GIANT BMI	6	EHMT2	10919	31847536	706
GIANT BMI	6	PGC	5225	41704448	404
GIANT BMI	6	HCRTR2	3062	55039070	670
GIANT BMI	6	RGS17	26575	153332031	1426
GIANT BMI	6	SLC22A3	6581	160769424	1077
GIANT BMI	6	LPAL2	80350	160887586	926
GIANT BMI	7	STAG3L4	64940	66767615	1657
GIANT BMI	7	TAC1	6863	97361270	723
GIANT BMI	7	TMEM140	55281	134832765	1729
GIANT BMI	8	SLC25A37	51312	23386362	1244
GIANT BMI	8	KIF13B	23303	28924794	1508
GIANT BMI	8	SLC45A4	57210	142220869	1082
GIANT BMI	9	MLLT3	4300	20344967	361
GIANT BMI	9	GADD45G	10912	92219926	808
GIANT BMI	9	FAM78A	286336	134133464	1377
GIANT BMI	9	PPAPDC3	84814	134165080	1390
GIANT BMI	9	GTF3C4	9329	135545727	1340
GIANT BMI	10	MYST4	23522	76586378	1214
GIANT BMI	10	MKI67	4288	129894924	1572
GIANT BMI	11	RPS13	6207	17095938	651
GIANT BMI	11	PIK3C2A	5286	17108123	702
GIANT BMI	11	C11orf49	79096	46958250	556
GIANT BMI	11	ARFGAP2	84364	47185851	386
GIANT BMI	11	PACSIN3	29763	47199072	390
GIANT BMI	11	DDB2	1643	47236492	172
GIANT BMI	11	MADD	8567	47290926	50
GIANT BMI	11	MYBPC3	4607	47352956	48
GIANT BMI	11	SPI1	6688	47376408	49
GIANT BMI	11	SLC39A13	91252	47430045	35
GIANT BMI	11	PSMC3	5702	47440319	36
GIANT BMI	11	RAPSN	5913	47459314	33
GIANT BMI	11	DAGLA	747	61447904	395
GIANT BMI	11	C11orf9	745	61520120	388
GIANT BMI	11	C11orf10	746	61556601	353
GIANT BMI	11	FEN1	2237	61560149	360
GIANT BMI	11	GANAB	23193	62392297	1151
GIANT BMI	11	INTS5	80789	62414319	1102
GIANT BMI	11	LIPT2	387787	74202922	1177
GIANT BMI	11	CCDC84	338657	118868851	848
GIANT BMI	11	RPS25	6230	118886421	820
GIANT BMI	11	TRAPPC4	51399	118889240	822
GIANT BMI	11	SLC37A4	2542	118895060	829
GIANT BMI	12	PIP4K2C	79837	57984941	1254
GIANT BMI	12	DTX3	196403	57998603	1195
GIANT BMI	12	SLC26A10	65012	58013692	1204
GIANT BMI	12	B4GALNT1	2583	58019550	1232
GIANT BMI	12	SCYL2	55681	100661548	1590
GIANT BMI	12	SLC17A8	246213	100750856	1680
GIANT BMI	12	SH2B3	10019	111843751	304
GIANT BMI	13	PRHOXNB	646625	28552242	628
GIANT BMI	13	FLT3	2322	28577410	769
GIANT BMI	13	SLITRK1	114798	84451342	1109
GIANT BMI	13	COL4A1	1282	110801309	1653
GIANT BMI	14	DACT1	51339	59104756	563
GIANT BMI	14	GALC	2581	88399357	1119
GIANT BMI	14	COX8C	341947	93813536	796
GIANT BMI	15	NIPA1	123606	23043278	1686
GIANT BMI	15	SCG3	29106	51973549	94
GIANT BMI	15	LYSMD2	256586	52015260	95
GIANT BMI	15	TMOD2	29767	52043757	97
GIANT BMI	15	SLC24A1	9187	65914269	1440
GIANT BMI	15	DENND4A	10260	65952956	1581
GIANT BMI	15	CORO2B	10391	68871572	1271
GIANT BMI	16	PKD1	5310	2138710	1556
GIANT BMI	16	RPGRIP1L	23322	53633817	3
GIANT BMI	16	FTO	79068	53737874	4
GIANT BMI	17	RABEP1	9135	5185557	171
GIANT BMI	17	NLGN2	57555	7311501	1404
GIANT BMI	17	SPEM1	374768	7323678	1374
GIANT BMI	17	FXR2	9513	7494547	244
GIANT BMI	17	SHBG	6462	7517381	234
GIANT BMI	17	SAT2	112483	7529555	232
GIANT BMI	17	ATP1B2	482	7554253	224
GIANT BMI	17	TP53	7157	7571719	228
GIANT BMI	17	KCNAB3	9196	7826026	1594
GIANT BMI	17	TRAPPC1	58485	7833662	1489
GIANT BMI	17	CNTROB	116840	7835472	1526
GIANT BMI	17	GUCY2D	3000	7905987	1664
GIANT BMI	17	TEKT3	64518	15207128	1138
GIANT BMI	17	WNT9B	7484	44928967	1727
GIANT BMI	17	KPNB1	3837	45727274	890
GIANT BMI	17	TBKBP1	9755	45772629	889
GIANT BMI	17	TBX21	30009	45810609	996
GIANT BMI	17	COPZ2	51226	46103532	85
GIANT BMI	17	NFE2L1	4779	46125685	84
GIANT BMI	17	CBX1	10951	46147413	86
GIANT BMI	17	SNX11	29916	46184919	252
GIANT BMI	17	ATP5H	10476	73034954	443
GIANT BMI	17	KCTD2	23510	73043278	458
GIANT BMI	17	SLC16A5	9121	73084054	437
GIANT BMI	17	ARMC7	79637	73106081	408
GIANT BMI	17	NT5C	30833	73126322	1054
GIANT BMI	17	HN1	51155	73131343	1171
GIANT BMI	17	SUMO2	6613	73163824	1186
GIANT BMI	17	SGSH	6448	78183078	1674
GIANT BMI	18	ZNF521	25925	22641887	962
GIANT BMI	18	CHST9	83539	24495594	850
GIANT BMI	18	ASXL3	80816	31158540	506
GIANT BMI	19	ITGB1BP3	27231	3933100	761
GIANT BMI	19	DAPK3	1613	3958451	736
GIANT BMI	19	EEF2	1938	3976053	684
GIANT BMI	19	ZNF536	9745	30863327	335
GIANT BMI	19	LTBP4	8425	41099071	1462
GIANT BMI	19	NUMBL	9253	41171811	1415
GIANT BMI	20	ATP9A	10079	50213313	773
GIANT BMI	20	KCNQ2	3785	62037541	950
GIANT BMI	22	PPM1F	9647	22273791	1137
GIANT BMI	22	TOP3B	8940	22311402	1468
GIANT BMI	22	CYP2D6	1565	42522500	1289
GIANT BMI	22	TCF20	6942	42556018	870
GIANT Height	2	DNMT3A	1788	25455844	138
GIANT Height	2	CRIM1	51232	36583369	1382
GIANT Height	2	SOCS5	9655	46926098	738
GIANT Height	2	WDR92	116143	68357280	1003
GIANT Height	2	PNO1	56902	68385004	998
GIANT Height	2	PPP3R1	5534	68405988	1026
GIANT Height	2	SPC25	57405	169727400	1194
GIANT Height	2	G6PC2	57818	169757749	1199
GIANT Height	2	BMPR2	659	203241049	968
GIANT Height	2	ZFAND2B	130617	220071537	467
GIANT Height	2	ABCB6	10058	220074487	476
GIANT Height	2	ATG9A	79065	220084101	481
GIANT Height	2	ANKZF1	55139	220094478	568
GIANT Height	2	GLB1L	79411	220101502	1377
GIANT Height	2	STK16	8576	220110191	1376
GIANT Height	2	TUBA4A	7277	220115000	1379
GIANT Height	2	KIF1A	547	241653183	599
GIANT Height	2	BOK	666	242498191	759
GIANT Height	2	THAP4	51078	242523819	792
GIANT Height	3	RASSF1	11186	50367216	1455
GIANT Height	3	ZMYND10	51364	50378536	1472
GIANT Height	3	CYB561D2	11068	50388296	1484
GIANT Height	3	TMEM115	11070	50392179	1502
GIANT Height	3	ALAS1	211	52232115	1358
GIANT Height	3	TLR9	54106	52255097	1348
GIANT Height	3	PPM1M	132160	52280224	1522
GIANT Height	3	WDR82	80335	52288437	1515
GIANT Height	3	GLYCTK	132158	52321835	1497
GIANT Height	3	DNAH1	25981	52350334	1469
GIANT Height	3	BAP1	8314	52435024	1403
GIANT Height	3	PHF7	51533	52444526	1424
GIANT Height	3	SEMA3G	56920	52467267	1449
GIANT Height	3	TNNC1	7134	52485106	990
GIANT Height	3	NISCH	11188	52489523	1030
GIANT Height	3	STAB1	23166	52529355	1035
GIANT Height	3	NT5DC2	64943	52558384	1001
GIANT Height	3	GNL3	26354	52719935	1217
GIANT Height	3	GLT8D1	55830	52728503	1215
GIANT Height	3	SPCS1	28972	52739856	1213
GIANT Height	3	NEK4	6787	52744795	626
GIANT Height	3	ITIH1	3697	52811607	624
GIANT Height	3	ITIH3	3699	52828783	628
GIANT Height	3	ITIH4	3700	52847005	632
GIANT Height	3	MUSTN1	389125	52867130	634
GIANT Height	3	TMEM110	375346	52870771	549
GIANT Height	3	SFMBT1	51460	52937582	494
GIANT Height	3	ARHGEF3	50650	56761445	883
GIANT Height	3	PPP2R3A	5523	135684514	507
GIANT Height	3	PCCB	5096	135969166	451
GIANT Height	3	RSRC1	51319	157827891	733
GIANT Height	3	MLF1	4291	158288952	1481
GIANT Height	4	NMU	10874	56461397	830
GIANT Height	5	NIPBL	25836	36876860	1065
GIANT Height	5	C5orf42	65250	37106329	1137
GIANT Height	5	NUP155	9631	37291940	1426
GIANT Height	5	DDX46	9879	134094460	843
GIANT Height	5	C5orf24	134553	134181369	833
GIANT Height	5	TXNDC15	79770	134209459	922
GIANT Height	5	STK10	6793	171469073	1216
GIANT Height	5	UIMC1	51720	176332005	417
GIANT Height	5	ZNF346	23567	176449696	280
GIANT Height	5	MAPK9	5601	179660594	233
GIANT Height	5	GFPT2	9945	179727699	250
GIANT Height	6	RREB1	6239	7107829	652
GIANT Height	6	SSR1	6745	7281287	601
GIANT Height	6	C6orf26	401251	31730772	511
GIANT Height	6	C6orf27	80737	31733370	504
GIANT Height	6	VARS	7407	31745296	498
GIANT Height	6	LSM2	57819	31765173	488
GIANT Height	6	HSPA1L	3305	31777395	483
GIANT Height	6	HSPA1A	3303	31783290	478
GIANT Height	6	HSPA1B	3304	31795511	489
GIANT Height	6	C6orf48	50854	31802692	490
GIANT Height	6	NEU1	4758	31826828	492
GIANT Height	6	SLC44A4	80736	31830969	341
GIANT Height	6	EHMT2	10919	31847536	349
GIANT Height	6	GRM4	2914	33989627	1524
GIANT Height	6	FKBP5	2289	35541361	544
GIANT Height	6	USP49	25862	41765382	1561
GIANT Height	7	GLCCI1	113263	8008422	1437
GIANT Height	7	TWISTNB	221830	19735084	938
GIANT Height	7	TMEM196	256130	19758937	1008
GIANT Height	8	ENTPD4	9583	23289571	1494
GIANT Height	8	SLC25A37	51312	23386362	971
GIANT Height	8	NOV	4856	120428551	793
GIANT Height	8	ENPP2	5168	120569318	720
GIANT Height	9	C9orf128	392307	35817013	818
GIANT Height	9	SUSD3	203328	95820988	1074
GIANT Height	9	SLC35D2	11046	99082987	165
GIANT Height	9	ZNF367	195828	99148224	168
GIANT Height	9	C9orf163	158055	139377946	491
GIANT Height	9	NOTCH1	4851	139388895	497
GIANT Height	10	LZTS2	84445	102756863	1480
GIANT Height	10	SUFU	51684	104263718	915
GIANT Height	10	TRIM8	81603	104404251	903
GIANT Height	10	ARL3	403	104433483	870
GIANT Height	11	RPS13	6207	17095938	877
GIANT Height	11	PIK3C2A	5286	17108123	890
GIANT Height	11	MADD	8567	47290926	305
GIANT Height	11	MYBPC3	4607	47352956	330
GIANT Height	11	SPI1	6688	47376408	315
GIANT Height	11	SLC39A13	91252	47430045	267
GIANT Height	11	PSMC3	5702	47440319	266
GIANT Height	11	RAPSN	5913	47459314	261
GIANT Height	11	MRPL49	740	64889654	1388
GIANT Height	11	SYVN1	84447	64894750	623
GIANT Height	11	SPDYC	387778	64937706	485
GIANT Height	11	CAPN1	823	64948685	495
GIANT Height	11	PC	5091	66615996	970
GIANT Height	11	LRFN4	78999	66624875	1166
GIANT Height	11	NDUFV1	4723	67374322	656
GIANT Height	11	GAL	51083	68451982	1523
GIANT Height	11	LIPT2	387787	74202922	1243
GIANT Height	11	TMEM136	219902	120195837	916
GIANT Height	12	CCDC77	84318	498515	1174
GIANT Height	12	CCDC91	55297	28410132	123
GIANT Height	12	PIP4K2C	79837	57984941	875
GIANT Height	12	DTX3	196403	57998603	858
GIANT Height	12	SLC26A10	65012	58013692	854
GIANT Height	12	B4GALNT1	2583	58019550	853
GIANT Height	12	OS9	10956	58087737	846
GIANT Height	12	TSPAN31	6302	58138783	958
GIANT Height	12	CDK4	1019	58142002	957
GIANT Height	12	2017-03-09	92979	58148899	962
GIANT Height	12	AVIL	10677	58191159	1553
GIANT Height	12	ABCB9	23457	123413538	361
GIANT Height	12	OGFOD2	79676	123459353	352
GIANT Height	12	ARL6IP4	51329	123464879	350
GIANT Height	12	PITPNM2	57605	123468026	319
GIANT Height	12	SBNO1	55206	123773655	240
GIANT Height	12	SETD8	387893	123868703	225
GIANT Height	14	CINP	51550	102814618	1537
GIANT Height	15	VPS13C	54832	62144589	661
GIANT Height	15	POLG	5428	89859535	1098
GIANT Height	15	IGF1R	3480	99192760	148
GIANT Height	16	PKD1	5310	2138710	868
GIANT Height	16	RAB26	25837	2198650	433
GIANT Height	16	TRAF7	84231	2205798	438
GIANT Height	16	CASKIN1	57524	2227183	409
GIANT Height	16	C16orf79	283870	2259253	403
GIANT Height	16	E4F1	1877	2273566	414
GIANT Height	16	DNASE1L2	1775	2286467	415
GIANT Height	17	NLGN2	57555	7311501	884
GIANT Height	17	SPEM1	374768	7323678	873
GIANT Height	17	SHBG	6462	7517381	1373
GIANT Height	17	SAT2	112483	7529555	1369
GIANT Height	17	ATP1B2	482	7554253	1351
GIANT Height	17	TP53	7157	7571719	1316
GIANT Height	17	EFNB3	1949	7608519	1305
GIANT Height	17	DNAH2	146754	7623038	1491
GIANT Height	17	NPEPPS	9520	45608443	1470
GIANT Height	17	KPNB1	3837	45727274	1471
GIANT Height	17	TBKBP1	9755	45772629	1460
GIANT Height	17	TBX21	30009	45810609	1073
GIANT Height	17	COPZ2	51226	46103532	1009
GIANT Height	17	NFE2L1	4779	46125685	976
GIANT Height	17	CBX1	10951	46147413	1068
GIANT Height	17	SNX11	29916	46184919	1165
GIANT Height	17	PHB	5245	47481419	929
GIANT Height	17	TBX2	6909	59477256	57
GIANT Height	17	C17orf82	388407	59489111	58
GIANT Height	19	NFIC	4782	3359615	555
GIANT Height	19	ITGB1BP3	27231	3933100	1425
GIANT Height	19	DAPK3	1613	3958451	1531
GIANT Height	19	EEF2	1938	3976053	1519
GIANT Height	19	SLC27A1	376497	17581299	1191
GIANT Height	20	EPB41L1	2036	34700347	103
GIANT Height	20	C20orf4	25980	34824446	206
GIANT Height	20	STAU1	6780	47729875	318
GIANT Height	20	DDX27	55661	47835831	283
GIANT Height	20	ZNFX1	57169	47862438	255
GIANT Height	20	RPS21	6227	60962120	1380
GIANT Height	20	CABLES2	81928	60963685	1442
GIANT Height	20	C20orf151	140893	60985292	1374
GIANT Height	21	SLC5A3	6526	35445869	1510
HDL	1	DHDDS	79947	26758801	462
HDL	1	WDTC1	23038	27561006	1364
HDL	1	NDUFS5	4725	39491966	1070
HDL	1	NFIA	4774	61542945	1082
HDL	1	MTF2	22823	93544791	302
HDL	1	ATXN7L2	127002	110026560	643
HDL	1	CYB561D1	284613	110036657	639
HDL	1	AMIGO1	57463	110049445	641
HDL	1	GPR61	83873	110082493	682
HDL	1	GNAI3	2773	110091185	690
HDL	1	KCNN3	3782	154669941	1311
HDL	1	RD3	343035	211649863	633
HDL	1	MOSC2	54996	220921675	512
HDL	1	MOSC1	64757	220960038	491
HDL	1	NID1	4811	236139131	954
HDL	2	ACYP2	98	54342409	1217
HDL	2	LY75	4065	160659867	911
HDL	2	SP5	389058	171571856	1739
HDL	3	SYN2	6854	12045861	910
HDL	3	TIMP4	7079	12194567	802
HDL	3	APEH	327	49711434	810
HDL	3	MST1	4485	49721379	814
HDL	3	RNF123	63891	49726989	820
HDL	3	C3orf54	389119	49840686	886
HDL	3	UBA7	7318	49842637	850
HDL	3	TRAIP	10293	49866027	782
HDL	3	CAMKV	79012	49895421	781
HDL	3	MST1R	4486	49924435	337
HDL	3	MON1A	84315	49946301	335
HDL	3	RBM6	10180	49977476	354
HDL	3	ALAS1	211	52232115	672
HDL	3	TLR9	54106	52255097	669
HDL	3	PPM1M	132160	52280224	686
HDL	3	WDR82	80335	52288437	706
HDL	3	GLYCTK	132158	52321835	1041
HDL	3	DNAH1	25981	52350334	653
HDL	3	BAP1	8314	52435024	481
HDL	3	PHF7	51533	52444526	482
HDL	3	SEMA3G	56920	52467267	469
HDL	3	TNNC1	7134	52485106	306
HDL	3	NISCH	11188	52489523	315
HDL	3	STAB1	23166	52529355	318
HDL	3	NT5DC2	64943	52558384	316
HDL	3	GNL3	26354	52719935	399
HDL	3	NEK4	6787	52744795	549
HDL	3	ITIH1	3697	52811607	570
HDL	3	ITIH3	3699	52828783	575
HDL	3	ITIH4	3700	52847005	585
HDL	3	MUSTN1	389125	52867130	588
HDL	3	TMEM110	375346	52870771	576
HDL	3	SFMBT1	51460	52937582	622
HDL	3	SLC25A26	115286	66119284	973
HDL	3	LRIG1	26018	66429220	1014
HDL	3	EIF4E3	317649	71728439	1195
HDL	3	GPR27	2850	71803200	982
HDL	3	PROK2	60675	71820805	962
HDL	3	PPP2R3A	5523	135684514	932
HDL	3	PCCB	5096	135969166	382
HDL	4	OCIAD2	132299	48887404	1294
HDL	4	CENPE	1062	104026962	1284
HDL	6	HIST1H2AA	221613	25726290	500
HDL	6	HIST1H2BA	255626	25727136	506
HDL	6	NEU1	4758	31826828	1211
HDL	6	SLC44A4	80736	31830969	1222
HDL	6	EHMT2	10919	31847536	1289
HDL	6	MARCKS	4082	114178526	829
HDL	6	SLC22A2	6582	160637793	871
HDL	6	SLC22A3	6581	160769424	908
HDL	6	LPAL2	80350	160887586	325
HDL	6	LPA	4018	160952514	245
HDL	7	RAC1	5879	6414125	395
HDL	7	DAGLB	221955	6448746	373
HDL	7	KDELR2	11014	6500711	400
HDL	7	FZD9	8326	72848108	176
HDL	7	BAZ1B	9031	72854727	178
HDL	7	TMEM140	55281	134832765	1749
HDL	7	C7orf49	78996	134850531	1665
HDL	8	PABPC1	26986	101715143	884
HDL	8	TM7SF4	81501	105352053	1728
HDL	8	DPYS	1807	105391651	1629
HDL	8	SLC45A4	57210	142220869	1493
HDL	10	ACSL5	51703	114133915	656
HDL	10	ZDHHC6	64429	114190057	863
HDL	10	VTI1A	143187	114206755	1137
HDL	10	PLEKHA1	59338	124134093	1716
HDL	11	OSBPL5	114879	3108345	1528
HDL	11	WT1	7490	32409321	1153
HDL	11	F2	2147	46740742	76
HDL	11	CKAP5	9793	46765083	80
HDL	11	LRP4	4038	46878267	88
HDL	11	C11orf49	79096	46958250	92
HDL	11	ARFGAP2	84364	47185851	90
HDL	11	PACSIN3	29763	47199072	91
HDL	11	DDB2	1643	47236492	86
HDL	11	MADD	8567	47290926	89
HDL	11	MYBPC3	4607	47352956	95
HDL	11	SPI1	6688	47376408	96
HDL	11	SLC39A13	91252	47430045	131
HDL	11	PSMC3	5702	47440319	132
HDL	11	RAPSN	5913	47459314	130
HDL	11	DAGLA	747	61447904	49
HDL	11	C11orf9	745	61520120	56
HDL	11	C11orf10	746	61556601	46
HDL	11	FEN1	2237	61560149	48
HDL	11	MAP4K2	5871	64556608	1547
HDL	11	MEN1	4221	64570985	1514
HDL	11	MRPL49	740	64889654	1655
HDL	11	SYVN1	84447	64894750	859
HDL	11	SPDYC	387778	64937706	713
HDL	11	CAPN1	823	64948685	757
HDL	11	C11orf68	83638	65684282	970
HDL	11	DRAP1	10589	65686727	968
HDL	11	TSGA10IP	254187	65713114	1028
HDL	11	UPK2	7379	118827007	1171
HDL	11	FOXR1	283150	118842416	1166
HDL	11	CCDC84	338657	118868851	1128
HDL	11	RPS25	6230	118886421	1079
HDL	11	TRAPPC4	51399	118889240	1084
HDL	11	SLC37A4	2542	118895060	1095
HDL	12	INHBC	3626	57828542	225
HDL	12	INHBE	83729	57849095	227
HDL	12	GLI1	2735	57853917	226
HDL	12	ARHGAP9	64333	57866037	221
HDL	12	PIP4K2C	79837	57984941	758
HDL	12	DTX3	196403	57998603	737
HDL	12	SLC26A10	65012	58013692	744
HDL	12	B4GALNT1	2583	58019550	760
HDL	12	RFX4	5992	106977032	891
HDL	12	RIC8B	55188	107168398	621
HDL	12	MTERFD3	80298	107371068	1656
HDL	12	ACACB	32	109577201	1515
HDL	12	FOXN4	121643	109715782	175
HDL	12	SH2B3	10019	111843751	375
HDL	12	TMEM120B	144404	122150657	603
HDL	12	HIP1R	9026	123320038	277
HDL	12	VPS37B	79720	123349874	271
HDL	12	ABCB9	23457	123413538	654
HDL	12	SBNO1	55206	123773655	212
HDL	12	SETD8	387893	123868703	383
HDL	12	SCARB1	949	125262173	122
HDL	13	DGKH	160851	42622888	1342
HDL	13	AKAP11	11215	42846288	876
HDL	14	C14orf93	60686	23456109	1268
HDL	14	PSMB5	5693	23495059	1243
HDL	14	PSMB11	122706	23511375	1233
HDL	14	CLMN	79789	95648275	1426
HDL	15	MAPKBP1	23005	42066631	728
HDL	15	SPTBN5	51332	42140343	787
HDL	15	PLA2G4D	283748	42359880	1608
HDL	15	PLA2G4F	255189	42433331	1212
HDL	15	VPS39	23339	42450898	1116
HDL	15	TMEM87A	25963	42502725	955
HDL	15	GANC	2595	42566365	617
HDL	15	CAPN3	825	42640300	625
HDL	15	ZFP106	64397	42705020	601
HDL	15	RAB11A	8766	66161795	1034
HDL	16	FTO	79068	53737874	477
HDL	16	CCL22	6367	57392694	894
HDL	16	CX3CL1	6376	57406413	1126
HDL	16	CCL17	6361	57438678	1196
HDL	16	CDH1	999	68771194	1040
HDL	16	TMCO7	79613	68877508	1136
HDL	16	CMIP	80790	81478774	161
HDL	17	TNK1	8711	7284364	1563
HDL	17	PLSCR3	57048	7293046	1576
HDL	17	C17orf61	254863	7306292	1597
HDL	17	NLGN2	57555	7311501	1600
HDL	17	SPEM1	374768	7323678	1573
HDL	17	FXR2	9513	7494547	1297
HDL	17	SHBG	6462	7517381	1276
HDL	17	SAT2	112483	7529555	1275
HDL	17	ATP1B2	482	7554253	1247
HDL	17	TP53	7157	7571719	1248
HDL	17	PIPOX	51268	27369917	1530
HDL	17	TIAF1	9220	27400538	1659
HDL	17	NR1D1	9572	38249036	797
HDL	17	WNT9B	7484	44928967	832
HDL	17	NPEPPS	9520	45608443	965
HDL	17	KPNB1	3837	45727274	925
HDL	17	TBKBP1	9755	45772629	941
HDL	17	TBX21	30009	45810609	1051
HDL	17	COPZ2	51226	46103532	556
HDL	17	NFE2L1	4779	46125685	555
HDL	17	CBX1	10951	46147413	562
HDL	17	SNX11	29916	46184919	646
HDL	19	ATCAY	85300	3880617	1496
HDL	19	ITGB1BP3	27231	3933100	642
HDL	19	DAPK3	1613	3958451	624
HDL	19	EEF2	1938	3976053	611
HDL	19	HSH2D	84941	16244837	751
HDL	19	CIB3	117286	16272178	762
HDL	19	FAM32A	26017	16296234	759
HDL	19	AP1M1	8907	16308664	785
HDL	19	C19orf46	163183	36494001	830
HDL	19	ALKBH6	84964	36500021	836
HDL	19	CLIP3	25999	36505561	860
HDL	19	NUMBL	9253	41171811	1340
HDL	19	ADCK4	79934	41197433	1464
HDL	19	CACNG6	59285	54495541	1620
HDL	19	VSTM1	284415	54544079	1702
HDL	20	EPB41L1	2036	34700347	920
HDL	20	C20orf4	25980	34824446	1616
HDL	21	C21orf70	85395	46359954	890
LDL	1	ARHGEF19	128272	16524598	1224
LDL	1	C1orf89	79363	16558181	1143
LDL	1	FBXO42	54455	16576558	1127
LDL	1	ATP13A2	23400	17312452	925
LDL	1	RAP1GAP	5909	21922707	1552
LDL	1	USP48	84196	22004791	1432
LDL	1	PTP4A2	8073	32372021	816
LDL	1	BTBD8	284697	92545861	553
LDL	1	MTF2	22823	93544791	1439
LDL	1	SYPL2	284612	110009099	97
LDL	1	ATXN7L2	127002	110026560	146
LDL	1	CYB561D1	284613	110036657	148
LDL	1	AMIGO1	57463	110049445	149
LDL	1	GPR61	83873	110082493	147
LDL	1	GNAI3	2773	110091185	200
LDL	1	GON4L	54856	155719509	1159
LDL	1	SEC16B	89866	177898241	1005
LDL	1	SYT2	127833	202559724	1756
LDL	1	MOSC2	54996	220921675	166
LDL	1	MOSC1	64757	220960038	164
LDL	1	HLX	3142	221052742	214
LDL	2	CRIM1	51232	36583369	597
LDL	2	ZFP36L2	678	43449540	506
LDL	2	PAIP2B	400961	71409867	1571
LDL	2	ZNF638	27332	71558888	815
LDL	2	DYSF	8291	71680752	1045
LDL	2	LIMS1	3987	109150856	354
LDL	2	RANBP2	5903	109335936	391
LDL	2	ABCB11	8647	169779448	336
LDL	2	CLK1	1195	201717731	1307
LDL	2	PPIL3	53938	201735678	1302
LDL	2	NIF3L1	60491	201754049	1368
LDL	2	RAPH1	65059	204298538	1160
LDL	3	SYN2	6854	12045861	451
LDL	3	TSEN2	80746	12525930	300
LDL	3	MKRN2	23609	12598593	258
LDL	3	RAF1	5894	12625099	262
LDL	3	ALAS1	211	52232115	426
LDL	3	TLR9	54106	52255097	428
LDL	3	TNNC1	7134	52485106	962
LDL	3	NISCH	11188	52489523	997
LDL	3	STAB1	23166	52529355	1019
LDL	3	NT5DC2	64943	52558384	1015
LDL	3	GNL3	26354	52719935	797
LDL	3	GLT8D1	55830	52728503	834
LDL	3	SPCS1	28972	52739856	861
LDL	3	NEK4	6787	52744795	510
LDL	3	ITIH1	3697	52811607	549
LDL	3	ITIH3	3699	52828783	551
LDL	3	ITIH4	3700	52847005	559
LDL	3	MUSTN1	389125	52867130	870
LDL	3	TMEM110	375346	52870771	993
LDL	3	SFMBT1	51460	52937582	983
LDL	3	CSTA	1475	122044010	403
LDL	3	CCDC58	131076	122078435	393
LDL	3	WDR5B	54554	122130699	384
LDL	3	PCCB	5096	135969166	1612
LDL	3	CHST2	9435	142838667	961
LDL	3	IFT80	57560	159974773	1018
LDL	3	SMC4	10051	160117429	850
LDL	3	TRIM59	286827	160153290	826
LDL	3	KPNA4	3840	160217961	886
LDL	4	PDE6B	5158	619362	1170
LDL	4	RGS12	6002	3315873	448
LDL	4	HGFAC	3083	3443725	452
LDL	4	DOK7	285489	3465032	444
LDL	4	LRPAP1	4043	3514289	1206
LDL	5	ITGA1	3672	52084135	557
LDL	5	SV2C	22987	75379304	935
LDL	5	CSNK1G3	1456	122847792	514
LDL	5	RARS	5917	167913462	1679
LDL	6	LRRC16A	55604	25279655	519
LDL	6	SCGN	10590	25652428	1030
LDL	6	C6orf26	401251	31730772	723
LDL	6	C6orf27	80737	31733370	706
LDL	6	VARS	7407	31745296	747
LDL	6	LSM2	57819	31765173	732
LDL	6	HSPA1L	3305	31777395	729
LDL	6	HSPA1A	3303	31783290	1214
LDL	6	HSPA1B	3304	31795511	460
LDL	6	C6orf48	50854	31802692	456
LDL	6	NEU1	4758	31826828	468
LDL	6	SLC44A4	80736	31830969	232
LDL	6	EHMT2	10919	31847536	245
LDL	6	HCRTR2	3062	55039070	1354
LDL	6	FRK	2444	116262692	204
LDL	6	EYA4	2070	133562494	1293
LDL	6	SLC22A2	6582	160637793	596
LDL	6	SLC22A3	6581	160769424	328
LDL	6	LPAL2	80350	160887586	219
LDL	6	LPA	4018	160952514	106
LDL	6	DLL1	28514	170591293	939
LDL	7	SP4	6671	21467688	209
LDL	7	NEUROD6	63974	31377079	1474
LDL	8	ENTPD4	9583	23289571	735
LDL	8	SLC25A37	51312	23386362	924
LDL	9	SH3GL2	6456	17578952	1013
LDL	10	C10orf12	26148	98741040	1055
LDL	11	LSP1	4046	1874199	1588
LDL	11	WT1	7490	32409321	1367
LDL	11	F2	2147	46740742	1038
LDL	11	CKAP5	9793	46765083	1149
LDL	11	LRP4	4038	46878267	1415
LDL	11	C11orf49	79096	46958250	1390
LDL	11	ARFGAP2	84364	47185851	1347
LDL	11	PACSIN3	29763	47199072	1384
LDL	11	DDB2	1643	47236492	1232
LDL	11	GLYATL2	219970	58601539	950
LDL	11	DAGLA	747	61447904	74
LDL	11	C11orf9	745	61520120	65
LDL	11	C11orf10	746	61556601	62
LDL	11	FEN1	2237	61560149	67
LDL	11	BBS1	582	66278118	769
LDL	11	ZDHHC24	254359	66306734	869
LDL	11	ACTN3	89	66314390	866
LDL	11	CTSF	8722	66330934	843
LDL	11	CCDC87	55231	66357639	670
LDL	11	CCS	9973	66360689	673
LDL	11	RBM14	10432	66384052	668
LDL	11	RBM4	5936	66406087	679
LDL	11	RBM4B	83759	66432469	691
LDL	11	SPTBN2	6712	66452719	690
LDL	11	CABP2	51475	67286417	832
LDL	11	RDX	5962	110100165	1522
LDL	11	SCN2B	6327	118033518	1757
LDL	12	TMTC1	83857	29653745	831
LDL	12	ATP5B	506	57031958	1650
LDL	12	PTGES3	10728	57057124	1529
LDL	12	NACA	4666	57106210	1575
LDL	12	INHBC	3626	57828542	860
LDL	12	INHBE	83729	57849095	879
LDL	12	GLI1	2735	57853917	868
LDL	12	ARHGAP9	64333	57866037	1023
LDL	12	TSPAN8	7103	71518876	1631
LDL	12	SCYL2	55681	100661548	1639
LDL	12	SH2B3	10019	111843751	180
LDL	12	C12orf49	79794	117153595	1608
LDL	12	RNFT2	84900	117176095	1641
LDL	12	ABCB9	23457	123413538	1696
LDL	12	SCARB1	949	125262173	1629
LDL	15	IGF1R	3480	99192760	1244
LDL	16	SEPHS2	22928	30454951	871
LDL	16	ITGAL	3683	30483982	972
LDL	16	ZNF768	79724	30535321	958
LDL	16	ZNF747	65988	30542778	974
LDL	16	CCL22	6367	57392694	1352
LDL	16	CX3CL1	6376	57406413	1195
LDL	16	CCL17	6361	57438678	1274
LDL	17	WDR16	146845	9479943	819
LDL	17	LGALS9	3965	25958173	1674
LDL	17	SDF2	6388	26975606	556
LDL	17	C17orf63	55731	27082995	498
LDL	17	ERAL1	26284	27182042	470
LDL	17	FLOT2	2319	27206356	459
LDL	17	DHRS13	147015	27224798	454
LDL	17	PHF12	57649	27232270	496
LDL	17	PIPOX	51268	27369917	929
LDL	17	NPEPPS	9520	45608443	228
LDL	17	KPNB1	3837	45727274	264
LDL	17	TBKBP1	9755	45772629	281
LDL	17	TBX21	30009	45810609	314
LDL	17	KPNA2	3838	66031847	1078
LDL	17	KIAA0195	9772	73452663	1762
LDL	17	FBF1	85302	73906617	1714
LDL	19	RAB8A	4218	16222489	1460
LDL	20	MAPRE1	22919	31407698	492
LDL	20	EPB41L1	2036	34700347	1653
LDL	20	ATP9A	10079	50213313	1123
LDL	20	STMN3	50861	62271060	907
LDL	20	RTEL1	51750	62289162	927
LDL	20	TNFRSF6B	8771	62326287	896
LDL	20	ARFRP1	10139	62329994	948
LDL	20	ZGPAT	84619	62338793	980
LDL	20	LIME1	54923	62367977	926
LDL	20	SLC2A4RG	56731	62371210	923
LDL	20	ZBTB46	140685	62375877	976
LDL	21	NRIP1	8204	16333555	1387
Total cholesterol	1	ARHGEF19	128272	16524598	1124
Total cholesterol	1	C1orf89	79363	16558181	1077
Total cholesterol	1	FBXO42	54455	16576558	1090
Total cholesterol	1	PTP4A2	8073	32372021	1023
Total cholesterol	1	BTBD8	284697	92545861	1155
Total cholesterol	1	MTF2	22823	93544791	751
Total cholesterol	1	SYPL2	284612	110009099	120
Total cholesterol	1	ATXN7L2	127002	110026560	227
Total cholesterol	1	CYB561D1	284613	110036657	228
Total cholesterol	1	AMIGO1	57463	110049445	229
Total cholesterol	1	GPR61	83873	110082493	230
Total cholesterol	1	GNAI3	2773	110091185	342
Total cholesterol	1	SEC16B	89866	177898241	1260
Total cholesterol	1	TMEM206	55248	212537815	1239
Total cholesterol	1	MOSC2	54996	220921675	156
Total cholesterol	1	MOSC1	64757	220960038	153
Total cholesterol	1	HLX	3142	221052742	309
Total cholesterol	2	CRIM1	51232	36583369	726
Total cholesterol	2	ZFP36L2	678	43449540	864
Total cholesterol	2	LIMS1	3987	109150856	729
Total cholesterol	2	RANBP2	5903	109335936	768
Total cholesterol	2	ABCB11	8647	169779448	531
Total cholesterol	2	CLK1	1195	201717731	999
Total cholesterol	2	PPIL3	53938	201735678	1000
Total cholesterol	2	NIF3L1	60491	201754049	1010
Total cholesterol	2	BMPR2	659	203241049	1091
Total cholesterol	2	RAPH1	65059	204298538	1127
Total cholesterol	2	BOK	666	242498191	1372
Total cholesterol	2	THAP4	51078	242523819	1316
Total cholesterol	3	SYN2	6854	12045861	297
Total cholesterol	3	TIMP4	7079	12194567	1133
Total cholesterol	3	TSEN2	80746	12525930	268
Total cholesterol	3	MKRN2	23609	12598593	258
Total cholesterol	3	RAF1	5894	12625099	257
Total cholesterol	3	ALAS1	211	52232115	845
Total cholesterol	3	TLR9	54106	52255097	847
Total cholesterol	3	NISCH	11188	52489523	1029
Total cholesterol	3	STAB1	23166	52529355	1050
Total cholesterol	3	NT5DC2	64943	52558384	1038
Total cholesterol	3	GNL3	26354	52719935	1655
Total cholesterol	3	GLT8D1	55830	52728503	1651
Total cholesterol	3	NEK4	6787	52744795	736
Total cholesterol	3	ITIH1	3697	52811607	783
Total cholesterol	3	ITIH3	3699	52828783	792
Total cholesterol	3	ITIH4	3700	52847005	808
Total cholesterol	3	CSTA	1475	122044010	659
Total cholesterol	3	CCDC58	131076	122078435	462
Total cholesterol	3	WDR5B	54554	122130699	452
Total cholesterol	3	PCCB	5096	135969166	1743
Total cholesterol	3	TRPC1	7220	142443265	1593
Total cholesterol	3	PAQR9	344838	142680073	534
Total cholesterol	3	IFT80	57560	159974773	703
Total cholesterol	3	SMC4	10051	160117429	672
Total cholesterol	3	TRIM59	286827	160153290	670
Total cholesterol	3	KPNA4	3840	160217961	686
Total cholesterol	4	PDE6B	5158	619362	1550
Total cholesterol	4	RGS12	6002	3315873	455
Total cholesterol	4	HGFAC	3083	3443725	460
Total cholesterol	4	DOK7	285489	3465032	451
Total cholesterol	4	LRPAP1	4043	3514289	603
Total cholesterol	4	CENPE	1062	104026962	1436
Total cholesterol	5	ITGA1	3672	52084135	1393
Total cholesterol	5	SV2C	22987	75379304	1391
Total cholesterol	5	CSNK1G3	1456	122847792	1338
Total cholesterol	5	FNIP1	96459	130977406	1102
Total cholesterol	6	LRRC16A	55604	25279655	1389
Total cholesterol	6	KIAA1949	170954	30644165	515
Total cholesterol	6	C6orf26	401251	31730772	201
Total cholesterol	6	C6orf27	80737	31733370	197
Total cholesterol	6	VARS	7407	31745296	205
Total cholesterol	6	LSM2	57819	31765173	199
Total cholesterol	6	HSPA1L	3305	31777395	198
Total cholesterol	6	HSPA1A	3303	31783290	264
Total cholesterol	6	HSPA1B	3304	31795511	191
Total cholesterol	6	C6orf48	50854	31802692	188
Total cholesterol	6	NEU1	4758	31826828	189
Total cholesterol	6	SLC44A4	80736	31830969	146
Total cholesterol	6	EHMT2	10919	31847536	151
Total cholesterol	6	HCRTR2	3062	55039070	1609
Total cholesterol	6	FRK	2444	116262692	206
Total cholesterol	6	TSPYL4	23270	116571130	830
Total cholesterol	6	TSPYL1	7259	116596021	796
Total cholesterol	6	EYA4	2070	133562494	735
Total cholesterol	6	SLC22A2	6582	160637793	443
Total cholesterol	6	SLC22A3	6581	160769424	261
Total cholesterol	6	LPAL2	80350	160887586	166
Total cholesterol	6	LPA	4018	160952514	116
Total cholesterol	7	RAC1	5879	6414125	987
Total cholesterol	7	DAGLB	221955	6448746	1535
Total cholesterol	7	KDELR2	11014	6500711	1444
Total cholesterol	7	SP4	6671	21467688	244
Total cholesterol	7	NEUROD6	63974	31377079	1636
Total cholesterol	7	BAZ1B	9031	72854727	1035
Total cholesterol	7	POP7	10248	100303675	1070
Total cholesterol	7	EPO	2056	100318422	1064
Total cholesterol	7	ZAN	7455	100331248	1109
Total cholesterol	7	TRIP6	7205	100464949	641
Total cholesterol	7	ACHE	43	100487614	649
Total cholesterol	7	ZNF746	155061	149169883	1258
Total cholesterol	8	ENTPD4	9583	23289571	933
Total cholesterol	8	SLC25A37	51312	23386362	1697
Total cholesterol	8	NCALD	83988	102698769	1009
Total cholesterol	8	TMEM71	137835	133722191	1039
Total cholesterol	8	PHF20L1	51105	133787603	1028
Total cholesterol	9	SH3GL2	6456	17578952	1414
Total cholesterol	9	PTPN3	5774	112137973	985
Total cholesterol	9	VAV2	7410	136627015	1411
Total cholesterol	10	RTKN2	219790	63952952	1548
Total cholesterol	10	CTBP2	1488	126676417	898
Total cholesterol	11	LSP1	4046	1874199	1433
Total cholesterol	11	F2	2147	46740742	550
Total cholesterol	11	CKAP5	9793	46765083	680
Total cholesterol	11	LRP4	4038	46878267	667
Total cholesterol	11	C11orf49	79096	46958250	1263
Total cholesterol	11	ARFGAP2	84364	47185851	1076
Total cholesterol	11	PACSIN3	29763	47199072	1092
Total cholesterol	11	DDB2	1643	47236492	1044
Total cholesterol	11	SLC39A13	91252	47430045	976
Total cholesterol	11	PSMC3	5702	47440319	983
Total cholesterol	11	RAPSN	5913	47459314	951
Total cholesterol	11	DAGLA	747	61447904	92
Total cholesterol	11	C11orf9	745	61520120	88
Total cholesterol	11	C11orf10	746	61556601	86
Total cholesterol	11	FEN1	2237	61560149	87
Total cholesterol	11	CCDC87	55231	66357639	1620
Total cholesterol	11	CCS	9973	66360689	1612
Total cholesterol	11	RBM14	10432	66384052	1583
Total cholesterol	11	RBM4	5936	66406087	1598
Total cholesterol	11	RBM4B	83759	66432469	1610
Total cholesterol	11	SPTBN2	6712	66452719	1595
Total cholesterol	11	CABP2	51475	67286417	1264
Total cholesterol	12	TSPAN9	10867	3186520	1536
Total cholesterol	12	TMTC1	83857	29653745	1556
Total cholesterol	12	SCYL2	55681	100661548	750
Total cholesterol	12	SLC17A8	246213	100750856	798
Total cholesterol	12	SH2B3	10019	111843751	159
Total cholesterol	12	HIP1R	9026	123320038	1003
Total cholesterol	12	VPS37B	79720	123349874	963
Total cholesterol	12	ABCB9	23457	123413538	900
Total cholesterol	12	PITPNM2	57605	123468026	1476
Total cholesterol	12	SBNO1	55206	123773655	769
Total cholesterol	12	SETD8	387893	123868703	981
Total cholesterol	13	AKAP11	11215	42846288	1739
Total cholesterol	13	CLN5	1203	77566058	1462
Total cholesterol	13	FBXL3	26224	77579388	1390
Total cholesterol	16	FA2H	79152	74746855	1762
Total cholesterol	16	MAF	4094	79627744	1339
Total cholesterol	17	SHBG	6462	7517381	1257
Total cholesterol	17	SAT2	112483	7529555	1256
Total cholesterol	17	ATP1B2	482	7554253	1225
Total cholesterol	17	TP53	7157	7571719	1245
Total cholesterol	17	EFNB3	1949	7608519	1212
Total cholesterol	17	DNAH2	146754	7623038	1377
Total cholesterol	17	WDR16	146845	9479943	906
Total cholesterol	17	SDF2	6388	26975606	1191
Total cholesterol	17	C17orf63	55731	27082995	1406
Total cholesterol	17	ERAL1	26284	27182042	1423
Total cholesterol	17	FLOT2	2319	27206356	1400
Total cholesterol	17	DHRS13	147015	27224798	1385
Total cholesterol	17	PHF12	57649	27232270	1508
Total cholesterol	17	WNT9B	7484	44928967	715
Total cholesterol	17	NPEPPS	9520	45608443	333
Total cholesterol	17	KPNB1	3837	45727274	364
Total cholesterol	17	TBKBP1	9755	45772629	370
Total cholesterol	17	TBX21	30009	45810609	386
Total cholesterol	17	KPNA2	3838	66031847	1470
Total cholesterol	19	HIF3A	64344	46800304	785
Total cholesterol	19	PPP5C	5536	46850293	737
Total cholesterol	19	CCDC8	83987	46913585	797
Total cholesterol	20	MAPRE1	22919	31407698	814
Total cholesterol	20	EPB41L1	2036	34700347	559
Total cholesterol	20	C20orf4	25980	34824446	1189
Total cholesterol	21	URB1	9875	33683329	1685
Total cholesterol	22	ARSA	410	51061181	1673
Triglyceride	1	MYOM3	127294	24382530	1257
Triglyceride	1	IL22RA1	58985	24446260	1281
Triglyceride	1	AIM1L	55057	26648349	1499
[truncated: 6,335 more rows]

## Sheet: EEAA_025
GWAStudy	CHR	OverlapGene	GeneID	TX_start	Rank
GIANT WC_COMBINED_EUR	2	CCNT2	905	135676391	311
GIANT WC_COMBINED_EUR	6	OR2B6	26212	27925018	284
GIANT WC_COMBINED_EUR	16	ZNF629	23361	30789769	389
GIANT WC_COMBINED_EUR	17	RABEP1	9135	5185557	227
GIANT WC_COMBINED_EUR	17	NUP88	4927	5289345	210
GIANT WC_COMBINED_EUR	17	RPAIN	84268	5322960	199
GIANT WC_MALES_EUR	1	PTPRC	5788	198608136	292
GIANT WC_MALES_EUR	2	BCL2L11	10018	111878490	329
GIANT WC_MALES_EUR	3	GSK3B	2932	119540801	382
GIANT WC_MALES_EUR	18	TXNL4A	10907	77732866	353
GIANT WC_FEMALES_EUR	2	THADA	63892	43457974	320
GIANT WC_FEMALES_EUR	17	RABEP1	9135	5185557	263
GIANT WC_FEMALES_EUR	17	NUP88	4927	5289345	236
GIANT WC_FEMALES_EUR	17	RPAIN	84268	5322960	235
GIANT WC_FEMALES_EUR	17	NFE2L1	4779	46125685	295
GIANT WC_FEMALES_EUR	17	CBX1	10951	46147413	306
GIANT WC_FEMALES_EUR	17	SNX11	29916	46184919	316
GIANT WHR_COMBINED_EUR	1	RERE	473	8412463	307
GIANT WHR_COMBINED_EUR	6	TNXB	7148	31976196	295
GIANT WHR_COMBINED_EUR	6	FKBPL	63943	32096483	300
GIANT WHR_COMBINED_EUR	6	PRRT1	80863	32116139	346
GIANT WHR_COMBINED_EUR	6	PPT2	9374	32121228	356
GIANT WHR_COMBINED_EUR	17	NFE2L1	4779	46125685	288
GIANT WHR_COMBINED_EUR	17	CBX1	10951	46147413	306
GIANT WHR_COMBINED_EUR	17	SNX11	29916	46184919	316
GIANT WHR_MALES_EUR	1	RERE	473	8412463	365
GIANT WHR_MALES_EUR	3	BTLA	151888	112182812	435
GIANT WHR_MALES_EUR	6	TNXB	7148	31976196	111
GIANT WHR_MALES_EUR	6	FKBPL	63943	32096483	114
GIANT WHR_MALES_EUR	6	PRRT1	80863	32116139	124
GIANT WHR_MALES_EUR	6	PPT2	9374	32121228	132
GIANT WHR_MALES_EUR	15	DYX1C1	161582	55709953	432
GIANT WHR_MALES_EUR	17	ACADVL	37	7123152	437
GIANT WHR_MALES_EUR	17	GABARAP	11337	7143737	431
GIANT WHR_FEMALES_EUR	1	HNRNPR	10236	23636275	242
GIANT WHR_FEMALES_EUR	1	ZNF436	80818	23685940	229
GIANT WHR_FEMALES_EUR	1	TCEA3	6920	23707554	280
GIANT WHR_FEMALES_EUR	2	STRN	6801	37075471	435
GIANT WHR_FEMALES_EUR	2	HEATR5B	54497	37208152	411
GIANT WHR_FEMALES_EUR	2	CCDC75	253635	37311593	328
GIANT WHR_FEMALES_EUR	2	EIF2AK2	5610	37333698	352
GIANT WHR_FEMALES_EUR	2	THADA	63892	43457974	50
GIANT WHR_FEMALES_EUR	7	KLF14	136259	130417395	386
GIANT WHR_FEMALES_EUR	17	NFE2L1	4779	46125685	423
GIANT BMI	17	RABEP1	9135	5185557	171
GIANT BMI	17	NUP88	4927	5289345	138
GIANT BMI	17	RPAIN	84268	5322960	136
GIANT BMI	17	NFE2L1	4779	46125685	84
GIANT BMI	17	CBX1	10951	46147413	86
GIANT BMI	17	SNX11	29916	46184919	252
GIANT Height	6	FKBPL	63943	32096483	259
GIANT Height	6	PRRT1	80863	32116139	273
GIANT Height	6	PPT2	9374	32121228	279
GIANT Height	6	EGFL8	80864	32132381	285
GIANT Height	6	RNF5	6048	32146161	286
HDL	1	C1orf49	84066	178482211	421
HDL	7	DAGLB	221955	6448746	373
HDL	7	KDELR2	11014	6500711	400
HDL	7	KLF14	136259	130417395	103
HDL	11	UBASH3B	84959	122526397	268
LDL	2	CCNT2	905	135676391	308
LDL	6	IGF2R	3482	160390130	101
LDL	6	SLC22A1	6580	160542862	95
LDL	11	UBASH3B	84959	122526397	401
LDL	17	DLG4	1742	7093209	291
LDL	17	ACADVL	37	7123152	283
LDL	17	DVL2	1856	7128660	287
LDL	17	PHF23	79142	7138346	289
LDL	20	CHD6	84181	40031169	273
Total cholesterol	2	CCNT2	905	135676391	418
Total cholesterol	6	TNXB	7148	31976196	255
Total cholesterol	6	FKBPL	63943	32096483	319
Total cholesterol	6	PRRT1	80863	32116139	365
Total cholesterol	6	PPT2	9374	32121228	372
Total cholesterol	6	EGFL8	80864	32132381	392
Total cholesterol	6	IGF2R	3482	160390130	117
Total cholesterol	6	SLC22A1	6580	160542862	115
Total cholesterol	11	UBASH3B	84959	122526397	224
Total cholesterol	17	DLG4	1742	7093209	397
Total cholesterol	17	ACADVL	37	7123152	389
Total cholesterol	17	DVL2	1856	7128660	396
Total cholesterol	17	PHF23	79142	7138346	398
Total cholesterol	20	CHD6	84181	40031169	425
Triglyceride	6	TNXB	7148	31976196	164
Triglyceride	6	FKBPL	63943	32096483	198
Triglyceride	6	PRRT1	80863	32116139	243
Triglyceride	6	PPT2	9374	32121228	248
Triglyceride	6	EGFL8	80864	32132381	334
Triglyceride	6	RNF5	6048	32146161	270
Triglyceride	7	KLF14	136259	130417395	280
Triglyceride	16	ZNF629	23361	30789769	265
T2D stage1	2	THADA	63892	43457974	76
T2D stage1	5	WWC1	23286	167719064	141
T2D stage1	5	RARS	5917	167913462	69
T2D stage1	5	PANK3	79646	167982627	75
T2D stage1	6	TNXB	7148	31976196	48
T2D stage1	6	FKBPL	63943	32096483	49
T2D stage1	6	PRRT1	80863	32116139	139
T2D stage1	6	PPT2	9374	32121228	134
T2D stage1	6	EGFL8	80864	32132381	143
T2D stage1	6	RNF5	6048	32146161	221
T2D stage1	7	KLF14	136259	130417395	12
T2D stage1	8	ZNF517	340385	146024260	415
T2D stage1	8	ZNF7	7553	146052902	396
Fasting Glucose	1	JAK1	3716	65298905	329
Fasting Glucose	6	C6orf204	387119	118781934	325
Fasting Glucose	6	PLN	5350	118869441	322
Fasting Glucose	10	ZNF488	118738	48355088	367
Fasting Glucose	10	RBP3	5949	48381486	391
Fasting Glucose	17	FKBP10	60681	39968961	244
Fasting Glucose	17	NFE2L1	4779	46125685	203
Fasting Glucose	17	CBX1	10951	46147413	209
Fasting Glucose	17	SNX11	29916	46184919	220
Fasting Glucose	20	CHD6	84181	40031169	326
Fasting Insulin	1	ZNF436	80818	23685940	379
Fasting Insulin	2	ROCK2	9475	11321777	125
Fasting Insulin	3	CBLB	868	105377108	366
Fasting Insulin	6	EGFL8	80864	32132381	255
Fasting Insulin	7	KLF14	136259	130417395	91
Fasting Insulin	10	ZNF488	118738	48355088	126
Fasting Insulin	10	RBP3	5949	48381486	127
Fasting Insulin	17	NFE2L1	4779	46125685	177
Fasting Insulin	17	CBX1	10951	46147413	184
Fasting Insulin	17	SNX11	29916	46184919	197
IBD	2	THADA	63892	43457974	322
IBD	3	C3orf62	375341	49306029	228
IBD	3	GPX1	2876	49394608	64
IBD	6	TNXB	7148	31976196	82
IBD	6	ATF6B	1388	32083044	155
IBD	6	FKBPL	63943	32096483	157
IBD	6	PRRT1	80863	32116139	150
IBD	6	PPT2	9374	32121228	95
IBD	6	EGFL8	80864	32132381	97
IBD	6	RNF5	6048	32146161	98
IBD	6	AGER	177	32148745	100
IBD	6	CCR6	1235	167525294	384
IBD	20	GMEB2	26205	62218954	137
IBD	20	STMN3	50861	62271060	77
IBD	20	RTEL1	51750	62289162	75
IBD	20	TNFRSF6B	8771	62326287	72
IBD	20	ARFRP1	10139	62329994	71
IBD	20	ZGPAT	84619	62338793	76
IBD	20	LIME1	54923	62367977	73
IBD	20	SLC2A4RG	56731	62371210	74
IBD Crohn's disease	2	THADA	63892	43457974	237
IBD Crohn's disease	3	C3orf62	375341	49306029	119
IBD Crohn's disease	3	GPX1	2876	49394608	76
IBD Crohn's disease	5	SYNPO	11346	149980641	315
IBD Crohn's disease	5	MYOZ3	91977	150040403	307
IBD Crohn's disease	5	RBM22	55696	150070351	308
IBD Crohn's disease	6	TNXB	7148	31976196	55
IBD Crohn's disease	6	ATF6B	1388	32083044	275
IBD Crohn's disease	6	FKBPL	63943	32096483	276
IBD Crohn's disease	6	PRRT1	80863	32116139	160
IBD Crohn's disease	6	PPT2	9374	32121228	155
IBD Crohn's disease	6	EGFL8	80864	32132381	158
IBD Crohn's disease	6	RNF5	6048	32146161	77
IBD Crohn's disease	6	AGER	177	32148745	80
IBD Crohn's disease	6	CCR6	1235	167525294	194
IBD Crohn's disease	6	GPR31	2853	167570359	422
IBD Crohn's disease	20	GMEB2	26205	62218954	252
IBD Crohn's disease	20	STMN3	50861	62271060	176
IBD Crohn's disease	20	RTEL1	51750	62289162	132
IBD Crohn's disease	20	TNFRSF6B	8771	62326287	128
IBD Crohn's disease	20	ARFRP1	10139	62329994	129
IBD Crohn's disease	20	ZGPAT	84619	62338793	133
IBD Crohn's disease	20	LIME1	54923	62367977	130
IBD Crohn's disease	20	SLC2A4RG	56731	62371210	131
IBD Ulcerative colitis	2	KIF1A	547	241653183	234
IBD Ulcerative colitis	3	C3orf62	375341	49306029	286
IBD Ulcerative colitis	3	GPX1	2876	49394608	113
IBD Ulcerative colitis	5	CDX1	1044	149546343	227
IBD Ulcerative colitis	5	SLC6A7	6534	149569519	225
IBD Ulcerative colitis	5	CAMK2A	815	149599053	214
IBD Ulcerative colitis	6	TNXB	7148	31976196	38
IBD Ulcerative colitis	6	ATF6B	1388	32083044	54
IBD Ulcerative colitis	6	FKBPL	63943	32096483	60
IBD Ulcerative colitis	6	PRRT1	80863	32116139	61
IBD Ulcerative colitis	6	PPT2	9374	32121228	39
IBD Ulcerative colitis	6	EGFL8	80864	32132381	40
IBD Ulcerative colitis	6	RNF5	6048	32146161	42
IBD Ulcerative colitis	6	AGER	177	32148745	43
IBD Ulcerative colitis	12	KRT3	3850	53183468	350
IBD Ulcerative colitis	20	GMEB2	26205	62218954	168
IBD Ulcerative colitis	20	STMN3	50861	62271060	143
IBD Ulcerative colitis	20	RTEL1	51750	62289162	138
IBD Ulcerative colitis	20	TNFRSF6B	8771	62326287	136
IBD Ulcerative colitis	20	ARFRP1	10139	62329994	137
IBD Ulcerative colitis	20	ZGPAT	84619	62338793	142
IBD Ulcerative colitis	20	LIME1	54923	62367977	139
IBD Ulcerative colitis	20	SLC2A4RG	56731	62371210	140
AMD	3	C3orf62	375341	49306029	274
AMD	5	SPEF2	79925	35617988	104
AMD	6	TNXB	7148	31976196	22
AMD	6	ATF6B	1388	32083044	65
AMD	6	FKBPL	63943	32096483	64
AMD	6	PRRT1	80863	32116139	63
AMD	6	PPT2	9374	32121228	66
AMD	10	SRGN	5552	70847827	315
AMD	12	C12orf66	144577	64586418	314
AMD	14	PTPN21	11099	88932121	410
AMD GeographicAtrophy	6	TNXB	7148	31976196	32
AMD GeographicAtrophy	6	ATF6B	1388	32083044	34
AMD GeographicAtrophy	6	FKBPL	63943	32096483	33
AMD GeographicAtrophy	6	PRRT1	80863	32116139	35
AMD GeographicAtrophy	6	PPT2	9374	32121228	52
AMD GeographicAtrophy	8	ENY2	56943	110346551	322
AMD GeographicAtrophy	12	RPAP3	79657	48055714	357
AMD GeographicAtrophy	12	C12orf66	144577	64586418	318
AMD GeographicAtrophy	14	EML5	161436	89081173	304
AMD GeographicAtrophy	15	DYX1C1	161582	55709953	251
AMD GeographicAtrophy	15	PYGO1	26108	55838220	277
AMD Neovascular	1	PTPRC	5788	198608136	340
AMD Neovascular	5	SPEF2	79925	35617988	205
AMD Neovascular	6	TNXB	7148	31976196	26
AMD Neovascular	6	ATF6B	1388	32083044	55
AMD Neovascular	6	FKBPL	63943	32096483	54
AMD Neovascular	6	PRRT1	80863	32116139	53
AMD Neovascular	6	PPT2	9374	32121228	56
AMD Neovascular	12	RPAP3	79657	48055714	441
AMD Neovascular	19	NFKBIB	4793	39390614	425
AMD Neovascular	19	SARS2	54938	39405903	447
AMD Neovascular	19	MRPS12	6183	39421347	432
ALZ stage 1	4	CHRNA9	55584	40337468	320
ALZ stage 1	6	OR2B6	26212	27925018	175
ALZ stage 1	8	TSPYL5	85453	98285713	131
ALZ stage 1	10	ECHDC3	79746	11784355	260
ALZ stage 1	14	PTPN21	11099	88932121	458
ALZ stage 1	14	ZC3H14	79882	89029252	441
ALZ stage 1	17	RABEP1	9135	5185557	207
ALZ stage 1	17	NUP88	4927	5289345	272
ALZ stage 1	22	EP300	2033	41488613	327
Parkinsons	2	CXCR4	7852	136871918	208
Parkinsons	2	NCKAP1	10787	183789604	304
Parkinsons	2	CPS1-IT	29034	211482294	440
Parkinsons	9	GPR107	57720	132815984	183
Parkinsons	10	KIAA1279	26128	70748476	56
Parkinsons	16	ZNF629	23361	30789769	162
Parkinsons	17	ACADVL	37	7123152	476
Parkinsons	17	GABARAP	11337	7143737	381
Parkinsons	18	RBFA	79863	77794345	418
Parkinsons	18	ADNP2	22850	77866914	210
Parkinsons	18	LOC100130522	100130522	77905806	211
Parkinsons	18	PARD6G	84552	77915116	226
Parkinsons	22	EP300	2033	41488613	413
ADHD	1	SKI	6497	2160133	110
ADHD	1	RPL11	6135	24018268	105
ADHD	1	TRAPPC3	27095	36602172	207
ADHD	1	MAP7D1	55700	36621802	233
ADHD	1	THRAP3	9967	36690016	190
ADHD	2	BCL2L11	10018	111878490	115
ADHD	3	WDR48	57599	39093506	314
ADHD	3	GORASP1	64689	39138090	404
ADHD	3	C3orf62	375341	49306029	56
ADHD	3	GPX1	2876	49394608	49
ADHD	6	C6orf204	387119	118781934	271
ADHD	6	PLN	5350	118869441	173
ADHD	10	SRGN	5552	70847827	269
ADHD	13	CDC16	8881	115000361	380
ADHD	13	UPF3A	65110	115047077	381
ADHD	17	GPRC5C	55890	72427666	67
ADHD	17	CD300A	11314	72462521	77
ADHD	17	CD300LB	124599	72517312	150
ADHD	18	FECH	2235	55212072	331
BIP	2	TSGA10	80705	99613723	198
BIP	6	OR2B6	26212	27925018	306
BIP	7	MRPS33	51650	140705960	197
BIP	10	PTPRE	5791	129705324	328
BIP	10	MKI67	4288	129894924	212
BIP	17	EPN2	22905	19140689	379
BIP	17	B9D1	27077	19246482	345
BIP	17	MAPK7	5598	19281033	348
BIP	17	MFAP4	4239	19286754	331
BIP	20	GMEB2	26205	62218954	238
BIP	20	STMN3	50861	62271060	215
MDD	1	FBXO28	23219	224301790	98
MDD	2	NCKAP1	10787	183789604	206
MDD	4	HTT	3064	3076407	381
MDD	4	PDLIM5	10611	95373037	57
MDD	6	PRRT1	80863	32116139	411
MDD	9	TMEM2	23670	74298281	393
MDD	19	NDUFB7	4713	14676889	352
Schizophrenia	6	SCGN	10590	25652428	206
Schizophrenia	6	OR2B6	26212	27925018	67
Schizophrenia	6	ZNRD1	30834	30029035	72
Schizophrenia	6	PPP1R11	6992	30034931	70
Schizophrenia	6	RNF39	80352	30038042	119
Schizophrenia	6	TRIM31	11074	30070673	123
Schizophrenia	6	TRIM40	135644	30104509	112
Schizophrenia	6	TRIM10	10107	30119722	105
Schizophrenia	6	TNXB	7148	31976196	221
Schizophrenia	6	ATF6B	1388	32083044	225
Schizophrenia	6	FKBPL	63943	32096483	223
Schizophrenia	6	PRRT1	80863	32116139	224
Schizophrenia	6	PPT2	9374	32121228	219
Schizophrenia	6	EGFL8	80864	32132381	220
Schizophrenia	6	RNF5	6048	32146161	209
Schizophrenia	6	AGER	177	32148745	207
Schizophrenia	14	MARK3	4140	103851700	303
Schizophrenia	22	EP300	2033	41488613	348
HRS ALL Cognitive slope	1	DISP1	84976	223101782	99
HRS ALL Cognitive slope	2	LIMS2	55679	128395995	193
HRS ALL Cognitive slope	2	GPR17	2840	128403438	199
HRS ALL Cognitive slope	2	SFT2D3	84826	128458596	88
HRS ALL Cognitive slope	2	WDR33	55339	128461807	42
HRS ALL Cognitive slope	2	ICA1L	130026	203637872	378
HRS ALL Cognitive slope	3	IFT80	57560	159974773	195
HRS ALL Cognitive slope	4	GRK4	2868	2965342	380
HRS ALL Cognitive slope	5	CCNG1	900	162864576	207
HRS ALL Cognitive slope	5	NUDCD2	134492	162880585	224
HRS ALL Cognitive slope	5	HMMR	3161	162887516	315
HRS ALL Cognitive slope	7	PION	54103	76940067	160
HRS ALL Cognitive slope	10	KIAA1279	26128	70748476	306
HRS ALL Cognitive slope	10	SRGN	5552	70847827	337
HRS ALL Cognitive slope	11	CHRM1	1128	62676150	66
HRS ALL Cognitive slope	11	SLC22A6	9356	62744068	148
HRS ALL Cognitive slope	11	SLC22A8	9376	62760295	50
HRS ALL Cognitive slope	11	B3GAT1	27087	134248397	49
HRS ALL Cognitive slope	12	LOC374443	374443	9800642	385
HRS ALL Cognitive slope	15	PYGO1	26108	55838220	156
HRS ALL Cognitive slope	19	HNRNPL	3191	39327027	29
HRS EUR Cognitive slope	2	KIF1A	547	241653183	472
HRS EUR Cognitive slope	4	GRK4	2868	2965342	395
HRS EUR Cognitive slope	5	SLCO4C1	353189	101569691	170
HRS EUR Cognitive slope	5	SLCO6A1	133482	101707651	40
HRS EUR Cognitive slope	6	PLA2G7	7941	46672052	252
HRS EUR Cognitive slope	6	LOC100287718	100287718	46714653	297
HRS EUR Cognitive slope	7	PION	54103	76940067	152
HRS EUR Cognitive slope	10	KIAA1279	26128	70748476	70
HRS EUR Cognitive slope	10	SRGN	5552	70847827	64
HRS EUR Cognitive slope	10	MKI67	4288	129894924	233
HRS EUR Cognitive slope	11	CHRM1	1128	62676150	468
HRS EUR Cognitive slope	12	LRP6	4040	12268960	384
HRS EUR Cognitive slope	17	CBX1	10951	46147413	106
HRS EUR Cognitive slope	17	SNX11	29916	46184919	84
HRS EUR Cognitive slope	19	CYP2B7P1	1556	41430169	235
HRS AFR Cognitive slope	1	KISS1	3814	204159468	151
HRS AFR Cognitive slope	1	GOLT1A	127845	204167287	106
HRS AFR Cognitive slope	1	PLEKHA6	22874	204187980	237
HRS AFR Cognitive slope	6	TNXB	7148	31976196	424
HRS AFR Cognitive slope	6	ATF6B	1388	32083044	359
HRS AFR Cognitive slope	6	FKBPL	63943	32096483	345
HRS AFR Cognitive slope	6	PRRT1	80863	32116139	349
HRS AFR Cognitive slope	6	PPT2	9374	32121228	391
HRS AFR Cognitive slope	6	EGFL8	80864	32132381	408
HRS AFR Cognitive slope	9	TMEM2	23670	74298281	338
HRS AFR Cognitive slope	15	SPRED1	161742	38545051	18
HRS AFR Cognitive slope	17	DHX40	79665	57642885	70
HRS AFR Cognitive slope	20	CHD6	84181	40031169	15
HRS AMR Cognitive slope	2	UGGT1	56886	128848753	70
HRS AMR Cognitive slope	5	NR3C1	2908	142657495	381
HRS AMR Cognitive slope	7	ABCB5	340273	20655244	430
HRS AMR Cognitive slope	7	SP8	221833	20821893	162
HRS AMR Cognitive slope	7	RPL23P8	222901	20866916	107
HRS AMR Cognitive slope	8	ARHGEF10	9639	1772148	61
HRS AMR Cognitive slope	11	SLC22A6	9356	62744068	435
HRS AMR Cognitive slope	11	SLC22A8	9376	62760295	439
HRS AMR Cognitive slope	12	ARNTL2	56938	27485987	283
HRS AMR Cognitive slope	17	DLG4	1742	7093209	233
HRS AMR Cognitive slope	17	ACADVL	37	7123152	183
HRS AMR Cognitive slope	17	DVL2	1856	7128660	189
HRS AMR Cognitive slope	17	PHF23	79142	7138346	193
HRS AMR Cognitive slope	17	GABARAP	11337	7143737	152
HRS AMR Cognitive slope	17	CTDNEP1	23399	7146905	203
HRS AMR Cognitive slope	17	C17orf81	23587	7155371	215
HRS AMR Cognitive slope	17	CLDN7	1366	7163221	257
HRS AMR Cognitive slope	17	ITGA3	3675	48133339	115
HRS AMR Cognitive slope	18	FECH	2235	55212072	106
HRS AMR Cognitive slope	18	ADNP2	22850	77866914	444
HRS AMR Cognitive slope	18	LOC100130522	100130522	77905806	422
HRS AMR Cognitive slope	18	PARD6G	84552	77915116	460
HRS ALL Dementia Wave 8&9	1	ZSWIM5	57643	45482075	394
HRS ALL Dementia Wave 8&9	2	STRN	6801	37075471	56
HRS ALL Dementia Wave 8&9	2	EPCAM	4072	47596286	438
HRS ALL Dementia Wave 8&9	3	FOXP1	27086	71004735	334
HRS ALL Dementia Wave 8&9	4	FAM193A	8603	2627158	59
HRS ALL Dementia Wave 8&9	4	TNIP2	79155	2743386	66
HRS ALL Dementia Wave 8&9	4	SH3BP2	6452	2794749	96
HRS ALL Dementia Wave 8&9	10	H2AFY2	55506	71812356	342
HRS ALL Dementia Wave 8&9	17	ITGA3	3675	48133339	479
HRS ALL Dementia Wave 8&9	17	PDK2	5164	48172100	401
HRS ALL Dementia Wave 8&9	17	SAMD14	201191	48190034	390
HRS ALL Dementia Wave 8&9	17	PPP1R9B	84687	48211100	398
HRS ALL Dementia Wave 8&9	19	SAFB	6294	5623045	385
HRS ALL Dementia Wave 8&9	19	C19orf70	125988	5678432	26
HRS ALL Dementia Wave 8&9	19	HSD11B1L	374875	5681034	27
HRS ALL Dementia Wave 8&9	19	RPL36	25873	5690271	28
HRS ALL Dementia Wave 8&9	19	LONP1	9361	5691844	50
HRS EUR Dementia Wave 8&9	2	EPCAM	4072	47596286	440
HRS EUR Dementia Wave 8&9	2	NBEAL1	65065	203879601	443
HRS EUR Dementia Wave 8&9	4	SH3BP2	6452	2794749	133
HRS EUR Dementia Wave 8&9	4	GRK4	2868	2965342	406
HRS EUR Dementia Wave 8&9	6	KLHL32	114792	97372495	454
HRS EUR Dementia Wave 8&9	10	H2AFY2	55506	71812356	114
HRS EUR Dementia Wave 8&9	10	AIFM2	84883	71872022	408
HRS EUR Dementia Wave 8&9	12	BCL2L14	79370	12223877	61
HRS EUR Dementia Wave 8&9	12	LRP6	4040	12268960	53
HRS EUR Dementia Wave 8&9	16	GSG1L	146395	27798849	62
HRS EUR Dementia Wave 8&9	19	EMR3	84658	14730050	304
HRS AFR Dementia Wave 8&9	1	B3GALT2	8707	193147859	434
HRS AFR Dementia Wave 8&9	2	SAP130	79595	128698790	160
HRS AFR Dementia Wave 8&9	2	UGGT1	56886	128848753	182
HRS AFR Dementia Wave 8&9	4	CHRNA9	55584	40337468	124
HRS AFR Dementia Wave 8&9	7	ZNF680	340252	63980254	369
HRS AFR Dementia Wave 8&9	7	RAB19	401409	140103842	180
HRS AFR Dementia Wave 8&9	8	FZD3	7976	28351721	365
HRS AFR Dementia Wave 8&9	10	ECHDC3	79746	11784355	140
HRS AFR Dementia Wave 8&9	10	KIAA1279	26128	70748476	260
HRS AFR Dementia Wave 8&9	10	SRGN	5552	70847827	356
HRS AMR Dementia Wave 8&9	1	PTPRC	5788	198608136	357
HRS AMR Dementia Wave 8&9	4	ZCCHC4	29063	25314395	260
HRS AMR Dementia Wave 8&9	4	NBLA00301	79804	174451608	431
HRS AMR Dementia Wave 8&9	7	KIAA0415	9907	4815261	403
HRS AMR Dementia Wave 8&9	7	TNRC18	84629	5346422	76
HRS AMR Dementia Wave 8&9	7	PION	54103	76940067	209
HRS AMR Dementia Wave 8&9	10	KIAA1279	26128	70748476	368
HRS AMR Dementia Wave 8&9	10	SRGN	5552	70847827	461
HRS AMR Dementia Wave 8&9	11	FDX1	2230	110300593	3
HRS AMR Dementia Wave 8&9	17	LEPREL4	10609	39958204	356
HRS AMR Dementia Wave 8&9	17	FKBP10	60681	39968961	341
HRS AMR Dementia Wave 8&9	18	FECH	2235	55212072	347
Educational attainment	1	RERE	473	8412463	390
Educational attainment	3	C3orf62	375341	49306029	89
Educational attainment	3	GPX1	2876	49394608	10
Educational attainment	4	GRK4	2868	2965342	189
Educational attainment	4	HTT	3064	3076407	87
Educational attainment	4	NAA11	84779	80238271	407
Educational attainment	6	FKBPL	63943	32096483	468
Educational attainment	6	PRRT1	80863	32116139	485
Educational attainment	6	PPT2	9374	32121228	478
Educational attainment	6	EGFL8	80864	32132381	460
Educational attainment	6	RNF5	6048	32146161	405
Educational attainment	6	AGER	177	32148745	419
Educational attainment	14	EML5	161436	89081173	359
Educational attainment male	2	CYP20A1	57404	204103163	393
Educational attainment male	2	ABI2	10152	204193002	354
Educational attainment male	3	C3orf62	375341	49306029	48
Educational attainment male	3	GPX1	2876	49394608	5
Educational attainment male	6	IGF2R	3482	160390130	335
Educational attainment female	1	RERE	473	8412463	317
Educational attainment female	3	C3orf62	375341	49306029	49
Educational attainment female	3	GPX1	2876	49394608	17
Educational attainment female	4	GRK4	2868	2965342	194
Educational attainment female	4	HTT	3064	3076407	133
Educational attainment female	8	TRHR	7201	110099675	173
Educational attainment female	8	NUDCD1	84955	110253147	85
Educational attainment female	8	ENY2	56943	110346551	73
Educational attainment female	17	SLC2A4	6517	7185053	354
Educational attainment female	17	YBX2	51087	7191570	355
Educational attainment female	19	SHKBP1	92799	41082756	462
Age at menarche	1	RERE	473	8412463	309
Age at menarche	3	C3orf62	375341	49306029	60
Age at menarche	3	GPX1	2876	49394608	55
Age at menarche	5	RARS	5917	167913462	396
Age at menarche	6	ZNRD1	30834	30029035	264
Age at menarche	6	PPP1R11	6992	30034931	259
Age at menarche	6	RNF39	80352	30038042	257
Age at menarche	6	TRIM31	11074	30070673	361
Age at menarche	6	TRIM40	135644	30104509	242
Age at menarche	6	TRIM10	10107	30119722	231
Age at menopause	6	TNXB	7148	31976196	151
Age at menopause	6	FKBPL	63943	32096483	155
Age at menopause	6	PRRT1	80863	32116139	157
Age at menopause	6	PPT2	9374	32121228	187
Age at menopause	6	EGFL8	80864	32132381	191
Age at menopause	6	RNF5	6048	32146161	214
Age at menopause	14	RNASE10	338879	20978630	156
Age at menopause	17	RABEP1	9135	5185557	115
Age at menopause	17	NUP88	4927	5289345	114
Age at menopause	17	RPAIN	84268	5322960	116
Age at menopause	17	DLG4	1742	7093209	424
Age at menopause	17	ACADVL	37	7123152	409
Age at menopause	17	DVL2	1856	7128660	413
Age at menopause	17	PHF23	79142	7138346	417
Age at menopause	17	GABARAP	11337	7143737	420
Age at menopause	18	TXNL4A	10907	77732866	355
Longevity > 90	3	LRRC33	375387	196366655	440
Longevity > 90	12	BCL2L14	79370	12223877	204
Longevity > 90	12	LRP6	4040	12268960	258
Longevity > 90	14	PTPN21	11099	88932121	339
Leukocyte telomere length	1	C8B	732	57394882	396
Leukocyte telomere length	6	TNXB	7148	31976196	314
Leukocyte telomere length	6	FKBPL	63943	32096483	289
Leukocyte telomere length	6	PRRT1	80863	32116139	147
Leukocyte telomere length	6	PPT2	9374	32121228	162
Leukocyte telomere length	6	EGFL8	80864	32132381	178
Leukocyte telomere length	6	RNF5	6048	32146161	329
Leukocyte telomere length	7	ZNF680	340252	63980254	200
Leukocyte telomere length	9	KLF4	9314	110247132	104
Leukocyte telomere length	12	LRP6	4040	12268960	247
Leukocyte telomere length	14	ITPK1	3705	93403258	161
Leukocyte telomere length	20	GMEB2	26205	62218954	40
Leukocyte telomere length	20	STMN3	50861	62271060	29
Leukocyte telomere length	20	RTEL1	51750	62289162	24
Leukocyte telomere length	20	TNFRSF6B	8771	62326287	22
Leukocyte telomere length	20	ARFRP1	10139	62329994	26
Leukocyte telomere length	20	ZGPAT	84619	62338793	28
Leukocyte telomere length	20	LIME1	54923	62367977	25
Leukocyte telomere length	20	SLC2A4RG	56731	62371210	17
Leukocyte telomere length	22	GAB4	128954	17442826	324

## Sheet: EEAA_10
GWAStudy	CHR	OverlapGene	GeneID	TX_start	Rank
GIANT WC_COMBINED_EUR	1	PEX10	5192	2336240	1218
GIANT WC_COMBINED_EUR	1	PLCH2	9651	2407753	946
GIANT WC_COMBINED_EUR	1	CAMTA1	23261	6845383	1564
GIANT WC_COMBINED_EUR	1	RERE	473	8412463	634
GIANT WC_COMBINED_EUR	1	ENO1	2023	8921058	928
GIANT WC_COMBINED_EUR	1	PIK3R3	8503	46505811	1041
GIANT WC_COMBINED_EUR	1	MRPL37	51253	54665839	793
GIANT WC_COMBINED_EUR	1	DNAJB4	11080	78470635	44
GIANT WC_COMBINED_EUR	1	AHCYL1	10768	110527307	1357
GIANT WC_COMBINED_EUR	1	LYSMD1	388695	151132223	1644
GIANT WC_COMBINED_EUR	1	SCNM1	79005	151138516	1635
GIANT WC_COMBINED_EUR	1	TMOD4	29765	151142462	1676
GIANT WC_COMBINED_EUR	1	VPS72	6944	151148933	1730
GIANT WC_COMBINED_EUR	1	RALGPS2	55103	178694299	1485
GIANT WC_COMBINED_EUR	1	ELF3	1999	201979689	405
GIANT WC_COMBINED_EUR	1	ATP2B4	493	203595927	1105
GIANT WC_COMBINED_EUR	1	TMCC2	9911	205197037	906
GIANT WC_COMBINED_EUR	1	DYRK3	8444	206808880	1121
GIANT WC_COMBINED_EUR	2	BRE	9577	28113481	887
GIANT WC_COMBINED_EUR	2	THADA	63892	43457974	1124
GIANT WC_COMBINED_EUR	2	BCL2L11	10018	111878490	750
GIANT WC_COMBINED_EUR	2	ACMSD	130013	135596185	741
GIANT WC_COMBINED_EUR	2	CCNT2	905	135676391	311
GIANT WC_COMBINED_EUR	2	YSK4	80122	135722272	321
GIANT WC_COMBINED_EUR	2	CXCR4	7852	136871918	825
GIANT WC_COMBINED_EUR	2	BAZ2B	29994	160175489	1123
GIANT WC_COMBINED_EUR	2	TRAF3IP1	26146	239229184	1487
GIANT WC_COMBINED_EUR	2	KIF1A	547	241653183	1313
GIANT WC_COMBINED_EUR	3	CPNE4	131034	131253576	1736
GIANT WC_COMBINED_EUR	3	TXNDC6	347736	137980278	1360
GIANT WC_COMBINED_EUR	3	MRAS	22808	138066624	1388
GIANT WC_COMBINED_EUR	3	RASA2	5922	141205925	140
GIANT WC_COMBINED_EUR	3	GFM1	85476	158362316	664
GIANT WC_COMBINED_EUR	3	RFC4	5984	186507681	1420
GIANT WC_COMBINED_EUR	5	CDH10	1008	24487208	674
GIANT WC_COMBINED_EUR	5	NPR3	4883	32711664	686
GIANT WC_COMBINED_EUR	5	ZNF131	7690	43121641	1754
GIANT WC_COMBINED_EUR	5	ACOT12	134526	80625946	1419
GIANT WC_COMBINED_EUR	5	SSBP2	23635	80715671	1130
GIANT WC_COMBINED_EUR	5	SPINK7	84651	147691989	533
GIANT WC_COMBINED_EUR	5	SPINK9	643394	147715121	577
GIANT WC_COMBINED_EUR	5	FBXO38	81545	147763545	672
GIANT WC_COMBINED_EUR	5	HK3	3101	176307869	1380
GIANT WC_COMBINED_EUR	5	MGAT1	4245	180217540	1712
GIANT WC_COMBINED_EUR	6	HIST1H2BJ	8970	27100094	427
GIANT WC_COMBINED_EUR	6	HIST1H2AG	8969	27100816	429
GIANT WC_COMBINED_EUR	6	HIST1H2BK	85236	27106071	430
GIANT WC_COMBINED_EUR	6	HIST1H2AL	8332	27833106	1607
GIANT WC_COMBINED_EUR	6	HIST1H1B	3009	27834569	1609
GIANT WC_COMBINED_EUR	6	HIST1H3I	8354	27839622	1608
GIANT WC_COMBINED_EUR	6	HIST1H4L	8368	27840925	1606
GIANT WC_COMBINED_EUR	6	OR2B6	26212	27925018	284
GIANT WC_COMBINED_EUR	6	TRIM27	5987	28870778	1060
GIANT WC_COMBINED_EUR	6	ZNF311	282890	28962593	1450
GIANT WC_COMBINED_EUR	6	OR5V1	81696	29323006	1683
GIANT WC_COMBINED_EUR	6	OR12D3	81797	29341199	1649
GIANT WC_COMBINED_EUR	6	OR12D2	26529	29364415	1684
GIANT WC_COMBINED_EUR	6	OR11A1	26531	29393280	1650
GIANT WC_COMBINED_EUR	6	UBR2	23304	42531759	1264
GIANT WC_COMBINED_EUR	6	PRPH2	5961	42664332	1273
GIANT WC_COMBINED_EUR	6	TBCC	6903	42712233	1176
GIANT WC_COMBINED_EUR	6	TFAP2B	7021	50786438	15
GIANT WC_COMBINED_EUR	6	KLHL32	114792	97372495	585
GIANT WC_COMBINED_EUR	6	SLC22A2	6582	160637793	450
GIANT WC_COMBINED_EUR	6	SLC22A3	6581	160769424	1163
GIANT WC_COMBINED_EUR	6	BRP44L	51660	166778407	980
GIANT WC_COMBINED_EUR	7	HOXA1	3198	27132613	1394
GIANT WC_COMBINED_EUR	7	HOXA2	3199	27139972	1395
GIANT WC_COMBINED_EUR	7	HOXA3	3200	27145808	1404
GIANT WC_COMBINED_EUR	7	KLF14	136259	130417395	656
GIANT WC_COMBINED_EUR	7	REPIN1	29803	150065878	1260
GIANT WC_COMBINED_EUR	7	ZNF775	285971	150076405	1304
GIANT WC_COMBINED_EUR	8	SLC25A37	51312	23386362	359
GIANT WC_COMBINED_EUR	8	HMBOX1	79618	28747910	1071
GIANT WC_COMBINED_EUR	9	CRB2	286204	126118447	324
GIANT WC_COMBINED_EUR	10	MLLT10	8028	21823100	547
GIANT WC_COMBINED_EUR	10	DNAJC1	64215	22045476	835
GIANT WC_COMBINED_EUR	10	CHST3	9469	73724119	1005
GIANT WC_COMBINED_EUR	10	SPOCK2	9806	73818791	955
GIANT WC_COMBINED_EUR	10	NSMCE4A	54780	123716602	663
GIANT WC_COMBINED_EUR	10	TACC2	10579	123748688	1128
GIANT WC_COMBINED_EUR	10	DOCK1	1793	128594022	448
GIANT WC_COMBINED_EUR	11	ASCL2	430	2289727	354
GIANT WC_COMBINED_EUR	11	TSPAN32	10077	2323242	336
GIANT WC_COMBINED_EUR	11	POU2F3	25833	120110950	1356
GIANT WC_COMBINED_EUR	11	TMEM136	219902	120195837	1208
GIANT WC_COMBINED_EUR	11	ARHGEF12	23365	120207617	636
GIANT WC_COMBINED_EUR	12	TULP3	7289	3000032	1517
GIANT WC_COMBINED_EUR	12	PLEKHA5	54477	19282625	1546
GIANT WC_COMBINED_EUR	12	MTERFD3	80298	107371068	873
GIANT WC_COMBINED_EUR	12	VPS33A	65082	122716093	721
GIANT WC_COMBINED_EUR	12	CLIP1	6249	122755980	961
GIANT WC_COMBINED_EUR	14	C14orf177	283598	99177949	1012
GIANT WC_COMBINED_EUR	14	DLK1	8788	101193201	587
GIANT WC_COMBINED_EUR	14	TRAF3	7187	103243815	575
GIANT WC_COMBINED_EUR	15	SMAD3	4088	67358194	196
GIANT WC_COMBINED_EUR	15	CSK	1445	75074424	292
GIANT WC_COMBINED_EUR	15	LMAN1L	79748	75105193	300
GIANT WC_COMBINED_EUR	15	CPLX3	594855	75118950	297
GIANT WC_COMBINED_EUR	15	ULK3	25989	75128458	299
GIANT WC_COMBINED_EUR	15	SCAMP2	10066	75137196	301
GIANT WC_COMBINED_EUR	15	MPI	4351	75182409	343
GIANT WC_COMBINED_EUR	15	C15orf17	57184	75192327	331
GIANT WC_COMBINED_EUR	15	COX5A	9377	75212616	319
GIANT WC_COMBINED_EUR	15	RPP25	54913	75247442	337
GIANT WC_COMBINED_EUR	15	SCAMP5	192683	75287875	722
GIANT WC_COMBINED_EUR	15	PPCDC	60490	75315926	764
GIANT WC_COMBINED_EUR	16	PPL	5493	4932507	283
GIANT WC_COMBINED_EUR	16	SEC14L5	9717	5008317	1135
GIANT WC_COMBINED_EUR	16	SH2B1	25970	28875077	10
GIANT WC_COMBINED_EUR	16	ATP2A1	487	28889808	11
GIANT WC_COMBINED_EUR	16	RABEP2	79874	28915741	12
GIANT WC_COMBINED_EUR	16	CD19	930	28943259	13
GIANT WC_COMBINED_EUR	16	NFATC2IP	84901	28962317	21
GIANT WC_COMBINED_EUR	16	SPNS1	83985	28986095	35
GIANT WC_COMBINED_EUR	16	LAT	27040	28996146	37
GIANT WC_COMBINED_EUR	16	ZNF629	23361	30789769	389
GIANT WC_COMBINED_EUR	16	SETD1A	9739	30968614	121
GIANT WC_COMBINED_EUR	16	HSD3B7	80270	30996518	118
GIANT WC_COMBINED_EUR	16	ZNF668	79759	31072163	105
GIANT WC_COMBINED_EUR	16	ZNF646	9726	31085742	103
GIANT WC_COMBINED_EUR	16	KLHDC4	54758	87741417	1242
GIANT WC_COMBINED_EUR	16	ACSF3	197322	89160253	1698
GIANT WC_COMBINED_EUR	16	CDH15	1013	89238162	1382
GIANT WC_COMBINED_EUR	16	ZNF778	197320	89284110	1333
GIANT WC_COMBINED_EUR	17	HIC1	3090	1958392	845
GIANT WC_COMBINED_EUR	17	RABEP1	9135	5185557	227
GIANT WC_COMBINED_EUR	17	NUP88	4927	5289345	210
GIANT WC_COMBINED_EUR	17	RPAIN	84268	5322960	199
GIANT WC_COMBINED_EUR	17	COPZ2	51226	46103532	615
GIANT WC_COMBINED_EUR	17	NFE2L1	4779	46125685	628
GIANT WC_COMBINED_EUR	17	CBX1	10951	46147413	653
GIANT WC_COMBINED_EUR	17	SNX11	29916	46184919	690
GIANT WC_COMBINED_EUR	17	SKAP1	8631	46210801	1160
GIANT WC_COMBINED_EUR	17	AATK	9625	79091095	1679
GIANT WC_COMBINED_EUR	19	NFIC	4782	3359615	1441
GIANT WC_COMBINED_EUR	19	CCNE1	898	30302900	191
GIANT WC_COMBINED_EUR	19	KCTD15	79047	34287750	965
GIANT WC_COMBINED_EUR	19	ZNF570	148268	37959981	990
GIANT WC_COMBINED_EUR	19	ZNF571	51276	38055154	978
GIANT WC_COMBINED_EUR	19	FBXO46	23403	46213886	28
GIANT WC_COMBINED_EUR	19	DMPK	1760	46272975	693
GIANT WC_COMBINED_EUR	19	DMWD	1762	46286263	710
GIANT WC_COMBINED_EUR	19	ZIM2	23619	57285922	1531
GIANT WC_COMBINED_EUR	19	PEG3	5178	57321444	1385
GIANT WC_COMBINED_EUR	20	TOP1	7150	39657461	610
GIANT WC_COMBINED_EUR	21	NRIP1	8204	16333555	894
GIANT WC_COMBINED_EUR	22	CHEK2	11200	29083730	1547
GIANT WC_COMBINED_EUR	22	HSCB	150274	29138042	1431
GIANT WC_COMBINED_EUR	22	CCDC117	150275	29168661	1478
GIANT WC_COMBINED_EUR	22	XBP1	7494	29190547	1413
GIANT WC_MALES_EUR	1	PLCH2	9651	2407753	485
GIANT WC_MALES_EUR	1	GPR157	80045	9164475	1571
GIANT WC_MALES_EUR	1	H6PD	9563	9294862	1165
GIANT WC_MALES_EUR	1	SPSB1	80176	9352940	1352
GIANT WC_MALES_EUR	1	EYA3	2140	28300818	237
GIANT WC_MALES_EUR	1	PIK3R3	8503	46505811	481
GIANT WC_MALES_EUR	1	DNAJB4	11080	78470635	100
GIANT WC_MALES_EUR	1	PTPRC	5788	198608136	292
GIANT WC_MALES_EUR	1	KISS1	3814	204159468	1478
GIANT WC_MALES_EUR	1	GOLT1A	127845	204167287	1402
GIANT WC_MALES_EUR	2	ACOXL	55289	111490149	622
GIANT WC_MALES_EUR	2	BCL2L11	10018	111878490	329
GIANT WC_MALES_EUR	2	CCNT2	905	135676391	678
GIANT WC_MALES_EUR	2	YSK4	80122	135722272	745
GIANT WC_MALES_EUR	2	LYPD6	130574	150186498	1696
GIANT WC_MALES_EUR	2	KIF1A	547	241653183	883
GIANT WC_MALES_EUR	3	ADPRH	141	119298522	1072
GIANT WC_MALES_EUR	3	PLA1A	51365	119316721	1151
GIANT WC_MALES_EUR	3	NR1I2	8856	119499330	1309
GIANT WC_MALES_EUR	3	GSK3B	2932	119540801	382
GIANT WC_MALES_EUR	3	RASA2	5922	141205925	141
GIANT WC_MALES_EUR	3	GFM1	85476	158362316	718
GIANT WC_MALES_EUR	3	RFC4	5984	186507681	323
GIANT WC_MALES_EUR	3	OPA1	4976	193310932	1279
GIANT WC_MALES_EUR	3	DLG1	1739	196769430	848
GIANT WC_MALES_EUR	4	HTT	3064	3076407	1410
GIANT WC_MALES_EUR	4	PI4K2B	55300	25235652	1393
GIANT WC_MALES_EUR	4	ZCCHC4	29063	25314395	1658
GIANT WC_MALES_EUR	4	HPSE	10855	84213613	1744
GIANT WC_MALES_EUR	4	MANBA	4126	103552642	1649
GIANT WC_MALES_EUR	4	INTS12	57117	106603784	1176
GIANT WC_MALES_EUR	4	GSTCD	79807	106629940	1419
GIANT WC_MALES_EUR	5	NPR3	4883	32711664	114
GIANT WC_MALES_EUR	5	DHFR	1719	79922044	1413
GIANT WC_MALES_EUR	5	MSH3	4437	79950293	1486
GIANT WC_MALES_EUR	5	C5orf24	134553	134181369	723
GIANT WC_MALES_EUR	5	TXNDC15	79770	134209459	529
GIANT WC_MALES_EUR	5	PCBD2	84105	134240809	590
GIANT WC_MALES_EUR	5	CATSPER3	347732	134303595	640
GIANT WC_MALES_EUR	5	FABP6	2172	159614373	679
GIANT WC_MALES_EUR	5	CCNJL	79616	159678670	762
GIANT WC_MALES_EUR	6	OR2B6	26212	27925018	1119
GIANT WC_MALES_EUR	6	TRIM27	5987	28870778	179
GIANT WC_MALES_EUR	6	ZNF311	282890	28962593	376
GIANT WC_MALES_EUR	6	OR5V1	81696	29323006	1536
GIANT WC_MALES_EUR	6	OR12D3	81797	29341199	1715
GIANT WC_MALES_EUR	6	OR11A1	26531	29393280	1555
GIANT WC_MALES_EUR	6	APOM	55937	31623670	1638
GIANT WC_MALES_EUR	6	C6orf47	57827	31626074	1631
GIANT WC_MALES_EUR	6	CSNK2B	1460	31633656	1703
GIANT WC_MALES_EUR	6	HSPA1L	3305	31777395	880
GIANT WC_MALES_EUR	6	TNXB	7148	31976196	1192
GIANT WC_MALES_EUR	6	FKBPL	63943	32096483	1310
GIANT WC_MALES_EUR	6	PRRT1	80863	32116139	1373
GIANT WC_MALES_EUR	6	PPT2	9374	32121228	1492
GIANT WC_MALES_EUR	6	EGFL8	80864	32132381	1546
GIANT WC_MALES_EUR	6	AGPAT1	10554	32135982	984
GIANT WC_MALES_EUR	6	RNF5	6048	32146161	1099
GIANT WC_MALES_EUR	6	AGER	177	32148745	1105
GIANT WC_MALES_EUR	6	PBX2	5089	32152509	1169
GIANT WC_MALES_EUR	6	GPSM3	63940	32158542	1267
GIANT WC_MALES_EUR	6	NOTCH4	4855	32162619	1469
GIANT WC_MALES_EUR	6	TBCC	6903	42712233	1532
GIANT WC_MALES_EUR	6	TFAP2B	7021	50786438	17
GIANT WC_MALES_EUR	6	KLHL32	114792	97372495	912
GIANT WC_MALES_EUR	6	SLC35F1	222553	118228688	741
GIANT WC_MALES_EUR	6	C6orf204	387119	118781934	1189
GIANT WC_MALES_EUR	6	PLN	5350	118869441	769
GIANT WC_MALES_EUR	6	PHACTR2	9749	143929316	1592
GIANT WC_MALES_EUR	6	SLC22A2	6582	160637793	739
GIANT WC_MALES_EUR	6	SLC22A3	6581	160769424	462
GIANT WC_MALES_EUR	7	SPAM1	6677	123565285	1127
GIANT WC_MALES_EUR	7	AKR1D1	6718	137761177	1394
GIANT WC_MALES_EUR	8	DEFA5	1670	6912828	273
GIANT WC_MALES_EUR	8	HMBOX1	79618	28747910	463
GIANT WC_MALES_EUR	8	TOX	9760	59717976	1390
GIANT WC_MALES_EUR	9	PDCL	5082	125580375	1356
GIANT WC_MALES_EUR	9	CRB2	286204	126118447	108
GIANT WC_MALES_EUR	10	DCLRE1C	64421	14948870	1692
GIANT WC_MALES_EUR	10	MEIG1	644890	15001437	1659
GIANT WC_MALES_EUR	10	MLLT10	8028	21823100	265
GIANT WC_MALES_EUR	10	DLG5	9231	79550548	810
GIANT WC_MALES_EUR	10	NSMCE4A	54780	123716602	1699
GIANT WC_MALES_EUR	11	CHID1	66005	867858	811
GIANT WC_MALES_EUR	11	AP2A2	161	925840	619
GIANT WC_MALES_EUR	11	ASCL2	430	2289727	92
GIANT WC_MALES_EUR	11	TSPAN32	10077	2323242	87
GIANT WC_MALES_EUR	11	SLC17A6	57084	22359666	942
GIANT WC_MALES_EUR	11	C11orf49	79096	46958250	1499
GIANT WC_MALES_EUR	11	ZBTB16	7704	113930430	1092
GIANT WC_MALES_EUR	11	POU2F3	25833	120110950	541
GIANT WC_MALES_EUR	11	TMEM136	219902	120195837	972
GIANT WC_MALES_EUR	12	SMUG1	23583	54575251	1508
GIANT WC_MALES_EUR	12	CBX5	23468	54624730	1360
GIANT WC_MALES_EUR	12	RPL41	6171	56510373	1035
GIANT WC_MALES_EUR	12	ZC3H10	84872	56512029	1055
GIANT WC_MALES_EUR	12	ATP2B1	490	89981825	1191
GIANT WC_MALES_EUR	12	MTERFD3	80298	107371068	960
GIANT WC_MALES_EUR	12	LRRC43	254050	122652265	1194
GIANT WC_MALES_EUR	12	IL31	386653	122656576	1158
GIANT WC_MALES_EUR	13	SLC7A1	6541	30083550	1594
GIANT WC_MALES_EUR	13	WBP4	11193	41635696	1071
GIANT WC_MALES_EUR	14	TCL1B	9623	96152753	1729
GIANT WC_MALES_EUR	14	C14orf177	283598	99177949	602
GIANT WC_MALES_EUR	14	TRAF3	7187	103243815	76
GIANT WC_MALES_EUR	14	AMN	81693	103388992	336
GIANT WC_MALES_EUR	14	CDC42BPB	9578	103398715	449
GIANT WC_MALES_EUR	15	SMAD3	4088	67358194	270
GIANT WC_MALES_EUR	16	GSG1L	146395	27798849	1720
GIANT WC_MALES_EUR	16	SH2B1	25970	28875077	3
GIANT WC_MALES_EUR	16	ATP2A1	487	28889808	4
GIANT WC_MALES_EUR	16	RABEP2	79874	28915741	5
GIANT WC_MALES_EUR	16	CD19	930	28943259	6
GIANT WC_MALES_EUR	16	NFATC2IP	84901	28962317	18
GIANT WC_MALES_EUR	16	SPNS1	83985	28986095	33
GIANT WC_MALES_EUR	16	LAT	27040	28996146	32
GIANT WC_MALES_EUR	16	ZNF629	23361	30789769	988
GIANT WC_MALES_EUR	16	SETD1A	9739	30968614	134
GIANT WC_MALES_EUR	16	HSD3B7	80270	30996518	131
GIANT WC_MALES_EUR	16	ZNF668	79759	31072163	109
GIANT WC_MALES_EUR	16	ZNF646	9726	31085742	110
GIANT WC_MALES_EUR	16	ACSF3	197322	89160253	965
GIANT WC_MALES_EUR	16	CDH15	1013	89238162	1236
GIANT WC_MALES_EUR	16	ZNF778	197320	89284110	1226
GIANT WC_MALES_EUR	17	HIC1	3090	1958392	821
GIANT WC_MALES_EUR	17	RABEP1	9135	5185557	790
GIANT WC_MALES_EUR	17	NUP88	4927	5289345	717
GIANT WC_MALES_EUR	17	RPAIN	84268	5322960	757
GIANT WC_MALES_EUR	17	B9D1	27077	19246482	953
GIANT WC_MALES_EUR	17	MAPK7	5598	19281033	934
GIANT WC_MALES_EUR	17	MFAP4	4239	19286754	911
GIANT WC_MALES_EUR	17	C17orf63	55731	27082995	1100
GIANT WC_MALES_EUR	17	PHF12	57649	27232270	1103
GIANT WC_MALES_EUR	18	NARS	4677	55267893	1085
GIANT WC_MALES_EUR	18	PQLC1	80148	77662419	350
GIANT WC_MALES_EUR	18	TXNL4A	10907	77732866	353
GIANT WC_MALES_EUR	18	ADNP2	22850	77866914	798
GIANT WC_MALES_EUR	18	PARD6G	84552	77915116	1484
GIANT WC_MALES_EUR	19	ARMC6	93436	19144386	1014
GIANT WC_MALES_EUR	19	SLC25A42	284439	19174802	1101
GIANT WC_MALES_EUR	19	PBX4	80714	19672521	737
GIANT WC_MALES_EUR	19	GMIP	51291	19740284	682
GIANT WC_MALES_EUR	19	ATP13A1	57130	19756009	738
GIANT WC_MALES_EUR	19	CCNE1	898	30302900	124
GIANT WC_MALES_EUR	19	KCTD15	79047	34287750	226
GIANT WC_MALES_EUR	19	SIRT2	22933	39369194	1269
GIANT WC_MALES_EUR	19	NFKBIB	4793	39390614	1243
GIANT WC_MALES_EUR	19	SARS2	54938	39405903	1277
GIANT WC_MALES_EUR	19	MRPS12	6183	39421347	1266
GIANT WC_MALES_EUR	19	FBXO17	115290	39432041	1328
GIANT WC_MALES_EUR	19	CYP2A6	1548	41349442	1641
GIANT WC_MALES_EUR	19	FBXO46	23403	46213886	21
GIANT WC_MALES_EUR	19	SIX5	147912	46268042	1734
GIANT WC_MALES_EUR	19	SLC8A2	6543	47931278	1404
GIANT WC_MALES_EUR	20	SIRPD	128646	1514896	829
GIANT WC_MALES_EUR	21	NRIP1	8204	16333555	383
GIANT WC_MALES_EUR	22	TUBGCP6	85378	50656117	1289
GIANT WC_MALES_EUR	22	HDAC10	83933	50683612	1209
GIANT WC_MALES_EUR	22	MAPK12	6300	50691330	1172
GIANT WC_MALES_EUR	22	MAPK11	5600	50702141	1131
GIANT WC_FEMALES_EUR	1	ENO1	2023	8921058	1130
GIANT WC_FEMALES_EUR	1	GRHL3	57822	24645811	1221
GIANT WC_FEMALES_EUR	1	JAK1	3716	65298905	1514
GIANT WC_FEMALES_EUR	1	DNAJB4	11080	78470635	70
GIANT WC_FEMALES_EUR	1	AHCYL1	10768	110527307	663
GIANT WC_FEMALES_EUR	1	RASAL2	9462	178062863	736
GIANT WC_FEMALES_EUR	1	RGL1	23179	183605207	745
GIANT WC_FEMALES_EUR	1	ELF3	1999	201979689	1369
GIANT WC_FEMALES_EUR	1	ATP2B4	493	203595927	767
GIANT WC_FEMALES_EUR	1	TMCC2	9911	205197037	456
GIANT WC_FEMALES_EUR	1	DYRK3	8444	206808880	862
GIANT WC_FEMALES_EUR	1	GALNT2	2590	230202955	1168
GIANT WC_FEMALES_EUR	2	THADA	63892	43457974	320
GIANT WC_FEMALES_EUR	2	AAK1	22848	69685126	1463
GIANT WC_FEMALES_EUR	2	BCL2L11	10018	111878490	1031
GIANT WC_FEMALES_EUR	2	SFT2D3	84826	128458596	1694
GIANT WC_FEMALES_EUR	2	ACMSD	130013	135596185	1030
GIANT WC_FEMALES_EUR	2	CCNT2	905	135676391	1065
GIANT WC_FEMALES_EUR	2	YSK4	80122	135722272	1131
GIANT WC_FEMALES_EUR	2	CXCR4	7852	136871918	1123
GIANT WC_FEMALES_EUR	2	BAZ2B	29994	160175489	1742
GIANT WC_FEMALES_EUR	2	KIAA1715	80856	176790409	1171
GIANT WC_FEMALES_EUR	2	UBE2E3	10477	181845111	1265
GIANT WC_FEMALES_EUR	2	TMEFF2	23671	192814746	1544
GIANT WC_FEMALES_EUR	2	WDR12	55759	203745322	1556
GIANT WC_FEMALES_EUR	2	ALS2CR8	79800	203776977	1741
GIANT WC_FEMALES_EUR	2	NBEAL1	65065	203879601	898
GIANT WC_FEMALES_EUR	2	RAPH1	65059	204298538	930
GIANT WC_FEMALES_EUR	2	TRAF3IP1	26146	239229184	1020
GIANT WC_FEMALES_EUR	3	TMEM45A	55076	100211462	1409
GIANT WC_FEMALES_EUR	3	GAP43	2596	115342150	1701
GIANT WC_FEMALES_EUR	3	CPNE4	131034	131253576	801
GIANT WC_FEMALES_EUR	3	TXNDC6	347736	137980278	1194
GIANT WC_FEMALES_EUR	3	MRAS	22808	138066624	861
GIANT WC_FEMALES_EUR	3	PIK3CB	5291	138374230	1470
GIANT WC_FEMALES_EUR	3	RASA2	5922	141205925	377
GIANT WC_FEMALES_EUR	3	GFM1	85476	158362316	1580
GIANT WC_FEMALES_EUR	4	FRYL	285527	48499379	1174
GIANT WC_FEMALES_EUR	4	OCIAD1	54940	48833059	632
GIANT WC_FEMALES_EUR	5	ZNF131	7690	43121641	355
GIANT WC_FEMALES_EUR	5	MGC42105	167359	43192326	978
GIANT WC_FEMALES_EUR	5	SSBP2	23635	80715671	1424
GIANT WC_FEMALES_EUR	5	LIX1	167410	96427573	863
GIANT WC_FEMALES_EUR	5	NR3C1	2908	142657495	1058
GIANT WC_FEMALES_EUR	5	FBXO38	81545	147763545	1716
GIANT WC_FEMALES_EUR	5	CAMK2A	815	149599053	1252
GIANT WC_FEMALES_EUR	5	GRIA1	2890	152870083	1626
GIANT WC_FEMALES_EUR	5	WWC1	23286	167719064	1294
GIANT WC_FEMALES_EUR	5	HK3	3101	176307869	1641
GIANT WC_FEMALES_EUR	6	HIST1H2BJ	8970	27100094	818
GIANT WC_FEMALES_EUR	6	HIST1H2AG	8969	27100816	826
GIANT WC_FEMALES_EUR	6	HIST1H2BK	85236	27106071	834
GIANT WC_FEMALES_EUR	6	FKSG83	83954	27292577	1729
GIANT WC_FEMALES_EUR	6	ZNF391	346157	27356523	1706
GIANT WC_FEMALES_EUR	6	HIST1H2AL	8332	27833106	1061
GIANT WC_FEMALES_EUR	6	HIST1H1B	3009	27834569	1068
GIANT WC_FEMALES_EUR	6	HIST1H3I	8354	27839622	1062
GIANT WC_FEMALES_EUR	6	HIST1H4L	8368	27840925	1066
GIANT WC_FEMALES_EUR	6	OR2B6	26212	27925018	480
GIANT WC_FEMALES_EUR	6	STK38	11329	36461668	1666
GIANT WC_FEMALES_EUR	6	TFAP2B	7021	50786438	16
GIANT WC_FEMALES_EUR	6	KLHL32	114792	97372495	1454
GIANT WC_FEMALES_EUR	7	RAC1	5879	6414125	1550
GIANT WC_FEMALES_EUR	7	DAGLB	221955	6448746	1371
GIANT WC_FEMALES_EUR	7	KDELR2	11014	6500711	1328
GIANT WC_FEMALES_EUR	7	FAM71F1	84691	128355442	1323
GIANT WC_FEMALES_EUR	7	CALU	813	128379345	1230
GIANT WC_FEMALES_EUR	7	KLF14	136259	130417395	1332
GIANT WC_FEMALES_EUR	7	LUC7L2	51631	139044633	1148
GIANT WC_FEMALES_EUR	7	REPIN1	29803	150065878	1359
GIANT WC_FEMALES_EUR	7	ZNF775	285971	150076405	1419
GIANT WC_FEMALES_EUR	7	NOM1	64434	156742416	1756
GIANT WC_FEMALES_EUR	7	MNX1	3110	156797546	1747
GIANT WC_FEMALES_EUR	8	SLC25A37	51312	23386362	209
GIANT WC_FEMALES_EUR	8	CPA6	57094	68334404	1657
GIANT WC_FEMALES_EUR	8	LAPTM4B	55353	98787808	1060
GIANT WC_FEMALES_EUR	8	MATN2	4147	98881310	1655
GIANT WC_FEMALES_EUR	8	NRBP2	340371	144915754	908
GIANT WC_FEMALES_EUR	8	EPPK1	83481	144939911	932
GIANT WC_FEMALES_EUR	10	C10orf47	254427	11865396	878
GIANT WC_FEMALES_EUR	10	ZNF25	219749	38238794	1427
GIANT WC_FEMALES_EUR	10	ZNF33A	7581	38299577	1630
GIANT WC_FEMALES_EUR	10	CHST3	9469	73724119	595
GIANT WC_FEMALES_EUR	11	CDC42BPG	55561	64591661	1652
GIANT WC_FEMALES_EUR	11	ATG2A	23130	64662003	1326
GIANT WC_FEMALES_EUR	11	PPP2R5B	5526	64692142	1269
GIANT WC_FEMALES_EUR	11	GPHA2	170589	64701942	1264
GIANT WC_FEMALES_EUR	12	ATP2B1	490	89981825	1507
GIANT WC_FEMALES_EUR	12	BTG1	694	92534053	1553
GIANT WC_FEMALES_EUR	15	SMAD3	4088	67358194	1137
GIANT WC_FEMALES_EUR	15	CSK	1445	75074424	177
GIANT WC_FEMALES_EUR	15	LMAN1L	79748	75105193	185
GIANT WC_FEMALES_EUR	15	CPLX3	594855	75118950	183
GIANT WC_FEMALES_EUR	15	ULK3	25989	75128458	182
GIANT WC_FEMALES_EUR	15	SCAMP2	10066	75137196	179
GIANT WC_FEMALES_EUR	15	MPI	4351	75182409	187
GIANT WC_FEMALES_EUR	15	C15orf17	57184	75192327	173
GIANT WC_FEMALES_EUR	15	COX5A	9377	75212616	162
GIANT WC_FEMALES_EUR	15	RPP25	54913	75247442	153
GIANT WC_FEMALES_EUR	15	SCAMP5	192683	75287875	390
GIANT WC_FEMALES_EUR	15	PPCDC	60490	75315926	414
GIANT WC_FEMALES_EUR	15	UBE2Q2	92912	76135621	735
GIANT WC_FEMALES_EUR	16	PPL	5493	4932507	145
GIANT WC_FEMALES_EUR	16	SEC14L5	9717	5008317	942
GIANT WC_FEMALES_EUR	16	SH2B1	25970	28875077	7
GIANT WC_FEMALES_EUR	16	ATP2A1	487	28889808	9
GIANT WC_FEMALES_EUR	16	RABEP2	79874	28915741	8
GIANT WC_FEMALES_EUR	16	CD19	930	28943259	14
GIANT WC_FEMALES_EUR	16	NFATC2IP	84901	28962317	40
GIANT WC_FEMALES_EUR	16	SPNS1	83985	28986095	54
GIANT WC_FEMALES_EUR	16	LAT	27040	28996146	121
GIANT WC_FEMALES_EUR	16	ZNF629	23361	30789769	1013
GIANT WC_FEMALES_EUR	16	SETD1A	9739	30968614	164
GIANT WC_FEMALES_EUR	16	HSD3B7	80270	30996518	158
GIANT WC_FEMALES_EUR	16	ZNF668	79759	31072163	105
GIANT WC_FEMALES_EUR	16	ZNF646	9726	31085742	104
GIANT WC_FEMALES_EUR	17	RABEP1	9135	5185557	263
GIANT WC_FEMALES_EUR	17	NUP88	4927	5289345	236
GIANT WC_FEMALES_EUR	17	RPAIN	84268	5322960	235
GIANT WC_FEMALES_EUR	17	COPZ2	51226	46103532	292
GIANT WC_FEMALES_EUR	17	NFE2L1	4779	46125685	295
GIANT WC_FEMALES_EUR	17	CBX1	10951	46147413	306
GIANT WC_FEMALES_EUR	17	SNX11	29916	46184919	316
GIANT WC_FEMALES_EUR	17	SKAP1	8631	46210801	400
GIANT WC_FEMALES_EUR	17	RECQL5	9400	73622949	1499
GIANT WC_FEMALES_EUR	17	NPTX1	4884	78440632	1689
GIANT WC_FEMALES_EUR	19	PDE4A	5141	10531332	1504
GIANT WC_FEMALES_EUR	19	KEAP1	9817	10596795	1301
GIANT WC_FEMALES_EUR	19	ATG4D	84971	10654646	1312
GIANT WC_FEMALES_EUR	19	DNM2	1785	10828728	1009
GIANT WC_FEMALES_EUR	19	ZNF14	7561	19821280	1271
GIANT WC_FEMALES_EUR	19	CCNE1	898	30302900	760
GIANT WC_FEMALES_EUR	19	CEBPA	1050	33790839	1106
GIANT WC_FEMALES_EUR	19	FBXO46	23403	46213886	42
GIANT WC_FEMALES_EUR	19	SIX5	147912	46268042	1750
GIANT WC_FEMALES_EUR	20	PLCB4	5332	9049700	754
GIANT WC_FEMALES_EUR	20	TOP1	7150	39657461	467
GIANT WC_FEMALES_EUR	20	RAE1	8480	55926144	1731
GIANT WHR_COMBINED_EUR	1	RERE	473	8412463	307
GIANT WHR_COMBINED_EUR	1	ENO1	2023	8921058	1223
GIANT WHR_COMBINED_EUR	1	GPR157	80045	9164475	1490
GIANT WHR_COMBINED_EUR	1	H6PD	9563	9294862	1505
GIANT WHR_COMBINED_EUR	1	SPSB1	80176	9352940	1699
GIANT WHR_COMBINED_EUR	1	HNRNPR	10236	23636275	441
GIANT WHR_COMBINED_EUR	1	ZNF436	80818	23685940	443
GIANT WHR_COMBINED_EUR	1	TCEA3	6920	23707554	496
GIANT WHR_COMBINED_EUR	1	GRHL3	57822	24645811	364
GIANT WHR_COMBINED_EUR	1	PIK3R3	8503	46505811	701
GIANT WHR_COMBINED_EUR	1	DNAJB4	11080	78470635	1405
GIANT WHR_COMBINED_EUR	1	AHCYL1	10768	110527307	339
GIANT WHR_COMBINED_EUR	1	FAM40A	85369	110577240	320
GIANT WHR_COMBINED_EUR	1	ALX3	257	110602996	1199
GIANT WHR_COMBINED_EUR	1	TRIM33	51592	114935398	1530
GIANT WHR_COMBINED_EUR	1	SMG7	9887	183441505	253
GIANT WHR_COMBINED_EUR	1	NCF2	4688	183524696	275
GIANT WHR_COMBINED_EUR	1	ELF3	1999	201979689	336
GIANT WHR_COMBINED_EUR	1	TMCC2	9911	205197037	292
GIANT WHR_COMBINED_EUR	1	INTS7	25896	212113740	1091
GIANT WHR_COMBINED_EUR	1	PPP2R5A	5525	212458878	391
GIANT WHR_COMBINED_EUR	1	TMEM206	55248	212537815	255
GIANT WHR_COMBINED_EUR	1	NENF	29937	212606228	266
GIANT WHR_COMBINED_EUR	2	ROCK2	9475	11321777	1079
GIANT WHR_COMBINED_EUR	2	RDH14	57665	18735988	605
GIANT WHR_COMBINED_EUR	2	NT5C1B	93034	18744136	610
GIANT WHR_COMBINED_EUR	2	CDC42EP3	10602	37870742	898
GIANT WHR_COMBINED_EUR	2	THADA	63892	43457974	645
GIANT WHR_COMBINED_EUR	2	CEP68	23177	65283494	1040
GIANT WHR_COMBINED_EUR	2	RAB1A	5861	65313987	1072
GIANT WHR_COMBINED_EUR	2	ACTR1B	10120	98272401	788
GIANT WHR_COMBINED_EUR	2	TSGA10	80705	99613723	1691
GIANT WHR_COMBINED_EUR	2	C2orf15	150590	99758184	1366
GIANT WHR_COMBINED_EUR	2	LIPT1	51601	99771417	1394
GIANT WHR_COMBINED_EUR	2	MITD1	129531	99785725	1324
GIANT WHR_COMBINED_EUR	2	MRPL30	51263	99797577	1302
GIANT WHR_COMBINED_EUR	2	IL1R1	3554	102770401	1547
GIANT WHR_COMBINED_EUR	2	ACOXL	55289	111490149	647
GIANT WHR_COMBINED_EUR	2	LIMS2	55679	128395995	1615
GIANT WHR_COMBINED_EUR	2	GPR17	2840	128403438	1541
GIANT WHR_COMBINED_EUR	2	SAP130	79595	128698790	600
GIANT WHR_COMBINED_EUR	2	FIGN	55137	164464117	1667
GIANT WHR_COMBINED_EUR	3	NCKIPSD	51517	48711277	699
GIANT WHR_COMBINED_EUR	3	PRKAR2A	5576	48788092	758
GIANT WHR_COMBINED_EUR	3	QRICH1	54870	49067141	740
GIANT WHR_COMBINED_EUR	3	QARS	5859	49133364	900
GIANT WHR_COMBINED_EUR	3	USP19	10869	49145478	939
GIANT WHR_COMBINED_EUR	3	LAMB2	3913	49158546	986
GIANT WHR_COMBINED_EUR	3	GAP43	2596	115342150	570
GIANT WHR_COMBINED_EUR	3	CPNE4	131034	131253576	452
GIANT WHR_COMBINED_EUR	3	ACAD11	84129	132276981	1131
GIANT WHR_COMBINED_EUR	3	UBA5	79876	132373289	914
GIANT WHR_COMBINED_EUR	3	NPHP3	27031	132399452	979
GIANT WHR_COMBINED_EUR	4	SH3BP2	6452	2794749	1260
GIANT WHR_COMBINED_EUR	4	FRYL	285527	48499379	131
GIANT WHR_COMBINED_EUR	4	OCIAD1	54940	48833059	149
GIANT WHR_COMBINED_EUR	4	TRIM2	23321	154074269	1323
GIANT WHR_COMBINED_EUR	5	CDH10	1008	24487208	1230
GIANT WHR_COMBINED_EUR	5	RPS23	6228	81569138	1116
GIANT WHR_COMBINED_EUR	5	IL5	3567	131877135	1069
GIANT WHR_COMBINED_EUR	5	PCBD2	84105	134240809	1540
GIANT WHR_COMBINED_EUR	5	CATSPER3	347732	134303595	1119
GIANT WHR_COMBINED_EUR	5	MGAT1	4245	180217540	663
GIANT WHR_COMBINED_EUR	6	RBM24	221662	17281808	1138
GIANT WHR_COMBINED_EUR	6	OR2B6	26212	27925018	488
GIANT WHR_COMBINED_EUR	6	HCG27	253018	31165536	1299
GIANT WHR_COMBINED_EUR	6	APOM	55937	31623670	709
GIANT WHR_COMBINED_EUR	6	C6orf47	57827	31626074	707
GIANT WHR_COMBINED_EUR	6	CSNK2B	1460	31633656	748
GIANT WHR_COMBINED_EUR	6	C6orf26	401251	31730772	471
GIANT WHR_COMBINED_EUR	6	C6orf27	80737	31733370	453
GIANT WHR_COMBINED_EUR	6	HSPA1L	3305	31777395	1083
GIANT WHR_COMBINED_EUR	6	TNXB	7148	31976196	295
GIANT WHR_COMBINED_EUR	6	FKBPL	63943	32096483	300
GIANT WHR_COMBINED_EUR	6	PRRT1	80863	32116139	346
GIANT WHR_COMBINED_EUR	6	PPT2	9374	32121228	356
GIANT WHR_COMBINED_EUR	6	AGPAT1	10554	32135982	1492
GIANT WHR_COMBINED_EUR	6	RNF5	6048	32146161	1620
GIANT WHR_COMBINED_EUR	6	AGER	177	32148745	1657
GIANT WHR_COMBINED_EUR	6	PBX2	5089	32152509	1741
GIANT WHR_COMBINED_EUR	6	C6orf10	10665	32260474	273
GIANT WHR_COMBINED_EUR	6	BTNL2	56244	32362512	334
GIANT WHR_COMBINED_EUR	6	HLA-DRB5	3127	32485153	373
GIANT WHR_COMBINED_EUR	6	GUCA1A	2978	42123143	861
GIANT WHR_COMBINED_EUR	6	TFAP2B	7021	50786438	52
GIANT WHR_COMBINED_EUR	6	KLHL32	114792	97372495	628
GIANT WHR_COMBINED_EUR	7	RAC1	5879	6414125	640
GIANT WHR_COMBINED_EUR	7	DAGLB	221955	6448746	668
GIANT WHR_COMBINED_EUR	7	KDELR2	11014	6500711	706
GIANT WHR_COMBINED_EUR	7	SNX10	29887	26331514	1264
GIANT WHR_COMBINED_EUR	7	HOXA1	3198	27132613	1550
GIANT WHR_COMBINED_EUR	7	HOXA2	3199	27139972	1656
GIANT WHR_COMBINED_EUR	7	HOXA3	3200	27145808	1618
GIANT WHR_COMBINED_EUR	7	MDFIC	29969	114562208	1035
GIANT WHR_COMBINED_EUR	7	PARP12	64761	139723548	1150
GIANT WHR_COMBINED_EUR	7	JHDM1D	80853	139784545	1165
GIANT WHR_COMBINED_EUR	8	RAB11FIP1	80223	37716464	1099
GIANT WHR_COMBINED_EUR	8	TOX	9760	59717976	516
GIANT WHR_COMBINED_EUR	9	CRB2	286204	126118447	913
GIANT WHR_COMBINED_EUR	9	NR6A1	2649	127284702	1679
GIANT WHR_COMBINED_EUR	10	DDIT4	54541	74033676	1389
GIANT WHR_COMBINED_EUR	10	DNAJB12	54788	74092587	1609
GIANT WHR_COMBINED_EUR	10	HHEX	3087	94449680	579
GIANT WHR_COMBINED_EUR	10	DUSP5	1847	112257624	1279
GIANT WHR_COMBINED_EUR	10	DOCK1	1793	128594022	421
GIANT WHR_COMBINED_EUR	11	ASCL2	430	2289727	1499
GIANT WHR_COMBINED_EUR	11	TSPAN32	10077	2323242	1456
GIANT WHR_COMBINED_EUR	11	TTC17	55761	43380434	1452
GIANT WHR_COMBINED_EUR	11	MACROD1	28992	63766029	1232
GIANT WHR_COMBINED_EUR	11	STIP1	10963	63953586	1473
GIANT WHR_COMBINED_EUR	11	FERMT3	83706	63974151	1384
GIANT WHR_COMBINED_EUR	11	CDC42BPG	55561	64591661	502
GIANT WHR_COMBINED_EUR	11	EHD1	10938	64620207	508
GIANT WHR_COMBINED_EUR	12	TULP3	7289	3000032	1748
GIANT WHR_COMBINED_EUR	12	LRP6	4040	12268960	1670
GIANT WHR_COMBINED_EUR	12	CALCOCO1	57658	54104901	446
GIANT WHR_COMBINED_EUR	12	OSBPL8	114882	76745577	1135
GIANT WHR_COMBINED_EUR	12	ATP2B1	490	89981825	351
GIANT WHR_COMBINED_EUR	12	ZNF664	144348	124457669	45
GIANT WHR_COMBINED_EUR	13	CAB39L	81617	49882785	170
GIANT WHR_COMBINED_EUR	13	DNAJC3	5611	96329392	1524
GIANT WHR_COMBINED_EUR	14	TRAF3	7187	103243815	934
GIANT WHR_COMBINED_EUR	15	KLF13	51621	31619082	140
GIANT WHR_COMBINED_EUR	15	OTUD7A	161725	31775328	1188
GIANT WHR_COMBINED_EUR	15	USP3	9960	63796809	1647
GIANT WHR_COMBINED_EUR	15	SMAD3	4088	67358194	874
GIANT WHR_COMBINED_EUR	16	SH2B1	25970	28875077	105
GIANT WHR_COMBINED_EUR	16	ATP2A1	487	28889808	127
GIANT WHR_COMBINED_EUR	16	RABEP2	79874	28915741	121
GIANT WHR_COMBINED_EUR	16	CD19	930	28943259	123
GIANT WHR_COMBINED_EUR	16	NFATC2IP	84901	28962317	237
GIANT WHR_COMBINED_EUR	16	SPNS1	83985	28986095	850
GIANT WHR_COMBINED_EUR	16	LAT	27040	28996146	820
GIANT WHR_COMBINED_EUR	16	ACSF3	197322	89160253	1564
GIANT WHR_COMBINED_EUR	17	HIC1	3090	1958392	553
GIANT WHR_COMBINED_EUR	17	SPNS2	124976	4402128	759
GIANT WHR_COMBINED_EUR	17	MYBBP1A	10514	4442190	688
GIANT WHR_COMBINED_EUR	17	GGT6	124975	4460221	698
GIANT WHR_COMBINED_EUR	17	EPN2	22905	19140689	475
GIANT WHR_COMBINED_EUR	17	C17orf63	55731	27082995	1345
GIANT WHR_COMBINED_EUR	17	PHF12	57649	27232270	1280
GIANT WHR_COMBINED_EUR	17	NMT1	4836	43138679	1346
GIANT WHR_COMBINED_EUR	17	PLCD3	113026	43189007	1428
GIANT WHR_COMBINED_EUR	17	ACBD4	79777	43209966	1347
GIANT WHR_COMBINED_EUR	17	HEXIM1	10614	43224683	1238
GIANT WHR_COMBINED_EUR	17	HEXIM2	124790	43238263	1098
GIANT WHR_COMBINED_EUR	17	COPZ2	51226	46103532	299
GIANT WHR_COMBINED_EUR	17	NFE2L1	4779	46125685	288
GIANT WHR_COMBINED_EUR	17	CBX1	10951	46147413	306
GIANT WHR_COMBINED_EUR	17	SNX11	29916	46184919	316
GIANT WHR_COMBINED_EUR	17	SKAP1	8631	46210801	417
GIANT WHR_COMBINED_EUR	17	APOH	350	64208146	1292
GIANT WHR_COMBINED_EUR	17	AATK	9625	79091095	1231
GIANT WHR_COMBINED_EUR	17	AZI1	22994	79163392	1271
GIANT WHR_COMBINED_EUR	18	KIAA1328	57536	34409079	922
GIANT WHR_COMBINED_EUR	19	AP3D1	8943	2100992	1066
GIANT WHR_COMBINED_EUR	19	DOT1L	84444	2164147	1057
GIANT WHR_COMBINED_EUR	19	ZNF14	7561	19821280	838
GIANT WHR_COMBINED_EUR	19	CCNE1	898	30302900	240
GIANT WHR_COMBINED_EUR	19	CEBPA	1050	33790839	38
GIANT WHR_COMBINED_EUR	19	ZNF570	148268	37959981	631
GIANT WHR_COMBINED_EUR	19	ZNF571	51276	38055154	746
GIANT WHR_COMBINED_EUR	19	FBXO46	23403	46213886	30
GIANT WHR_COMBINED_EUR	19	PRKCG	5582	54385466	1676
GIANT WHR_COMBINED_EUR	19	CACNG7	59284	54415990	1751
GIANT WHR_COMBINED_EUR	20	SIRPB1	10326	1545028	538
GIANT WHR_COMBINED_EUR	21	HSF2BP	11077	44949071	1261
GIANT WHR_COMBINED_EUR	21	RRP1B	23076	45079431	1049
GIANT WHR_COMBINED_EUR	22	DGCR2	9993	19023794	1506
GIANT WHR_COMBINED_EUR	22	CHEK2	11200	29083730	101
GIANT WHR_COMBINED_EUR	22	HSCB	150274	29138042	94
GIANT WHR_COMBINED_EUR	22	CCDC117	150275	29168661	97
GIANT WHR_COMBINED_EUR	22	XBP1	7494	29190547	91
GIANT WHR_COMBINED_EUR	22	SEC14L2	23541	30792929	924
GIANT WHR_MALES_EUR	1	RERE	473	8412463	365
GIANT WHR_MALES_EUR	1	GPR157	80045	9164475	530
GIANT WHR_MALES_EUR	1	PLA2G2A	5320	20301923	1169
GIANT WHR_MALES_EUR	1	C1orf128	57095	24104875	1662
GIANT WHR_MALES_EUR	1	LYPLA2	11313	24117645	1658
GIANT WHR_MALES_EUR	1	GALE	2582	24122088	1673
GIANT WHR_MALES_EUR	1	HMGCL	3155	24128366	1700
GIANT WHR_MALES_EUR	1	GRHL3	57822	24645811	1455
GIANT WHR_MALES_EUR	1	DNAJB4	11080	78470635	404
GIANT WHR_MALES_EUR	1	POU2F1	5451	167190065	1600
GIANT WHR_MALES_EUR	1	SMG7	9887	183441505	1101
GIANT WHR_MALES_EUR	1	NCF2	4688	183524696	1209
GIANT WHR_MALES_EUR	1	INTS7	25896	212113740	72
GIANT WHR_MALES_EUR	2	SMC6	79677	17845078	1431
GIANT WHR_MALES_EUR	2	RDH14	57665	18735988	674
GIANT WHR_MALES_EUR	2	NT5C1B	93034	18744136	663
GIANT WHR_MALES_EUR	2	BIRC6	57448	32582095	1451
GIANT WHR_MALES_EUR	2	CDC42EP3	10602	37870742	981
GIANT WHR_MALES_EUR	2	C2orf55	343990	99410308	1303
GIANT WHR_MALES_EUR	2	ACOXL	55289	111490149	885
GIANT WHR_MALES_EUR	2	BCL2L11	10018	111878490	568
GIANT WHR_MALES_EUR	2	SAP130	79595	128698790	1545
GIANT WHR_MALES_EUR	2	GTF3C3	9330	197629102	1189
GIANT WHR_MALES_EUR	2	C2orf66	401027	197670008	1122
GIANT WHR_MALES_EUR	2	PGAP1	80055	197697727	1205
GIANT WHR_MALES_EUR	2	KIF1A	547	241653183	772
GIANT WHR_MALES_EUR	3	LMCD1	29995	8543510	928
GIANT WHR_MALES_EUR	3	QRICH1	54870	49067141	1536
GIANT WHR_MALES_EUR	3	BTLA	151888	112182812	435
GIANT WHR_MALES_EUR	3	LRRC58	116064	120043575	1328
GIANT WHR_MALES_EUR	4	LNX1	84708	54326436	1678
GIANT WHR_MALES_EUR	5	LHFPL2	10184	77781037	844
GIANT WHR_MALES_EUR	5	RPS23	6228	81569138	1315
GIANT WHR_MALES_EUR	5	NR2F1	7025	92919042	1414
GIANT WHR_MALES_EUR	5	CATSPER3	347732	134303595	1031
GIANT WHR_MALES_EUR	5	FABP6	2172	159614373	488
GIANT WHR_MALES_EUR	5	CCNJL	79616	159678670	536
GIANT WHR_MALES_EUR	6	OR2B6	26212	27925018	589
GIANT WHR_MALES_EUR	6	NKAPL	222698	28227097	1638
GIANT WHR_MALES_EUR	6	ZNF187	7741	28234787	1636
GIANT WHR_MALES_EUR	6	PGBD1	84547	28249313	1747
GIANT WHR_MALES_EUR	6	ZNF323	64288	28292514	1472
GIANT WHR_MALES_EUR	6	C6orf15	29113	31078999	958
GIANT WHR_MALES_EUR	6	PSORS1C1	170679	31082607	839
GIANT WHR_MALES_EUR	6	CDSN	1041	31082864	1043
GIANT WHR_MALES_EUR	6	PSORS1C2	170680	31105310	1004
GIANT WHR_MALES_EUR	6	CCHCR1	54535	31110215	1045
GIANT WHR_MALES_EUR	6	TCF19	6941	31126302	1089
GIANT WHR_MALES_EUR	6	POU5F1	5460	31132113	860
GIANT WHR_MALES_EUR	6	HCG27	253018	31165536	690
GIANT WHR_MALES_EUR	6	APOM	55937	31623670	546
GIANT WHR_MALES_EUR	6	C6orf47	57827	31626074	542
GIANT WHR_MALES_EUR	6	CSNK2B	1460	31633656	626
GIANT WHR_MALES_EUR	6	C6orf26	401251	31730772	183
GIANT WHR_MALES_EUR	6	C6orf27	80737	31733370	173
GIANT WHR_MALES_EUR	6	HSPA1L	3305	31777395	338
GIANT WHR_MALES_EUR	6	TNXB	7148	31976196	111
GIANT WHR_MALES_EUR	6	FKBPL	63943	32096483	114
GIANT WHR_MALES_EUR	6	PRRT1	80863	32116139	124
GIANT WHR_MALES_EUR	6	PPT2	9374	32121228	132
GIANT WHR_MALES_EUR	6	AGPAT1	10554	32135982	391
GIANT WHR_MALES_EUR	6	RNF5	6048	32146161	452
GIANT WHR_MALES_EUR	6	AGER	177	32148745	459
GIANT WHR_MALES_EUR	6	PBX2	5089	32152509	503
GIANT WHR_MALES_EUR	6	GPSM3	63940	32158542	585
GIANT WHR_MALES_EUR	6	NOTCH4	4855	32162619	679
GIANT WHR_MALES_EUR	6	C6orf10	10665	32260474	616
GIANT WHR_MALES_EUR	6	BTNL2	56244	32362512	919
GIANT WHR_MALES_EUR	6	UBR2	23304	42531759	1417
GIANT WHR_MALES_EUR	6	PRPH2	5961	42664332	1419
GIANT WHR_MALES_EUR	6	MEP1A	4224	46761093	1177
GIANT WHR_MALES_EUR	6	TFAP2B	7021	50786438	3
GIANT WHR_MALES_EUR	6	KLHL32	114792	97372495	599
GIANT WHR_MALES_EUR	6	ARHGAP18	93663	129898239	774
GIANT WHR_MALES_EUR	7	HOXA1	3198	27132613	1406
GIANT WHR_MALES_EUR	7	HOXA2	3199	27139972	1500
GIANT WHR_MALES_EUR	7	HOXA3	3200	27145808	1487
GIANT WHR_MALES_EUR	7	EGFR	1956	55086724	1462
GIANT WHR_MALES_EUR	7	ZNF479	90827	57187325	1394
GIANT WHR_MALES_EUR	7	AKR1D1	6718	137761177	1333
GIANT WHR_MALES_EUR	8	HMBOX1	79618	28747910	539
GIANT WHR_MALES_EUR	8	TOX	9760	59717976	133
GIANT WHR_MALES_EUR	8	NECAB1	64168	91803920	1570
GIANT WHR_MALES_EUR	8	TMEM55A	55529	92006501	113
GIANT WHR_MALES_EUR	9	PCSK5	5125	78505559	293
GIANT WHR_MALES_EUR	9	CRB2	286204	126118447	662
GIANT WHR_MALES_EUR	9	C9orf9	11092	135754289	782
GIANT WHR_MALES_EUR	10	MLLT10	8028	21823100	384
GIANT WHR_MALES_EUR	10	FRAT1	10023	99079021	1584
GIANT WHR_MALES_EUR	10	FRAT2	23401	99092253	1642
GIANT WHR_MALES_EUR	10	EMX2	2018	119301955	518
GIANT WHR_MALES_EUR	10	BAG3	9531	121410881	457
GIANT WHR_MALES_EUR	10	PTPRE	5791	129705324	473
GIANT WHR_MALES_EUR	10	MKI67	4288	129894924	669
GIANT WHR_MALES_EUR	11	SLC17A6	57084	22359666	533
GIANT WHR_MALES_EUR	11	SLCO2B1	11309	74862031	1713
GIANT WHR_MALES_EUR	12	TULP3	7289	3000032	110
GIANT WHR_MALES_EUR	12	RPAP3	79657	48055714	747
GIANT WHR_MALES_EUR	12	IGFBP6	3489	53491435	1385
GIANT WHR_MALES_EUR	12	SOAT2	8435	53497273	1038
GIANT WHR_MALES_EUR	12	MTERFD3	80298	107371068	879
GIANT WHR_MALES_EUR	13	CAB39L	81617	49882785	367
GIANT WHR_MALES_EUR	13	CDC16	8881	115000361	1396
GIANT WHR_MALES_EUR	14	GALNTL1	57452	69726680	562
GIANT WHR_MALES_EUR	14	ESRRB	2103	76837689	1579
GIANT WHR_MALES_EUR	14	TRAF3	7187	103243815	23
GIANT WHR_MALES_EUR	14	AMN	81693	103388992	340
GIANT WHR_MALES_EUR	14	CDC42BPB	9578	103398715	443
GIANT WHR_MALES_EUR	14	MARK3	4140	103851700	1549
GIANT WHR_MALES_EUR	15	DYX1C1	161582	55709953	432
GIANT WHR_MALES_EUR	15	FAM63B	54629	59063392	1000
GIANT WHR_MALES_EUR	15	SMAD3	4088	67358194	181
GIANT WHR_MALES_EUR	15	CSPG4	1464	75966662	1032
GIANT WHR_MALES_EUR	15	CHRNA3	1136	78885394	1320
GIANT WHR_MALES_EUR	15	CHRNB4	1143	78916635	1433
GIANT WHR_MALES_EUR	15	KIAA1024	23251	79724857	1140
GIANT WHR_MALES_EUR	16	KIAA0556	23247	27561467	1486
GIANT WHR_MALES_EUR	16	SH2B1	25970	28875077	28
GIANT WHR_MALES_EUR	16	ATP2A1	487	28889808	30
GIANT WHR_MALES_EUR	16	RABEP2	79874	28915741	29
GIANT WHR_MALES_EUR	16	CD19	930	28943259	32
GIANT WHR_MALES_EUR	16	NFATC2IP	84901	28962317	78
GIANT WHR_MALES_EUR	16	SPNS1	83985	28986095	376
GIANT WHR_MALES_EUR	16	LAT	27040	28996146	375
GIANT WHR_MALES_EUR	16	KLHDC4	54758	87741417	1705
GIANT WHR_MALES_EUR	17	HIC1	3090	1958392	1665
GIANT WHR_MALES_EUR	17	RABEP1	9135	5185557	668
GIANT WHR_MALES_EUR	17	NUP88	4927	5289345	673
GIANT WHR_MALES_EUR	17	RPAIN	84268	5322960	755
GIANT WHR_MALES_EUR	17	ASGR1	432	7076750	1738
GIANT WHR_MALES_EUR	17	DLG4	1742	7093209	484
GIANT WHR_MALES_EUR	17	ACADVL	37	7123152	437
GIANT WHR_MALES_EUR	17	DVL2	1856	7128660	466
GIANT WHR_MALES_EUR	17	PHF23	79142	7138346	467
GIANT WHR_MALES_EUR	17	GABARAP	11337	7143737	431
GIANT WHR_MALES_EUR	17	C17orf81	23587	7155371	478
GIANT WHR_MALES_EUR	17	CLDN7	1366	7163221	462
GIANT WHR_MALES_EUR	17	B9D1	27077	19246482	1550
GIANT WHR_MALES_EUR	17	MAPK7	5598	19281033	1523
GIANT WHR_MALES_EUR	17	MFAP4	4239	19286754	1483
GIANT WHR_MALES_EUR	17	C17orf63	55731	27082995	254
GIANT WHR_MALES_EUR	17	PHF12	57649	27232270	121
GIANT WHR_MALES_EUR	18	KIAA1328	57536	34409079	854
GIANT WHR_MALES_EUR	18	NARS	4677	55267893	1204
GIANT WHR_MALES_EUR	18	PQLC1	80148	77662419	954
GIANT WHR_MALES_EUR	18	TXNL4A	10907	77732866	1003
GIANT WHR_MALES_EUR	19	AP3D1	8943	2100992	53
GIANT WHR_MALES_EUR	19	DOT1L	84444	2164147	52
GIANT WHR_MALES_EUR	19	PLEKHJ1	55111	2233154	202
GIANT WHR_MALES_EUR	19	SLC25A42	284439	19174802	713
GIANT WHR_MALES_EUR	19	PBX4	80714	19672521	1494
GIANT WHR_MALES_EUR	19	CCNE1	898	30302900	292
GIANT WHR_MALES_EUR	19	CEBPA	1050	33790839	174
GIANT WHR_MALES_EUR	19	KCTD15	79047	34287750	428
GIANT WHR_MALES_EUR	19	HNRNPL	3191	39327027	966
GIANT WHR_MALES_EUR	19	SIRT2	22933	39369194	1028
GIANT WHR_MALES_EUR	19	NFKBIB	4793	39390614	1034
GIANT WHR_MALES_EUR	19	SARS2	54938	39405903	1088
GIANT WHR_MALES_EUR	19	MRPS12	6183	39421347	1129
GIANT WHR_MALES_EUR	19	FBXO17	115290	39432041	1144
GIANT WHR_MALES_EUR	19	FBXO46	23403	46213886	9
GIANT WHR_MALES_EUR	19	DMPK	1760	46272975	848
GIANT WHR_MALES_EUR	19	DMWD	1762	46286263	913
GIANT WHR_MALES_EUR	19	SLC8A2	6543	47931278	677
GIANT WHR_MALES_EUR	22	CHEK2	11200	29083730	118
GIANT WHR_MALES_EUR	22	HSCB	150274	29138042	112
GIANT WHR_MALES_EUR	22	CCDC117	150275	29168661	100
GIANT WHR_MALES_EUR	22	XBP1	7494	29190547	93
GIANT WHR_FEMALES_EUR	1	HNRNPR	10236	23636275	242
GIANT WHR_FEMALES_EUR	1	ZNF436	80818	23685940	229
GIANT WHR_FEMALES_EUR	1	TCEA3	6920	23707554	280
GIANT WHR_FEMALES_EUR	1	GRHL3	57822	24645811	615
GIANT WHR_FEMALES_EUR	1	AHCYL1	10768	110527307	373
GIANT WHR_FEMALES_EUR	1	FAM40A	85369	110577240	552
GIANT WHR_FEMALES_EUR	1	TRIM33	51592	114935398	1717
GIANT WHR_FEMALES_EUR	1	SMG7	9887	183441505	1003
GIANT WHR_FEMALES_EUR	1	NCF2	4688	183524696	986
GIANT WHR_FEMALES_EUR	1	ELF3	1999	201979689	1732
GIANT WHR_FEMALES_EUR	1	ATP2B4	493	203595927	1225
GIANT WHR_FEMALES_EUR	1	TMCC2	9911	205197037	54
GIANT WHR_FEMALES_EUR	1	HSD11B1	3290	209859549	703
GIANT WHR_FEMALES_EUR	1	PPP2R5A	5525	212458878	183
GIANT WHR_FEMALES_EUR	1	TMEM206	55248	212537815	172
GIANT WHR_FEMALES_EUR	1	NENF	29937	212606228	197
GIANT WHR_FEMALES_EUR	1	GALNT2	2590	230202955	539
GIANT WHR_FEMALES_EUR	2	BRE	9577	28113481	1362
GIANT WHR_FEMALES_EUR	2	STRN	6801	37075471	435
GIANT WHR_FEMALES_EUR	2	HEATR5B	54497	37208152	411
GIANT WHR_FEMALES_EUR	2	CCDC75	253635	37311593	328
GIANT WHR_FEMALES_EUR	2	EIF2AK2	5610	37333698	352
GIANT WHR_FEMALES_EUR	2	THADA	63892	43457974	50
GIANT WHR_FEMALES_EUR	2	CEP68	23177	65283494	444
GIANT WHR_FEMALES_EUR	2	RAB1A	5861	65313987	441
GIANT WHR_FEMALES_EUR	2	IL1R1	3554	102770401	452
GIANT WHR_FEMALES_EUR	2	IL1RL2	8808	102803432	1433
GIANT WHR_FEMALES_EUR	2	LIMS2	55679	128395995	1018
GIANT WHR_FEMALES_EUR	2	GPR17	2840	128403438	980
GIANT WHR_FEMALES_EUR	2	TRAF3IP1	26146	239229184	778
GIANT WHR_FEMALES_EUR	3	QRICH1	54870	49067141	1565
GIANT WHR_FEMALES_EUR	3	QARS	5859	49133364	1376
GIANT WHR_FEMALES_EUR	3	GAP43	2596	115342150	820
GIANT WHR_FEMALES_EUR	3	CPNE4	131034	131253576	831
GIANT WHR_FEMALES_EUR	3	ACAD11	84129	132276981	554
GIANT WHR_FEMALES_EUR	3	UBA5	79876	132373289	499
GIANT WHR_FEMALES_EUR	3	NPHP3	27031	132399452	527
GIANT WHR_FEMALES_EUR	4	TNIP2	79155	2743386	1214
GIANT WHR_FEMALES_EUR	4	SH3BP2	6452	2794749	622
GIANT WHR_FEMALES_EUR	4	GRK4	2868	2965342	766
GIANT WHR_FEMALES_EUR	4	HTT	3064	3076407	543
GIANT WHR_FEMALES_EUR	4	FRYL	285527	48499379	185
GIANT WHR_FEMALES_EUR	4	OCIAD1	54940	48833059	158
GIANT WHR_FEMALES_EUR	5	ACOT12	134526	80625946	640
GIANT WHR_FEMALES_EUR	5	TXNDC15	79770	134209459	728
GIANT WHR_FEMALES_EUR	5	PCBD2	84105	134240809	834
GIANT WHR_FEMALES_EUR	5	CATSPER3	347732	134303595	878
GIANT WHR_FEMALES_EUR	5	HMP19	51617	173472723	935
GIANT WHR_FEMALES_EUR	6	LRRC16A	55604	25279655	1630
GIANT WHR_FEMALES_EUR	6	OR2B6	26212	27925018	1574
GIANT WHR_FEMALES_EUR	6	C6orf15	29113	31078999	1725
GIANT WHR_FEMALES_EUR	6	PSORS1C1	170679	31082607	1471
GIANT WHR_FEMALES_EUR	6	PSORS1C2	170680	31105310	1684
GIANT WHR_FEMALES_EUR	6	CCHCR1	54535	31110215	1649
GIANT WHR_FEMALES_EUR	6	POU5F1	5460	31132113	1373
GIANT WHR_FEMALES_EUR	6	APOM	55937	31623670	404
GIANT WHR_FEMALES_EUR	6	C6orf47	57827	31626074	403
GIANT WHR_FEMALES_EUR	6	CSNK2B	1460	31633656	464
GIANT WHR_FEMALES_EUR	6	TNXB	7148	31976196	689
GIANT WHR_FEMALES_EUR	6	FKBPL	63943	32096483	981
GIANT WHR_FEMALES_EUR	6	PRRT1	80863	32116139	976
GIANT WHR_FEMALES_EUR	6	PPT2	9374	32121228	1129
GIANT WHR_FEMALES_EUR	6	EGFL8	80864	32132381	1111
GIANT WHR_FEMALES_EUR	6	AGPAT1	10554	32135982	1568
GIANT WHR_FEMALES_EUR	6	RNF5	6048	32146161	1697
GIANT WHR_FEMALES_EUR	6	AGER	177	32148745	1645
GIANT WHR_FEMALES_EUR	6	C6orf10	10665	32260474	477
GIANT WHR_FEMALES_EUR	6	BTNL2	56244	32362512	582
GIANT WHR_FEMALES_EUR	6	HLA-DRB5	3127	32485153	191
GIANT WHR_FEMALES_EUR	6	TFAP2B	7021	50786438	644
GIANT WHR_FEMALES_EUR	7	RAC1	5879	6414125	1478
GIANT WHR_FEMALES_EUR	7	DAGLB	221955	6448746	1277
GIANT WHR_FEMALES_EUR	7	SNX10	29887	26331514	88
GIANT WHR_FEMALES_EUR	7	MDFIC	29969	114562208	1024
GIANT WHR_FEMALES_EUR	7	KLF14	136259	130417395	386
GIANT WHR_FEMALES_EUR	7	NOM1	64434	156742416	1696
GIANT WHR_FEMALES_EUR	8	GINS4	84296	41386724	1325
GIANT WHR_FEMALES_EUR	8	AGPAT6	137964	41435706	1218
GIANT WHR_FEMALES_EUR	8	LRRCC1	85444	86019322	797
GIANT WHR_FEMALES_EUR	8	LAPTM4B	55353	98787808	659
GIANT WHR_FEMALES_EUR	8	MATN2	4147	98881310	985
GIANT WHR_FEMALES_EUR	9	NR6A1	2649	127284702	299
GIANT WHR_FEMALES_EUR	10	ECHDC3	79746	11784355	682
GIANT WHR_FEMALES_EUR	10	DDIT4	54541	74033676	1081
GIANT WHR_FEMALES_EUR	10	DNAJB12	54788	74092587	1091
GIANT WHR_FEMALES_EUR	10	DUSP5	1847	112257624	1116
GIANT WHR_FEMALES_EUR	11	API5	8539	43333504	1056
GIANT WHR_FEMALES_EUR	11	TTC17	55761	43380434	517
GIANT WHR_FEMALES_EUR	11	MACROD1	28992	63766029	41
GIANT WHR_FEMALES_EUR	11	STIP1	10963	63953586	160
GIANT WHR_FEMALES_EUR	11	FERMT3	83706	63974151	144
GIANT WHR_FEMALES_EUR	11	TRPT1	83707	63991270	141
GIANT WHR_FEMALES_EUR	11	NUDT22	84304	63993737	143
GIANT WHR_FEMALES_EUR	11	DNAJC4	3338	63997752	142
GIANT WHR_FEMALES_EUR	11	VEGFB	7423	64002265	140
GIANT WHR_FEMALES_EUR	11	FKBP2	2286	64008412	149
GIANT WHR_FEMALES_EUR	11	PPP1R14B	26472	64011950	148
GIANT WHR_FEMALES_EUR	11	CDC42BPG	55561	64591661	1673
GIANT WHR_FEMALES_EUR	12	RACGAP1	29127	50382944	635
GIANT WHR_FEMALES_EUR	12	CALCOCO1	57658	54104901	698
GIANT WHR_FEMALES_EUR	12	ATP2B1	490	89981825	793
GIANT WHR_FEMALES_EUR	12	RFX4	5992	106977032	1017
GIANT WHR_FEMALES_EUR	12	LRRC43	254050	122652265	1109
GIANT WHR_FEMALES_EUR	12	B3GNT4	79369	122688227	1002
GIANT WHR_FEMALES_EUR	12	DIABLO	56616	122692208	1037
GIANT WHR_FEMALES_EUR	12	VPS33A	65082	122716093	1058
GIANT WHR_FEMALES_EUR	12	CLIP1	6249	122755980	1302
GIANT WHR_FEMALES_EUR	12	ZNF664	144348	124457669	20
GIANT WHR_FEMALES_EUR	13	GTF2F2	2963	45694630	1231
GIANT WHR_FEMALES_EUR	13	TPT1	7178	45911303	770
GIANT WHR_FEMALES_EUR	13	SLC25A30	253512	45967453	1033
GIANT WHR_FEMALES_EUR	13	CAB39L	81617	49882785	902
GIANT WHR_FEMALES_EUR	14	LGMN	5641	93170151	1563
GIANT WHR_FEMALES_EUR	15	KLF13	51621	31619082	346
GIANT WHR_FEMALES_EUR	15	OTUD7A	161725	31775328	940
GIANT WHR_FEMALES_EUR	15	USP3	9960	63796809	1294
GIANT WHR_FEMALES_EUR	15	CSK	1445	75074424	104
GIANT WHR_FEMALES_EUR	15	LMAN1L	79748	75105193	192
GIANT WHR_FEMALES_EUR	15	CPLX3	594855	75118950	189
GIANT WHR_FEMALES_EUR	15	ULK3	25989	75128458	188
GIANT WHR_FEMALES_EUR	15	SCAMP2	10066	75137196	230
GIANT WHR_FEMALES_EUR	15	MPI	4351	75182409	302
GIANT WHR_FEMALES_EUR	15	C15orf17	57184	75192327	276
GIANT WHR_FEMALES_EUR	15	COX5A	9377	75212616	275
GIANT WHR_FEMALES_EUR	15	RPP25	54913	75247442	126
GIANT WHR_FEMALES_EUR	15	SCAMP5	192683	75287875	157
GIANT WHR_FEMALES_EUR	15	PPCDC	60490	75315926	178
GIANT WHR_FEMALES_EUR	16	SETD1A	9739	30968614	1176
GIANT WHR_FEMALES_EUR	16	HSD3B7	80270	30996518	1168
GIANT WHR_FEMALES_EUR	16	ITGAX	3687	31366508	483
GIANT WHR_FEMALES_EUR	17	CCR7	1236	38710021	598
GIANT WHR_FEMALES_EUR	17	SMARCE1	6605	38783975	450
GIANT WHR_FEMALES_EUR	17	HEXIM2	124790	43238263	1747
GIANT WHR_FEMALES_EUR	17	COPZ2	51226	46103532	418
GIANT WHR_FEMALES_EUR	17	NFE2L1	4779	46125685	423
GIANT WHR_FEMALES_EUR	17	CBX1	10951	46147413	673
GIANT WHR_FEMALES_EUR	17	SNX11	29916	46184919	695
GIANT WHR_FEMALES_EUR	17	SKAP1	8631	46210801	702
GIANT WHR_FEMALES_EUR	17	PPP1R9B	84687	48211100	1590
GIANT WHR_FEMALES_EUR	17	CYB561	1534	61509664	1466
GIANT WHR_FEMALES_EUR	17	ACE	1636	61554421	1724
GIANT WHR_FEMALES_EUR	17	APOH	350	64208146	897
GIANT WHR_FEMALES_EUR	17	RECQL5	9400	73622949	1212
GIANT WHR_FEMALES_EUR	17	RNF157	114804	74138533	678
GIANT WHR_FEMALES_EUR	17	PGS1	9489	76374734	1756
GIANT WHR_FEMALES_EUR	17	AATK	9625	79091095	704
GIANT WHR_FEMALES_EUR	17	AZI1	22994	79163392	711
GIANT WHR_FEMALES_EUR	19	PDE4A	5141	10531332	1474
GIANT WHR_FEMALES_EUR	19	KEAP1	9817	10596795	1296
GIANT WHR_FEMALES_EUR	19	ATG4D	84971	10654646	1329
GIANT WHR_FEMALES_EUR	19	SLC25A42	284439	19174802	959
GIANT WHR_FEMALES_EUR	19	ZNF14	7561	19821280	567
GIANT WHR_FEMALES_EUR	19	CCNE1	898	30302900	912
GIANT WHR_FEMALES_EUR	19	CEBPA	1050	33790839	56
GIANT WHR_FEMALES_EUR	19	ZNF570	148268	37959981	680
GIANT WHR_FEMALES_EUR	19	ZNF571	51276	38055154	811
GIANT WHR_FEMALES_EUR	19	FBXO46	23403	46213886	592
GIANT WHR_FEMALES_EUR	19	PRKCG	5582	54385466	1369
GIANT WHR_FEMALES_EUR	19	CACNG7	59284	54415990	1374
GIANT WHR_FEMALES_EUR	20	SIRPD	128646	1514896	1055
GIANT WHR_FEMALES_EUR	20	SIRPB1	10326	1545028	109
GIANT WHR_FEMALES_EUR	21	HSF2BP	11077	44949071	1741
GIANT WHR_FEMALES_EUR	21	RRP1B	23076	45079431	1561
GIANT WHR_FEMALES_EUR	22	CHEK2	11200	29083730	300
GIANT WHR_FEMALES_EUR	22	HSCB	150274	29138042	291
GIANT WHR_FEMALES_EUR	22	CCDC117	150275	29168661	268
GIANT WHR_FEMALES_EUR	22	XBP1	7494	29190547	250
GIANT BMI	1	PLCH2	9651	2407753	271
GIANT BMI	1	ENO1	2023	8921058	1339
GIANT BMI	1	TSPAN1	10103	46640748	1474
GIANT BMI	1	POMGNT1	55624	46654352	1429
GIANT BMI	1	C1orf190	541468	46669005	1689
GIANT BMI	1	MRPL37	51253	54665839	144
GIANT BMI	1	DNAJB4	11080	78470635	154
GIANT BMI	1	UBL4B	164153	110655061	1409
GIANT BMI	1	SEMA6C	10500	151104162	118
GIANT BMI	1	TNFAIP8L2	79626	151129104	114
GIANT BMI	1	LYSMD1	388695	151132223	116
GIANT BMI	1	SCNM1	79005	151138516	115
GIANT BMI	1	TMOD4	29765	151142462	117
GIANT BMI	1	VPS72	6944	151148933	119
GIANT BMI	1	POU2F1	5451	167190065	1122
GIANT BMI	1	F13B	2165	197008320	788
GIANT BMI	1	ASPM	259266	197053256	884
GIANT BMI	1	PTPRC	5788	198608136	1064
GIANT BMI	1	SLC30A1	7779	211748380	830
GIANT BMI	1	GALNT2	2590	230202955	1347
GIANT BMI	2	BRE	9577	28113481	1179
GIANT BMI	2	BIRC6	57448	32582095	1592
GIANT BMI	2	SLC3A1	6519	44502596	881
GIANT BMI	2	PREPL	9581	44544747	925
GIANT BMI	2	RTN4	57142	55199326	1678
GIANT BMI	2	TSN	7247	122513120	1469
GIANT BMI	2	FIGN	55137	164464117	485
GIANT BMI	2	HOXD10	3236	176981491	970
GIANT BMI	2	HOXD9	3235	176987412	993
GIANT BMI	2	HOXD8	3234	176994421	1016
GIANT BMI	3	GAP43	2596	115342150	1086
GIANT BMI	3	CPNE4	131034	131253576	903
GIANT BMI	3	MRAS	22808	138066624	1493
GIANT BMI	3	RASA2	5922	141205925	83
GIANT BMI	3	DLG1	1739	196769430	348
GIANT BMI	4	PI4K2B	55300	25235652	1396
GIANT BMI	4	ZCCHC4	29063	25314395	690
GIANT BMI	4	ANAPC4	29945	25378847	590
GIANT BMI	4	MANBA	4126	103552642	1356
GIANT BMI	5	CDH10	1008	24487208	1551
GIANT BMI	5	HNRNPA0	10949	137087072	1744
GIANT BMI	5	NR3C1	2908	142657495	725
GIANT BMI	6	RBM24	221662	17281808	363
GIANT BMI	6	C6orf15	29113	31078999	1437
GIANT BMI	6	PSORS1C1	170679	31082607	1367
GIANT BMI	6	CDSN	1041	31082864	1496
GIANT BMI	6	PSORS1C2	170680	31105310	1433
GIANT BMI	6	CCHCR1	54535	31110215	1421
GIANT BMI	6	TCF19	6941	31126302	1428
GIANT BMI	6	POU5F1	5460	31132113	1278
GIANT BMI	6	HCG27	253018	31165536	1228
GIANT BMI	6	APOM	55937	31623670	1057
GIANT BMI	6	C6orf47	57827	31626074	1056
GIANT BMI	6	CSNK2B	1460	31633656	1041
GIANT BMI	6	C6orf26	401251	31730772	1007
GIANT BMI	6	C6orf27	80737	31733370	991
GIANT BMI	6	HSPA1L	3305	31777395	1011
GIANT BMI	6	TNXB	7148	31976196	1334
GIANT BMI	6	C6orf10	10665	32260474	1708
GIANT BMI	6	GLP1R	2740	39016556	1606
GIANT BMI	6	C6orf64	55776	39071839	1707
GIANT BMI	6	TFAP2B	7021	50786438	2
GIANT BMI	6	KLHL32	114792	97372495	791
GIANT BMI	6	SLC35F1	222553	118228688	1279
GIANT BMI	6	C6orf204	387119	118781934	785
GIANT BMI	6	PLN	5350	118869441	537
GIANT BMI	6	SLC22A3	6581	160769424	1077
GIANT BMI	7	REPIN1	29803	150065878	638
GIANT BMI	7	ZNF775	285971	150076405	673
GIANT BMI	8	DEFA5	1670	6912828	1583
GIANT BMI	8	SLC25A37	51312	23386362	1244
GIANT BMI	8	RALYL	138046	85095452	357
GIANT BMI	8	ENY2	56943	110346551	1579
GIANT BMI	8	NDRG1	10397	134249413	1495
GIANT BMI	9	CRB2	286204	126118447	235
GIANT BMI	9	GPR107	57720	132815984	1544
GIANT BMI	10	H2AFY2	55506	71812356	591
GIANT BMI	10	FRAT1	10023	99079021	1711
GIANT BMI	10	FRAT2	23401	99092253	1752
GIANT BMI	10	DOCK1	1793	128594022	1217
GIANT BMI	10	MKI67	4288	129894924	1572
GIANT BMI	10	BNIP3	664	133781203	1316
GIANT BMI	11	CHID1	66005	867858	1033
GIANT BMI	11	AP2A2	161	925840	1482
GIANT BMI	11	ASCL2	430	2289727	738
GIANT BMI	11	TSPAN32	10077	2323242	662
GIANT BMI	11	CD44	960	35160416	1210
GIANT BMI	11	C11orf49	79096	46958250	556
GIANT BMI	11	FERMT3	83706	63974151	711
GIANT BMI	11	TRPT1	83707	63991270	685
GIANT BMI	11	NUDT22	84304	63993737	689
GIANT BMI	11	DNAJC4	3338	63997752	688
GIANT BMI	11	VEGFB	7423	64002265	681
GIANT BMI	11	FKBP2	2286	64008412	699
GIANT BMI	11	PPP1R14B	26472	64011950	698
GIANT BMI	11	ATG2A	23130	64662003	1249
GIANT BMI	11	PPP2R5B	5526	64692142	1191
GIANT BMI	11	GPHA2	170589	64701942	1176
GIANT BMI	11	OR2AT4	341152	74799795	1302
GIANT BMI	11	UBASH3B	84959	122526397	1161
GIANT BMI	12	WNT5B	81029	1726221	1432
GIANT BMI	12	LRP6	4040	12268960	1407
GIANT BMI	12	MGP	4256	15034114	1543
GIANT BMI	12	ERP27	121506	15066975	1745
GIANT BMI	12	PLEKHA5	54477	19282625	792
GIANT BMI	12	SMUG1	23583	54575251	581
GIANT BMI	12	CBX5	23468	54624730	567
GIANT BMI	12	YEATS4	8089	69753531	1568
GIANT BMI	12	NTN4	59277	96051582	1665
GIANT BMI	12	LRRC43	254050	122652265	617
GIANT BMI	12	IL31	386653	122656576	587
GIANT BMI	12	CLIP1	6249	122755980	756
GIANT BMI	12	ZNF664	144348	124457669	901
GIANT BMI	14	GALNTL1	57452	69726680	280
GIANT BMI	14	KIAA0247	9766	70078309	338
GIANT BMI	14	SLC10A1	6554	70242551	1561
GIANT BMI	14	TRAF3	7187	103243815	1514
GIANT BMI	14	AMN	81693	103388992	1357
GIANT BMI	14	EIF5	1983	103800492	886
GIANT BMI	14	MARK3	4140	103851700	862
GIANT BMI	14	PLD4	122618	105391186	878
GIANT BMI	14	AHNAK2	113146	105403590	507
GIANT BMI	14	C14orf79	122616	105452615	476
GIANT BMI	14	CDCA4	55038	105475909	483
GIANT BMI	14	GPR132	29933	105515736	1439
GIANT BMI	15	SMAD3	4088	67358194	1350
GIANT BMI	16	PPL	5493	4932507	351
GIANT BMI	16	SH2B1	25970	28875077	25
GIANT BMI	16	ATP2A1	487	28889808	27
GIANT BMI	16	RABEP2	79874	28915741	26
GIANT BMI	16	CD19	930	28943259	28
GIANT BMI	16	NFATC2IP	84901	28962317	37
GIANT BMI	16	SPNS1	83985	28986095	73
GIANT BMI	16	LAT	27040	28996146	72
GIANT BMI	17	RABEP1	9135	5185557	171
GIANT BMI	17	NUP88	4927	5289345	138
GIANT BMI	17	RPAIN	84268	5322960	136
GIANT BMI	17	C1QL1	10882	43037060	1142
GIANT BMI	17	COPZ2	51226	46103532	85
GIANT BMI	17	NFE2L1	4779	46125685	84
GIANT BMI	17	CBX1	10951	46147413	86
GIANT BMI	17	SNX11	29916	46184919	252
GIANT BMI	17	SKAP1	8631	46210801	130
GIANT BMI	17	ACE	1636	61554421	1753
GIANT BMI	17	AATK	9625	79091095	143
GIANT BMI	18	ZNF521	25925	22641887	962
GIANT BMI	19	CCNE1	898	30302900	748
GIANT BMI	19	KCTD15	79047	34287750	34
GIANT BMI	19	SHKBP1	92799	41082756	1394
GIANT BMI	19	LTBP4	8425	41099071	1462
GIANT BMI	19	FBXO46	23403	46213886	67
GIANT BMI	19	CCDC9	26093	47759730	1700
GIANT BMI	19	ZIM2	23619	57285922	771
GIANT BMI	19	PEG3	5178	57321444	705
GIANT BMI	20	TOP1	7150	39657461	1628
GIANT BMI	20	CDH22	64405	44802375	527
GIANT BMI	21	HSF2BP	11077	44949071	782
GIANT BMI	21	RRP1B	23076	45079431	616
GIANT BMI	22	CCDC134	79879	42196677	1385
GIANT BMI	22	CYP2D6	1565	42522500	1289
GIANT BMI	22	TCF20	6942	42556018	870
GIANT Height	2	KLF11	8462	10183681	837
GIANT Height	2	CYS1	192668	10196925	823
GIANT Height	2	PPM1B	5495	44395999	534
GIANT Height	2	SLC3A1	6519	44502596	582
GIANT Height	2	PREPL	9581	44544747	784
GIANT Height	2	PCBP1	5093	70314584	1477
GIANT Height	2	RPIA	22934	88991175	667
GIANT Height	2	CCNT2	905	135676391	1430
GIANT Height	2	YSK4	80122	135722272	1232
GIANT Height	2	B3GNT7	93010	232260334	1224
GIANT Height	2	KIF1A	547	241653183	599
GIANT Height	3	ST3GAL6	10402	98451571	1335
GIANT Height	3	RASA2	5922	141205925	39
GIANT Height	3	SENP2	59343	185304030	1159
GIANT Height	4	ARSJ	79642	114821439	1512
GIANT Height	5	NPR3	4883	32711664	88
GIANT Height	5	MAP3K1	4214	56110899	1372
GIANT Height	5	C5orf35	133383	56205086	1273
GIANT Height	5	MIER3	166968	56215428	1463
GIANT Height	5	IL5	3567	131877135	924
GIANT Height	5	CAMLG	819	134074205	832
GIANT Height	5	DDX46	9879	134094460	843
GIANT Height	5	C5orf24	134553	134181369	833
GIANT Height	5	TXNDC15	79770	134209459	922
GIANT Height	5	PCBD2	84105	134240809	325
GIANT Height	5	CATSPER3	347732	134303595	284
GIANT Height	5	UNC5A	90249	176237559	439
GIANT Height	5	HK3	3101	176307869	440
GIANT Height	6	ID4	3400	19837616	564
GIANT Height	6	HIST1H2BJ	8970	27100094	834
GIANT Height	6	HIST1H2AG	8969	27100816	814
GIANT Height	6	HIST1H2BK	85236	27106071	813
GIANT Height	6	FKSG83	83954	27292577	744
GIANT Height	6	ZNF391	346157	27356523	815
GIANT Height	6	OR2B6	26212	27925018	1220
GIANT Height	6	ZNF165	7718	28048481	1163
GIANT Height	6	TRIM27	5987	28870778	561
GIANT Height	6	ZNF311	282890	28962593	538
GIANT Height	6	OR5V1	81696	29323006	1260
GIANT Height	6	OR12D3	81797	29341199	1270
GIANT Height	6	OR12D2	26529	29364415	1286
GIANT Height	6	OR11A1	26531	29393280	1208
GIANT Height	6	PPP1R11	6992	30034931	1541
GIANT Height	6	RNF39	80352	30038042	1503
GIANT Height	6	TRIM10	10107	30119722	1548
GIANT Height	6	C6orf15	29113	31078999	157
GIANT Height	6	PSORS1C1	170679	31082607	156
GIANT Height	6	CDSN	1041	31082864	164
GIANT Height	6	PSORS1C2	170680	31105310	162
GIANT Height	6	CCHCR1	54535	31110215	152
GIANT Height	6	TCF19	6941	31126302	146
GIANT Height	6	POU5F1	5460	31132113	144
GIANT Height	6	HCG27	253018	31165536	142
GIANT Height	6	APOM	55937	31623670	191
GIANT Height	6	C6orf47	57827	31626074	190
GIANT Height	6	CSNK2B	1460	31633656	173
GIANT Height	6	C6orf26	401251	31730772	511
GIANT Height	6	C6orf27	80737	31733370	504
GIANT Height	6	HSPA1L	3305	31777395	483
GIANT Height	6	TNXB	7148	31976196	484
GIANT Height	6	FKBPL	63943	32096483	259
GIANT Height	6	PRRT1	80863	32116139	273
GIANT Height	6	PPT2	9374	32121228	279
GIANT Height	6	EGFL8	80864	32132381	285
GIANT Height	6	AGPAT1	10554	32135982	272
GIANT Height	6	RNF5	6048	32146161	286
GIANT Height	6	AGER	177	32148745	297
GIANT Height	6	PBX2	5089	32152509	269
GIANT Height	6	GPSM3	63940	32158542	289
GIANT Height	6	NOTCH4	4855	32162619	321
GIANT Height	6	C6orf10	10665	32260474	986
GIANT Height	6	BTNL2	56244	32362512	1187
GIANT Height	6	HLA-DRB5	3127	32485153	963
GIANT Height	6	LIN28B	389421	105404922	50
GIANT Height	6	DCBLD1	285761	117803819	1034
GIANT Height	6	TMEM181	57583	158957467	636
GIANT Height	7	FKBP9	11328	32997004	949
GIANT Height	7	NT5C3	51251	33053741	936
GIANT Height	7	CREB3L2	64764	137559724	824
GIANT Height	7	SLC4A2	6522	150755298	761
GIANT Height	8	SLC25A37	51312	23386362	971
GIANT Height	8	TOX	9760	59717976	790
GIANT Height	8	FAM49B	51571	130853715	466
GIANT Height	9	PCSK5	5125	78505559	363
GIANT Height	9	C9orf3	84909	97488950	1111
GIANT Height	9	FUBP3	8939	133454959	90
GIANT Height	9	PRDM12	59335	133539980	107
GIANT Height	11	ASCL2	430	2289727	1144
GIANT Height	11	TSPAN32	10077	2323242	1133
GIANT Height	11	POU2F3	25833	120110950	855
GIANT Height	11	TMEM136	219902	120195837	916
GIANT Height	11	ARHGEF12	23365	120207617	891
GIANT Height	12	OBFC2B	79035	56618124	382
GIANT Height	12	YEATS4	8089	69753531	217
GIANT Height	12	LRRC43	254050	122652265	889
GIANT Height	12	IL31	386653	122656576	857
GIANT Height	14	MNAT1	4331	61201458	776
GIANT Height	14	EIF5	1983	103800492	1274
GIANT Height	14	MARK3	4140	103851700	1093
GIANT Height	17	DCAKD	79877	43100705	1151
GIANT Height	17	NMT1	4836	43138679	381
GIANT Height	17	PLCD3	113026	43189007	373
GIANT Height	17	ACBD4	79777	43209966	366
GIANT Height	17	HEXIM1	10614	43224683	359
GIANT Height	17	HEXIM2	124790	43238263	353
GIANT Height	17	COPZ2	51226	46103532	1009
GIANT Height	17	NFE2L1	4779	46125685	976
GIANT Height	17	CBX1	10951	46147413	1068
GIANT Height	17	SNX11	29916	46184919	1165
GIANT Height	17	SKAP1	8631	46210801	1227
GIANT Height	17	HOXB13	10481	46802126	1341
GIANT Height	17	TTLL6	284076	46839592	1393
GIANT Height	17	MBTD1	54799	49254785	703
GIANT Height	17	UTP18	51096	49337896	1069
GIANT Height	17	NACA2	342538	59667793	902
GIANT Height	17	PGS1	9489	76374734	1218
GIANT Height	19	AP3D1	8943	2100992	134
GIANT Height	19	DOT1L	84444	2164147	141
GIANT Height	19	PLEKHJ1	55111	2233154	312
GIANT Height	19	NFIC	4782	3359615	555
GIANT Height	19	DOHH	83475	3490818	605
GIANT Height	19	DNM2	1785	10828728	879
GIANT Height	19	DOCK6	57572	11309970	996
GIANT Height	19	PBX4	80714	19672521	1045
GIANT Height	19	CCDC9	26093	47759730	1413
GIANT Height	19	C5AR1	728	47813103	1399
GIANT Height	19	GPR77	27202	47840370	1568
GIANT Height	21	PCBP3	54039	47269874	1486
HDL	1	TP73	7161	3569128	1108
HDL	1	CCDC27	148870	3668964	1102
HDL	1	H6PD	9563	9294862	1570
HDL	1	ZNF436	80818	23685940	705
HDL	1	TCEA3	6920	23707554	780
HDL	1	HMGN2	3151	26798901	454
HDL	1	RPS6KA1	6195	26856248	303
HDL	1	EYA3	2140	28300818	1052
HDL	1	PIK3R3	8503	46505811	1442
HDL	1	TSPAN1	10103	46640748	1688
HDL	1	POMGNT1	55624	46654352	1601
HDL	1	ANGPTL3	27329	63063186	855
HDL	1	AHCYL1	10768	110527307	623
HDL	1	MAN1A2	10905	117910084	1012
HDL	1	RASAL2	9462	178062863	848
HDL	1	C1orf49	84066	178482211	421
HDL	1	RALGPS2	55103	178694299	1010
HDL	1	GALNT2	2590	230202955	72
HDL	1	PGBD5	79605	230457391	880
HDL	2	ROCK2	9475	11321777	1403
HDL	2	CEP68	23177	65283494	1043
HDL	2	RAB1A	5861	65313987	989
HDL	2	ACOXL	55289	111490149	495
HDL	2	CPS1	1373	211342408	452
HDL	3	NR1I2	8856	119499330	866
HDL	3	GSK3B	2932	119540801	1020
HDL	3	GPR156	165829	119884327	1356
HDL	3	KNG1	3827	186435097	840
HDL	4	OCIAD1	54940	48833059	1314
HDL	4	MANBA	4126	103552642	881
HDL	4	UBE2D3	7323	103717132	733
HDL	4	CISD2	493856	103790134	1507
HDL	4	NHEDC1	150159	103806204	707
HDL	4	TRIM2	23321	154074269	1302
HDL	5	CAMK2A	815	149599053	1000
HDL	6	TRIM27	5987	28870778	1735
HDL	6	APOM	55937	31623670	543
HDL	6	C6orf47	57827	31626074	541
HDL	6	CSNK2B	1460	31633656	528
HDL	6	TNXB	7148	31976196	796
HDL	6	FKBPL	63943	32096483	808
HDL	6	AGPAT1	10554	32135982	809
HDL	6	RNF5	6048	32146161	847
HDL	6	AGER	177	32148745	839
HDL	6	PBX2	5089	32152509	856
HDL	6	GPSM3	63940	32158542	892
HDL	6	NOTCH4	4855	32162619	921
HDL	6	C6orf10	10665	32260474	912
HDL	6	BTNL2	56244	32362512	1094
HDL	6	HLA-DRB5	3127	32485153	368
HDL	6	GLP1R	2740	39016556	1672
HDL	6	C6orf64	55776	39071839	1411
HDL	6	UBR2	23304	42531759	1486
HDL	6	PRPH2	5961	42664332	1319
HDL	6	TBCC	6903	42712233	1209
HDL	6	IGF2R	3482	160390130	1109
HDL	6	SLC22A2	6582	160637793	871
HDL	6	SLC22A3	6581	160769424	908
HDL	7	RAC1	5879	6414125	395
HDL	7	DAGLB	221955	6448746	373
HDL	7	KDELR2	11014	6500711	400
HDL	7	NFE2L3	9603	26191846	1003
HDL	7	HNRNPA2B1	3181	26229555	893
HDL	7	CBX3	11335	26241098	897
HDL	7	SNX10	29887	26331514	702
HDL	7	COBL	23242	51083908	843
HDL	7	KLF14	136259	130417395	103
HDL	7	MKRN1	23608	140152839	1711
HDL	7	SLC4A2	6522	150755298	1145
HDL	7	FASTK	10922	150773707	1157
HDL	7	TMUB1	83590	150778171	1162
HDL	8	LPL	4023	19796581	1
HDL	8	C8orf22	492307	49984902	947
HDL	9	TMEFF1	8577	103235519	1389
HDL	9	FUBP3	8939	133454959	812
HDL	9	PRDM12	59335	133539980	1615
HDL	10	HSPA12A	259217	118430702	1697
HDL	11	SLC22A18	5002	2920950	1602
HDL	11	PHF21A	51317	45950869	761
HDL	11	CREB3L1	90993	46299227	405
HDL	11	DGKZ	8525	46354454	403
HDL	11	ARHGAP1	392	46698631	79
HDL	11	ZNF408	79797	46722316	77
HDL	11	F2	2147	46740742	76
HDL	11	C11orf49	79096	46958250	92
HDL	11	MACROD1	28992	63766029	904
HDL	11	UBASH3B	84959	122526397	268
HDL	12	IRAK3	11213	66582977	1226
HDL	12	HELB	92797	66696355	1059
HDL	12	RFX4	5992	106977032	891
HDL	12	MTERFD3	80298	107371068	1656
HDL	12	ZNF664	144348	124457669	163
HDL	13	TRPC4	7223	38210772	1080
HDL	13	TNFSF11	8600	43136871	1058
HDL	14	GALNTL1	57452	69726680	1762
HDL	14	LGMN	5641	93170151	1761
HDL	14	CHGA	1113	93389444	1470
HDL	14	ITPK1	3705	93403258	1705
HDL	14	CLMN	79789	95648275	1426
HDL	14	DLK1	8788	101193201	1647
HDL	15	SPRED1	161742	38545051	712
HDL	15	DISP2	85455	40650433	1424
HDL	15	EHD4	30844	42191638	1354
HDL	15	PLA2G4D	283748	42359880	1608
HDL	15	ADAM10	102	58888509	448
HDL	16	SH2B1	25970	28875077	615
HDL	16	ATP2A1	487	28889808	620
HDL	16	RABEP2	79874	28915741	592
HDL	16	CD19	930	28943259	596
HDL	16	NFATC2IP	84901	28962317	606
HDL	16	SPNS1	83985	28986095	599
HDL	16	LAT	27040	28996146	600
HDL	16	SETD1A	9739	30968614	1625
HDL	16	HSD3B7	80270	30996518	1594
HDL	16	CCL22	6367	57392694	894
HDL	16	CX3CL1	6376	57406413	1126
HDL	16	CCL17	6361	57438678	1196
HDL	16	CIAPIN1	57019	57462086	1559
HDL	16	COQ9	57017	57481336	1549
HDL	16	POLR2C	5432	57496550	959
HDL	16	DOK4	55715	57505869	963
HDL	16	CCDC102A	92922	57546089	985
HDL	16	GPR114	221188	57576600	1186
HDL	17	MPP2	4355	41952726	416
HDL	17	PPY	5539	42018171	411
HDL	17	PYY	5697	42030106	412
HDL	17	NAGS	162417	42082031	392
HDL	17	TMEM101	84336	42088555	393
HDL	17	COPZ2	51226	46103532	556
HDL	17	NFE2L1	4779	46125685	555
HDL	17	CBX1	10951	46147413	562
HDL	17	SNX11	29916	46184919	646
HDL	17	SKAP1	8631	46210801	720
HDL	17	CYB561	1534	61509664	1499
HDL	17	ACE	1636	61554421	1642
HDL	17	RNF157	114804	74138533	1763
HDL	17	FAM100B	283991	74261285	1510
HDL	17	PGS1	9489	76374734	216
HDL	18	ACAA2	10449	47309873	99
HDL	19	DNM2	1785	10828728	414
HDL	19	TMED1	11018	10943113	404
HDL	19	CARM1	10498	10982252	933
HDL	19	DOCK6	57572	11309970	204
HDL	19	NDUFB7	4713	14676889	1050
HDL	19	FBXO46	23403	46213886	1114
HDL	19	MEIS3	56917	47906380	1090
HDL	19	SLC8A2	6543	47931278	867
HDL	19	ZNF649	65251	52392487	530
HDL	20	BTBD3	22903	11871476	928
HDL	20	CHD6	84181	40031169	544
HDL	20	CDH22	64405	44802375	1441
HDL	22	DGCR14	8220	19117791	1466
HDL	22	TSSK2	23617	19118320	1436
HDL	22	GSC2	2928	19136503	1551
HDL	22	SLC25A1	6576	19163093	1558
HDL	22	CLTCL1	8218	19166986	1627
HDL	22	CHEK2	11200	29083730	1764
HDL	22	HSCB	150274	29138042	1695
HDL	22	CCDC117	150275	29168661	1731
HDL	22	XBP1	7494	29190547	1646
HDL	22	SEC14L2	23541	30792929	784
HDL	22	SEC14L3	266629	30855215	790
HDL	22	SEC14L4	284904	30884897	1654
HDL	22	PLA2G3	50487	31530792	923
HDL	22	RNF185	91445	31556137	885
LDL	1	ATP13A2	23400	17312452	925
LDL	1	SDHB	6390	17345224	991
LDL	1	PADI2	11240	17393255	1070
LDL	1	TCEA3	6920	23707554	1602
LDL	1	HPDL	84842	45792544	1700
LDL	1	MUTYH	4595	45794913	1648
LDL	1	TOE1	114034	45805341	1665
LDL	1	ANGPTL3	27329	63063186	87
LDL	1	AHCYL1	10768	110527307	725
LDL	2	SMC6	79677	17845078	1468
LDL	2	THADA	63892	43457974	602
LDL	2	ACMSD	130013	135596185	588
LDL	2	CCNT2	905	135676391	308
LDL	2	YSK4	80122	135722272	311
LDL	2	CXCR4	7852	136871918	527
LDL	2	ICA1L	130026	203637872	490
LDL	2	WDR12	55759	203745322	465
LDL	2	ALS2CR8	79800	203776977	1146
LDL	2	ABI2	10152	204193002	1043
LDL	2	RAPH1	65059	204298538	1160
LDL	3	CMTM6	54918	32522803	302
LDL	3	COL8A1	1295	99357453	965
LDL	3	ACAD11	84129	132276981	339
LDL	3	UBA5	79876	132373289	399
LDL	3	NPHP3	27031	132399452	410
LDL	3	IFT80	57560	159974773	1018
LDL	3	SMC4	10051	160117429	850
LDL	3	TRIM59	286827	160153290	826
LDL	3	KPNA4	3840	160217961	886
LDL	4	SH3BP2	6452	2794749	1616
LDL	4	GSTCD	79807	106629940	695
LDL	4	MAD2L1	4085	120980578	1365
LDL	5	IQGAP2	10788	75699148	1708
LDL	5	RPS23	6228	81569138	1431
LDL	5	PAM	5066	102201526	1093
LDL	5	RARS	5917	167913462	1679
LDL	5	PANK3	79646	167982627	1265
LDL	6	LRRC16A	55604	25279655	519
LDL	6	SCGN	10590	25652428	1030
LDL	6	HIST1H2AL	8332	27833106	1279
LDL	6	HIST1H1B	3009	27834569	1283
LDL	6	HIST1H3I	8354	27839622	1278
LDL	6	HIST1H4L	8368	27840925	1284
LDL	6	OR2B6	26212	27925018	630
LDL	6	GPX5	2880	28493788	1759
LDL	6	ZNRD1	30834	30029035	761
LDL	6	PPP1R11	6992	30034931	749
LDL	6	RNF39	80352	30038042	737
LDL	6	TRIM31	11074	30070673	811
LDL	6	TRIM40	135644	30104509	751
LDL	6	TRIM10	10107	30119722	703
LDL	6	TRIM15	89870	30130982	760
LDL	6	TRIM26	7726	30152231	793
LDL	6	C6orf15	29113	31078999	1138
LDL	6	PSORS1C1	170679	31082607	1012
LDL	6	CDSN	1041	31082864	1184
LDL	6	PSORS1C2	170680	31105310	1121
LDL	6	CCHCR1	54535	31110215	1091
LDL	6	TCF19	6941	31126302	1134
LDL	6	POU5F1	5460	31132113	977
LDL	6	APOM	55937	31623670	503
LDL	6	C6orf47	57827	31626074	501
LDL	6	CSNK2B	1460	31633656	534
LDL	6	C6orf26	401251	31730772	723
LDL	6	C6orf27	80737	31733370	706
LDL	6	HSPA1L	3305	31777395	729
LDL	6	TNXB	7148	31976196	547
LDL	6	PRRT1	80863	32116139	1618
LDL	6	C6orf10	10665	32260474	141
LDL	6	BTNL2	56244	32362512	124
LDL	6	HLA-DRB5	3127	32485153	700
LDL	6	SLC29A1	2030	44187241	1378
LDL	6	IGF2R	3482	160390130	101
LDL	6	SLC22A1	6580	160542862	95
LDL	6	SLC22A2	6582	160637793	596
LDL	6	SLC22A3	6581	160769424	328
LDL	7	LMTK2	22853	97736196	1020
LDL	8	HR	55806	21971931	1755
LDL	8	SLC25A37	51312	23386362	924
LDL	8	NRBP2	340371	144915754	696
LDL	8	EPPK1	83481	144939911	176
LDL	8	PARP10	84875	145051319	122
LDL	8	GRINA	2907	145064225	123
LDL	8	SPATC1	375686	145086581	121
LDL	8	OPLAH	26873	145106166	158
LDL	8	EXOSC4	54512	145133521	165
LDL	9	PCSK5	5125	78505559	620
LDL	10	KIAA1279	26128	70748476	1709
LDL	10	AIFM2	84883	71872022	1481
LDL	10	TYSND1	219743	71897732	1445
LDL	10	SAR1A	56681	71909960	1416
LDL	10	PPA1	5464	71962585	1152
LDL	10	HHEX	3087	94449680	593
LDL	10	PNLIPRP2	5408	118380464	1466
LDL	10	C10orf82	143379	118423206	1516
LDL	10	HSPA12A	259217	118430702	1450
LDL	11	DGKZ	8525	46354454	1475
LDL	11	ARHGAP1	392	46698631	1251
LDL	11	ZNF408	79797	46722316	1238
LDL	11	F2	2147	46740742	1038
LDL	11	C11orf49	79096	46958250	1390
LDL	11	OR2AT4	341152	74799795	1737
LDL	11	ATP5L	10632	118272103	825
LDL	11	MLL	4297	118307204	650
LDL	11	UBASH3B	84959	122526397	401
LDL	11	CCDC15	80071	124824016	1405
LDL	11	SLC37A2	219855	124933012	1598
LDL	12	ZNF384	171017	6775642	1669
LDL	12	C12orf53	196500	6802956	1726
LDL	12	ZNF664	144348	124457669	1151
LDL	14	CTAGE5	4253	39734475	1676
LDL	14	HHIPL1	84439	100111479	978
LDL	14	CYP46A1	10858	100150754	1040
LDL	14	CDC42BPB	9578	103398715	1712
LDL	15	KLF13	51621	31619082	589
LDL	15	SMAD3	4088	67358194	709
LDL	15	CSK	1445	75074424	489
LDL	15	LMAN1L	79748	75105193	499
LDL	15	CPLX3	594855	75118950	495
LDL	15	ULK3	25989	75128458	494
LDL	15	SCAMP2	10066	75137196	664
LDL	15	MPI	4351	75182409	654
LDL	15	C15orf17	57184	75192327	619
LDL	15	COX5A	9377	75212616	626
LDL	15	RPP25	54913	75247442	421
LDL	15	SCAMP5	192683	75287875	455
LDL	15	PPCDC	60490	75315926	485
LDL	16	LITAF	9516	11641577	1385
LDL	16	SPNS1	83985	28986095	1550
LDL	16	LAT	27040	28996146	1557
LDL	16	CCL22	6367	57392694	1352
LDL	16	CX3CL1	6376	57406413	1195
LDL	16	CCL17	6361	57438678	1274
LDL	16	CIAPIN1	57019	57462086	1424
LDL	16	COQ9	57017	57481336	1429
LDL	16	POLR2C	5432	57496550	1448
LDL	16	DOK4	55715	57505869	1457
LDL	16	CCDC102A	92922	57546089	1655
LDL	16	KIAA0182	23199	85645028	946
LDL	17	ASGR1	432	7076750	298
LDL	17	DLG4	1742	7093209	291
LDL	17	ACADVL	37	7123152	283
LDL	17	DVL2	1856	7128660	287
LDL	17	PHF23	79142	7138346	289
LDL	17	C17orf63	55731	27082995	498
LDL	17	ERAL1	26284	27182042	470
LDL	17	FLOT2	2319	27206356	459
LDL	17	DHRS13	147015	27224798	454
LDL	17	PHF12	57649	27232270	496
LDL	17	C1QL1	10882	43037060	666
LDL	17	TMEM49	81671	57784862	1006
LDL	17	APOH	350	64208146	467
LDL	17	FLJ45079	400624	75875082	270
LDL	18	ZNF532	55205	56530060	1691
LDL	19	KEAP1	9817	10596795	335
LDL	19	ATG4D	84971	10654646	301
LDL	19	DNM2	1785	10828728	30
LDL	19	TMED1	11018	10943113	29
LDL	19	CARM1	10498	10982252	31
LDL	19	DOCK6	57572	11309970	103
LDL	19	ARMC6	93436	19144386	930
LDL	19	SLC25A42	284439	19174802	268
LDL	19	PBX4	80714	19672521	69
LDL	19	GMIP	51291	19740284	89
LDL	19	ATP13A1	57130	19756009	91
LDL	19	ZNF14	7561	19821280	128
LDL	19	FBXO46	23403	46213886	294
LDL	19	SIX5	147912	46268042	405
LDL	19	DMPK	1760	46272975	409
LDL	19	DMWD	1762	46286263	414
LDL	19	PRKD2	25865	47177572	1371
LDL	19	STRN4	29888	47222767	1245
LDL	19	FKRP	79147	47249302	1335
LDL	19	SLC1A5	6510	47278139	1645
LDL	20	TOP1	7150	39657461	82
LDL	20	CHD6	84181	40031169	273
LDL	20	STMN3	50861	62271060	907
LDL	20	RTEL1	51750	62289162	927
LDL	20	TNFRSF6B	8771	62326287	896
LDL	20	ARFRP1	10139	62329994	948
LDL	20	ZGPAT	84619	62338793	980
LDL	20	LIME1	54923	62367977	926
LDL	20	SLC2A4RG	56731	62371210	923
LDL	20	ZBTB46	140685	62375877	976
LDL	21	NRIP1	8204	16333555	1387
LDL	21	MCM3AP	8888	47655047	1495
LDL	22	CACNG2	10369	36956915	1187
Total cholesterol	1	ZNF436	80818	23685940	1573
Total cholesterol	1	TCEA3	6920	23707554	620
Total cholesterol	1	EYA3	2140	28300818	705
Total cholesterol	1	ANGPTL3	27329	63063186	3
Total cholesterol	1	AHCYL1	10768	110527307	1498
Total cholesterol	1	RASAL2	9462	178062863	1224
Total cholesterol	1	RGL1	23179	183605207	1045
Total cholesterol	1	C1orf106	55765	200860638	1669
Total cholesterol	1	PPP2R5A	5525	212458878	1424
Total cholesterol	1	TMEM206	55248	212537815	1239
Total cholesterol	1	NENF	29937	212606228	1313
Total cholesterol	1	FBXO28	23219	224301790	1354
Total cholesterol	1	DEGS1	8560	224370927	1261
Total cholesterol	1	NVL	4931	224415035	1217
Total cholesterol	2	SMC6	79677	17845078	755
Total cholesterol	2	GEN1	348654	17935176	804
Total cholesterol	2	BRE	9577	28113481	578
Total cholesterol	2	SLC8A1	6546	40339285	1134
Total cholesterol	2	THADA	63892	43457974	1054
Total cholesterol	2	MXD1	4084	70142172	1652
Total cholesterol	2	ASPRV1	151516	70187223	1607
Total cholesterol	2	PCBP1	5093	70314584	1426
Total cholesterol	2	C2orf42	54980	70377016	1369
Total cholesterol	2	TIA1	7072	70436575	1136
Total cholesterol	2	ACMSD	130013	135596185	740
Total cholesterol	2	CCNT2	905	135676391	418
Total cholesterol	2	YSK4	80122	135722272	422
Total cholesterol	2	CXCR4	7852	136871918	700
Total cholesterol	2	ICA1L	130026	203637872	532
Total cholesterol	2	WDR12	55759	203745322	519
Total cholesterol	2	ALS2CR8	79800	203776977	1046
Total cholesterol	2	ABI2	10152	204193002	1069
Total cholesterol	2	RAPH1	65059	204298538	1127
Total cholesterol	3	CMTM6	54918	32522803	501
Total cholesterol	3	COL8A1	1295	99357453	1716
Total cholesterol	3	C3orf15	89876	119421868	1032
Total cholesterol	3	NR1I2	8856	119499330	809
Total cholesterol	3	GSK3B	2932	119540801	724
Total cholesterol	3	ACAD11	84129	132276981	450
Total cholesterol	3	UBA5	79876	132373289	612
Total cholesterol	3	NPHP3	27031	132399452	617
Total cholesterol	3	IFT80	57560	159974773	703
Total cholesterol	3	SMC4	10051	160117429	672
Total cholesterol	3	TRIM59	286827	160153290	670
Total cholesterol	3	KPNA4	3840	160217961	686
Total cholesterol	5	RPS23	6228	81569138	1246
Total cholesterol	5	PWWP2A	114825	159502891	1537
Total cholesterol	6	LRRC16A	55604	25279655	1389
Total cholesterol	6	HIST1H2AL	8332	27833106	1380
Total cholesterol	6	HIST1H1B	3009	27834569	1383
Total cholesterol	6	HIST1H3I	8354	27839622	1379
Total cholesterol	6	HIST1H4L	8368	27840925	1384
Total cholesterol	6	OR2B6	26212	27925018	848
Total cholesterol	6	TRIM31	11074	30070673	1675
Total cholesterol	6	TRIM40	135644	30104509	1371
Total cholesterol	6	TRIM10	10107	30119722	1292
Total cholesterol	6	TRIM15	89870	30130982	1232
Total cholesterol	6	TRIM26	7726	30152231	818
Total cholesterol	6	C6orf15	29113	31078999	352
Total cholesterol	6	PSORS1C1	170679	31082607	339
Total cholesterol	6	CDSN	1041	31082864	359
Total cholesterol	6	PSORS1C2	170680	31105310	353
Total cholesterol	6	CCHCR1	54535	31110215	402
Total cholesterol	6	TCF19	6941	31126302	409
Total cholesterol	6	POU5F1	5460	31132113	381
Total cholesterol	6	HCG27	253018	31165536	371
Total cholesterol	6	APOM	55937	31623670	266
Total cholesterol	6	C6orf47	57827	31626074	265
Total cholesterol	6	CSNK2B	1460	31633656	271
Total cholesterol	6	C6orf26	401251	31730772	201
Total cholesterol	6	C6orf27	80737	31733370	197
Total cholesterol	6	HSPA1L	3305	31777395	198
Total cholesterol	6	TNXB	7148	31976196	255
Total cholesterol	6	FKBPL	63943	32096483	319
Total cholesterol	6	PRRT1	80863	32116139	365
Total cholesterol	6	PPT2	9374	32121228	372
Total cholesterol	6	EGFL8	80864	32132381	392
Total cholesterol	6	AGPAT1	10554	32135982	431
Total cholesterol	6	RNF5	6048	32146161	442
Total cholesterol	6	AGER	177	32148745	416
Total cholesterol	6	PBX2	5089	32152509	424
Total cholesterol	6	GPSM3	63940	32158542	432
Total cholesterol	6	NOTCH4	4855	32162619	439
Total cholesterol	6	C6orf10	10665	32260474	124
Total cholesterol	6	BTNL2	56244	32362512	113
Total cholesterol	6	HLA-DRB5	3127	32485153	219
Total cholesterol	6	IGF2R	3482	160390130	117
Total cholesterol	6	SLC22A1	6580	160542862	115
Total cholesterol	6	SLC22A2	6582	160637793	443
Total cholesterol	6	SLC22A3	6581	160769424	261
Total cholesterol	7	RAC1	5879	6414125	987
Total cholesterol	7	DAGLB	221955	6448746	1535
Total cholesterol	7	KDELR2	11014	6500711	1444
Total cholesterol	7	LMTK2	22853	97736196	1066
Total cholesterol	8	SLC25A37	51312	23386362	1697
Total cholesterol	8	NRBP2	340371	144915754	1019
Total cholesterol	8	EPPK1	83481	144939911	313
Total cholesterol	8	PARP10	84875	145051319	210
Total cholesterol	8	GRINA	2907	145064225	208
Total cholesterol	8	SPATC1	375686	145086581	207
Total cholesterol	8	OPLAH	26873	145106166	348
Total cholesterol	8	EXOSC4	54512	145133521	366
Total cholesterol	9	PCSK5	5125	78505559	1397
Total cholesterol	10	HHEX	3087	94449680	595
Total cholesterol	11	CREB3L1	90993	46299227	728
Total cholesterol	11	DGKZ	8525	46354454	656
Total cholesterol	11	ARHGAP1	392	46698631	545
Total cholesterol	11	ZNF408	79797	46722316	549
Total cholesterol	11	F2	2147	46740742	550
Total cholesterol	11	C11orf49	79096	46958250	1263
Total cholesterol	11	ATP5L	10632	118272103	661
Total cholesterol	11	MLL	4297	118307204	605
Total cholesterol	11	UBASH3B	84959	122526397	224
Total cholesterol	11	CCDC15	80071	124824016	904
Total cholesterol	11	SLC37A2	219855	124933012	961
Total cholesterol	12	FGF23	8074	4477392	1659
Total cholesterol	12	ZNF664	144348	124457669	862
Total cholesterol	13	WBP4	11193	41635696	1746
Total cholesterol	13	MYCBP2	23077	77618791	1631
Total cholesterol	14	CTAGE5	4253	39734475	1273
Total cholesterol	14	HHIPL1	84439	100111479	1154
Total cholesterol	14	CYP46A1	10858	100150754	1241
Total cholesterol	15	KLF13	51621	31619082	1237
Total cholesterol	15	SMAD3	4088	67358194	1037
Total cholesterol	15	CSK	1445	75074424	716
Total cholesterol	15	LMAN1L	79748	75105193	720
Total cholesterol	15	CPLX3	594855	75118950	714
Total cholesterol	15	ULK3	25989	75128458	734
Total cholesterol	15	SCAMP2	10066	75137196	856
Total cholesterol	15	MPI	4351	75182409	836
Total cholesterol	15	C15orf17	57184	75192327	824
Total cholesterol	15	COX5A	9377	75212616	806
Total cholesterol	15	RPP25	54913	75247442	608
Total cholesterol	15	SCAMP5	192683	75287875	664
Total cholesterol	15	PPCDC	60490	75315926	682
Total cholesterol	16	SPNS1	83985	28986095	1466
Total cholesterol	16	LAT	27040	28996146	1469
Total cholesterol	17	ASGR1	432	7076750	408
Total cholesterol	17	DLG4	1742	7093209	397
Total cholesterol	17	ACADVL	37	7123152	389
Total cholesterol	17	DVL2	1856	7128660	396
Total cholesterol	17	PHF23	79142	7138346	398
Total cholesterol	17	C17orf63	55731	27082995	1406
Total cholesterol	17	ERAL1	26284	27182042	1423
Total cholesterol	17	FLOT2	2319	27206356	1400
Total cholesterol	17	DHRS13	147015	27224798	1385
Total cholesterol	17	PHF12	57649	27232270	1508
Total cholesterol	17	C1QL1	10882	43037060	1456
Total cholesterol	17	ITGA3	3675	48133339	1637
Total cholesterol	17	PDK2	5164	48172100	1585
Total cholesterol	17	SAMD14	201191	48190034	1555
Total cholesterol	17	PPP1R9B	84687	48211100	1577
Total cholesterol	17	TMEM49	81671	57784862	1642
Total cholesterol	17	APOH	350	64208146	1105
Total cholesterol	18	ACAA2	10449	47309873	756
Total cholesterol	18	ADNP2	22850	77866914	1368
Total cholesterol	19	LASS4	79603	8274216	1566
Total cholesterol	19	CD320	51293	8367010	1549
Total cholesterol	19	KEAP1	9817	10596795	390
Total cholesterol	19	ATG4D	84971	10654646	405
Total cholesterol	19	DNM2	1785	10828728	66
Total cholesterol	19	TMED1	11018	10943113	65
Total cholesterol	19	CARM1	10498	10982252	68
Total cholesterol	19	DOCK6	57572	11309970	121
Total cholesterol	19	ARMC6	93436	19144386	403
Total cholesterol	19	SLC25A42	284439	19174802	130
Total cholesterol	19	PBX4	80714	19672521	35
Total cholesterol	19	GMIP	51291	19740284	52
Total cholesterol	19	ATP13A1	57130	19756009	53
Total cholesterol	19	ZNF14	7561	19821280	69
Total cholesterol	19	SCN1B	6324	35521591	1319
Total cholesterol	19	HPN	3249	35531409	1356
Total cholesterol	19	LGI4	163175	35615416	1170
Total cholesterol	19	FBXO46	23403	46213886	354
Total cholesterol	19	SIX5	147912	46268042	473
Total cholesterol	19	DMPK	1760	46272975	477
Total cholesterol	19	DMWD	1762	46286263	498
Total cholesterol	19	KIR2DL4	3805	55315066	899
Total cholesterol	20	TOP1	7150	39657461	105
Total cholesterol	20	CHD6	84181	40031169	425
Total cholesterol	22	SEC14L2	23541	30792929	1200
Total cholesterol	22	SEC14L3	266629	30855215	1201
Total cholesterol	22	SEC14L4	284904	30884897	1158
Triglyceride	1	HSPG2	3339	22148736	1306
Triglyceride	1	MTF1	4520	38275238	1087
Triglyceride	1	INPP5B	3633	38326368	1260
Triglyceride	1	RLF	6018	40627040	1540
Triglyceride	1	CYP4X1	260293	47489239	1366
Triglyceride	1	ANGPTL3	27329	63063186	3
Triglyceride	1	SEMA6C	10500	151104162	1341
Triglyceride	1	TNFAIP8L2	79626	151129104	1370
Triglyceride	1	LYSMD1	388695	151132223	1368
Triglyceride	1	SCNM1	79005	151138516	1371
Triglyceride	1	TMOD4	29765	151142462	1375
Triglyceride	1	VPS72	6944	151148933	1397
Triglyceride	1	FBXO28	23219	224301790	1434
Triglyceride	1	DEGS1	8560	224370927	1227
Triglyceride	1	GALNT2	2590	230202955	117
Triglyceride	2	BRE	9577	28113481	69
Triglyceride	2	HEATR5B	54497	37208152	1419
Triglyceride	2	CCDC75	253635	37311593	1382
Triglyceride	2	EIF2AK2	5610	37333698	1451
Triglyceride	2	RTN4	57142	55199326	1646
Triglyceride	2	CEP68	23177	65283494	1302
Triglyceride	2	RAB1A	5861	65313987	1317
Triglyceride	2	LYPD6	130574	150186498	1077
Triglyceride	2	ICA1L	130026	203637872	773
Triglyceride	2	ABI2	10152	204193002	517
Triglyceride	2	RAPH1	65059	204298538	499
Triglyceride	3	COL8A1	1295	99357453	897
Triglyceride	3	HPS3	84343	148847370	1691
Triglyceride	3	ATP13A4	84239	193119865	1664
Triglyceride	3	OPA1	4976	193310932	1659
Triglyceride	4	GRK4	2868	2965342	1737
Triglyceride	4	HTT	3064	3076407	966
Triglyceride	4	ANAPC4	29945	25378847	1421
Triglyceride	4	MAD2L1	4085	120980578	1289
Triglyceride	4	HAND2	9464	174447651	1627
Triglyceride	5	CCNB1	891	68462912	1314
Triglyceride	5	RPS23	6228	81569138	1172
Triglyceride	5	SLCO6A1	133482	101707651	999
Triglyceride	5	DCP2	167227	112312432	1538
Triglyceride	5	WWC1	23286	167719064	1495
Triglyceride	5	RARS	5917	167913462	1694
Triglyceride	5	PANK3	79646	167982627	1606
Triglyceride	6	HIST1H2BL	8340	27775256	719
Triglyceride	6	HIST1H3H	8357	27777841	718
Triglyceride	6	HIST1H2AJ	8331	27782079	716
Triglyceride	6	HIST1H2BM	8342	27782821	715
Triglyceride	6	HIST1H4J	8363	27791902	723
Triglyceride	6	HIST1H4K	8362	27798951	698
Triglyceride	6	HIST1H2AK	8330	27805657	714
Triglyceride	6	HIST1H2BN	8341	27806439	711
Triglyceride	6	HIST1H2AL	8332	27833106	708
Triglyceride	6	HIST1H1B	3009	27834569	710
Triglyceride	6	HIST1H3I	8354	27839622	707
Triglyceride	6	HIST1H4L	8368	27840925	712
Triglyceride	6	ZNF165	7718	28048481	1755
Triglyceride	6	ZNF193	7746	28193028	1730
Triglyceride	6	ZKSCAN4	387032	28212489	1748
Triglyceride	6	NKAPL	222698	28227097	1688
Triglyceride	6	ZNF187	7741	28234787	1678
Triglyceride	6	PGBD1	84547	28249313	1535
Triglyceride	6	ZNF323	64288	28292514	1198
Triglyceride	6	TRIM27	5987	28870778	1674
Triglyceride	6	ZNF311	282890	28962593	1506
Triglyceride	6	OR5V1	81696	29323006	1550
Triglyceride	6	OR12D3	81797	29341199	1539
Triglyceride	6	OR12D2	26529	29364415	1592
Triglyceride	6	OR11A1	26531	29393280	1266
Triglyceride	6	ZNRD1	30834	30029035	1090
Triglyceride	6	PPP1R11	6992	30034931	1056
Triglyceride	6	RNF39	80352	30038042	1009
Triglyceride	6	TRIM31	11074	30070673	1152
Triglyceride	6	TRIM40	135644	30104509	1490
Triglyceride	6	TRIM10	10107	30119722	654
Triglyceride	6	TRIM15	89870	30130982	604
Triglyceride	6	TRIM26	7726	30152231	624
Triglyceride	6	C6orf15	29113	31078999	226
Triglyceride	6	PSORS1C1	170679	31082607	223
Triglyceride	6	CDSN	1041	31082864	227
Triglyceride	6	PSORS1C2	170680	31105310	228
Triglyceride	6	CCHCR1	54535	31110215	222
Triglyceride	6	TCF19	6941	31126302	221
Triglyceride	6	POU5F1	5460	31132113	241
Triglyceride	6	HCG27	253018	31165536	138
Triglyceride	6	APOM	55937	31623670	172
Triglyceride	6	C6orf47	57827	31626074	171
Triglyceride	6	CSNK2B	1460	31633656	179
Triglyceride	6	C6orf26	401251	31730772	145
Triglyceride	6	C6orf27	80737	31733370	143
Triglyceride	6	HSPA1L	3305	31777395	141
Triglyceride	6	TNXB	7148	31976196	164
Triglyceride	6	FKBPL	63943	32096483	198
Triglyceride	6	PRRT1	80863	32116139	243
Triglyceride	6	PPT2	9374	32121228	248
Triglyceride	6	EGFL8	80864	32132381	334
Triglyceride	6	AGPAT1	10554	32135982	264
Triglyceride	6	RNF5	6048	32146161	270
Triglyceride	6	AGER	177	32148745	272
Triglyceride	6	PBX2	5089	32152509	274
Triglyceride	6	GPSM3	63940	32158542	276
Triglyceride	6	NOTCH4	4855	32162619	136
Triglyceride	6	C6orf10	10665	32260474	147
Triglyceride	6	BTNL2	56244	32362512	251
Triglyceride	6	HLA-DRB5	3127	32485153	132
Triglyceride	6	SLC22A2	6582	160637793	1123
Triglyceride	6	SLC22A3	6581	160769424	321
Triglyceride	7	SNX10	29887	26331514	1092
Triglyceride	7	TSGA13	114960	130353485	1608
Triglyceride	7	KLF14	136259	130417395	280
Triglyceride	8	LPL	4023	19796581	35
Triglyceride	8	LRRCC1	85444	86019322	998
Triglyceride	9	SHC3	53358	91620685	1739
Triglyceride	10	ZNF37A	7587	38383263	1083
Triglyceride	10	ZNF33B	7582	43084554	1343
Triglyceride	10	HHEX	3087	94449680	950
Triglyceride	10	MXI1	4601	111967362	1642
Triglyceride	11	ARHGAP1	392	46698631	342
Triglyceride	11	ZNF408	79797	46722316	348
Triglyceride	11	F2	2147	46740742	295
Triglyceride	11	C11orf49	79096	46958250	593
Triglyceride	12	ZNF384	171017	6775642	1235
Triglyceride	12	C12orf53	196500	6802956	1264
Triglyceride	12	COPS7A	50813	6833149	1293
Triglyceride	12	MLF2	8079	6857157	1452
Triglyceride	12	PTMS	5763	6875540	1556
Triglyceride	12	LAG3	3902	6881669	1557
Triglyceride	12	KLRF1	51348	9980076	1488
Triglyceride	12	SCN8A	6334	51985019	1181
Triglyceride	12	C12orf56	115749	64660762	1617
Triglyceride	12	RFX4	5992	106977032	912
Triglyceride	12	LRRC43	254050	122652265	1563
Triglyceride	12	B3GNT4	79369	122688227	1483
Triglyceride	12	DIABLO	56616	122692208	1475
Triglyceride	12	VPS33A	65082	122716093	1462
Triglyceride	12	CLIP1	6249	122755980	1554
Triglyceride	12	ZNF664	144348	124457669	203
Triglyceride	14	KIAA1737	85457	77564577	838
Triglyceride	14	SPATA7	55812	88851987	1531
Triglyceride	14	LGMN	5641	93170151	1245
Triglyceride	14	CLMN	79789	95648275	1541
Triglyceride	14	CDC42BPB	9578	103398715	1620
Triglyceride	15	EHD4	30844	42191638	1359
Triglyceride	15	USP3	9960	63796809	315
Triglyceride	15	SMAD3	4088	67358194	1415
Triglyceride	15	SV2B	9899	91643181	1573
Triglyceride	16	ZNF629	23361	30789769	265
Triglyceride	16	SETD1A	9739	30968614	250
Triglyceride	16	HSD3B7	80270	30996518	246
Triglyceride	16	ZNF668	79759	31072163	234
Triglyceride	16	ZNF646	9726	31085742	238
Triglyceride	16	KIAA0182	23199	85645028	1188
Triglyceride	16	GINS2	51659	85711279	1309
Triglyceride	16	C16orf74	404550	85741123	1358
Triglyceride	17	ALOX15	246	4534213	1070
Triglyceride	17	MPP2	4355	41952726	549
Triglyceride	17	PPY	5539	42018171	538
Triglyceride	17	PYY	5697	42030106	536
Triglyceride	17	NAGS	162417	42082031	660
Triglyceride	17	TMEM101	84336	42088555	661
Triglyceride	17	NMT1	4836	43138679	1122
Triglyceride	17	PLCD3	113026	43189007	1105
Triglyceride	17	ACBD4	79777	43209966	1084
Triglyceride	17	HEXIM1	10614	43224683	1025
Triglyceride	17	HEXIM2	124790	43238263	980
Triglyceride	17	COPZ2	51226	46103532	1665
Triglyceride	17	NFE2L1	4779	46125685	1589
Triglyceride	17	CBX1	10951	46147413	1157
Triglyceride	17	SNX11	29916	46184919	1191
Triglyceride	17	SKAP1	8631	46210801	1532
Triglyceride	17	MBTD1	54799	49254785	914
Triglyceride	17	UTP18	51096	49337896	1594
Triglyceride	17	PGS1	9489	76374734	779
Triglyceride	19	ARMC6	93436	19144386	468
Triglyceride	19	SLC25A42	284439	19174802	278
Triglyceride	19	PBX4	80714	19672521	67
Triglyceride	19	GMIP	51291	19740284	71
Triglyceride	19	ATP13A1	57130	19756009	72
Triglyceride	19	ZNF14	7561	19821280	104
Triglyceride	19	SLC7A10	56301	33699569	1749
Triglyceride	19	CEBPA	1050	33790839	983
Triglyceride	19	SCN1B	6324	35521591	400
Triglyceride	19	HPN	3249	35531409	404
Triglyceride	19	FXYD3	5349	35606731	742
Triglyceride	19	ZNF571	51276	38055154	1076
Triglyceride	19	HNRNPL	3191	39327027	1634
Triglyceride	19	SIRT2	22933	39369194	1022
Triglyceride	19	NFKBIB	4793	39390614	1002
Triglyceride	19	SARS2	54938	39405903	1008
Triglyceride	19	MRPS12	6183	39421347	1012
Triglyceride	19	FBXO17	115290	39432041	1035
Triglyceride	19	SLC1A5	6510	47278139	1543
Triglyceride	19	CCDC9	26093	47759730	447
Triglyceride	19	C5AR1	728	47813103	1139
Triglyceride	20	TOP1	7150	39657461	414
Triglyceride	20	PIGT	51604	44044706	1593
Triglyceride	20	WFDC2	10406	44098393	1124
Triglyceride	20	SPINT3	10816	44141100	1304
Triglyceride	20	CDH22	64405	44802375	1405
Triglyceride	20	GNAS	2778	57414794	1607
Triglyceride	22	KCNJ4	3761	38822332	1233
Triglyceride	22	KDELR3	11015	38864082	1194
Triglyceride	22	DDX17	10521	38879442	1136
Triglyceride	22	DMC1	11144	38914953	957
T2D stage1	1	H6PD	9563	9294862	1598
T2D stage1	1	TRAPPC3	27095	36602172	712
T2D stage1	1	MAP7D1	55700	36621802	756
T2D stage1	1	THRAP3	9967	36690016	737
T2D stage1	1	GRIK3	2899	37261127	1345
T2D stage1	1	GLIS1	148979	53971905	1244
T2D stage1	1	SLC44A3	126969	95285900	1339
T2D stage1	1	CNN3	1266	95362506	1539
T2D stage1	1	OVGP1	5016	111956936	730
T2D stage1	1	SEMA6C	10500	151104162	1500
T2D stage1	1	GLRX2	51022	193065599	1665
T2D stage1	1	IGFN1	91156	201159952	1314
T2D stage1	1	ATP2B4	493	203595927	1641
T2D stage1	2	KLF11	8462	10183681	1020
T2D stage1	2	SMC6	79677	17845078	1125
[truncated: 6,007 more rows]
